# Supplementary material for: Contact tracing strategies for infectious diseases: A systematic literature review
Source: PLOS Glob Public Health. 2025 May 9;5(5):e0004579. doi: 10.1371/journal.pgph.0004579 (PMC12063836; doi:10.1371/journal.pgph.0004579)
Supplement: S1 Data — (XLSX) [file pgph.0004579.s015.xlsx]

## Sheet: List of aticles for screening
Title	Authors	DOI	Journal name	Publication year	final_decision	Reason for exclusion
A 2-Gene Host Signature for Improved Accuracy of COVID-19 Diagnosis Agnostic to Viral Variants	['Albright, J.', 'Mick, E.', 'Sanchez-Guerrero, E.', 'Kamm, J.', 'Mitchell, A.', 'Detweiler, A. M.', 'Neff, N.', 'Tsitsiklis, A.', 'Serpa, P. H.', 'Ratnasiri, K.', 'Havlir, D.', 'Kistler, A.', 'DeRisi, J. L.', 'Pisco, A. O.', 'Langelier, C. R.']	10.1128/msystems.00671-22	mSystems	2023	EXCLUDED	Excluded during the title and abstract screening
A 3-year-old boy with kyphosis, back mass and weakness	['Oberdorfer, P.', 'Kongthavonsakul, K.', 'Lochungvu, H. P.']	10.1136/bcr.02.2012.5918	BMJ Case Reports	2012	EXCLUDED	Excluded during the title and abstract screening
A 5-year comparison of performance of sentinel and mandatory notification surveillance systems for measles in Switzerland	['Richard, J. L.', 'Vidondo, B.', 'MÃ¤usezahl, M.']	10.1007/s10654-007-9187-1	European Journal of Epidemiology	2008	EXCLUDED	Excluded during the title and abstract screening
5. Outbreak case reports	["D'Souza, A.", 'Ruscoe, Q.', 'Nesdale, A.', 'Kemp, K.', 'Newcombe, V.', 'Brunton, C.', 'Pandey, S.', 'Rivers, J.']		New Zealand Public Health Surveillance Report	2007	EXCLUDED	Excluded during the title and abstract screening
5G in Healthcare: From COVID-19 to Future Challenges	['Moglia, A.', 'Georgiou, K.', 'Marinov, B.', 'Georgiou, E.', 'Berchiolli, R. N.', 'Satava, R. M.', 'Cuschieri, A.']	10.1109/JBHI.2022.3181205	IEEE Journal of Biomedical and Health Informatics	2022	EXCLUDED	Excluded during the title and abstract screening
A 6-month pilot of a collaborative clinic between genitourinary medicine services and a young persons' sexual health clinic	['Beddard, D.', 'Chandiok, S.', 'James, P.', 'Russell, A.']	10.1783/147118903101197232	Journal of Family Planning and Reproductive Health Care	2003	EXCLUDED	Excluded during the title and abstract screening
10 years of surveillance of human tularaemia in France	['Mailles, A.', 'Vaillant, V.']	10.2807/1560-7917.es2014.19.45.20956	Eurosurveillance	2014	EXCLUDED	Excluded during the title and abstract screening
A 10-year Review of TB Notifications and Mortality Trends Using a Joint Point Analysis in Zambia - a High TB burden country	['Lungu, P.', 'Kasapo, C.', 'Mihova, R.', 'Chimzizi, R.', 'Sikazwe, L.', 'Banda, I.', "Mucheleng'anga, L. A.", 'Chanda-Kapata, P.', 'Kapata, N.', 'Zumla, A.', 'Mwaba, P.']	10.1016/j.ijid.2022.03.046	International Journal of Infectious Diseases	2022	EXCLUDED	Excluded during the title and abstract screening
27 years of uninterrupted contact tracing the "Tyneside scheme". 1972	['Wigfield, A. S.']		Sexually transmitted infections	2000	EXCLUDED	Excluded during the title and abstract screening
A 30-Min Nucleic Acid Amplification Point-of-Care Test for Genital Chlamydia trachomatis Infection in Women: A Prospective, Multi-center Study of Diagnostic Accuracy	['Harding-Esch, E. M.', 'Cousins, E. C.', 'Chow, S. L. C.', 'Phillips, L. T.', 'Hall, C. L.', 'Cooper, N.', 'Fuller, S. S.', 'Nori, A. V.', 'Patel, R.', 'Thomas-William, S.', 'Whitlock, G.', 'Edwards, S. J. E.', 'Green, M.', 'Clarkson, J.', 'Arlett, B.', 'Dunbar, J. K.', 'Lowndes, C. M.', 'Sadiq, S. T.']	10.1016/j.ebiom.2017.12.029	EBioMedicine	2018	EXCLUDED	Excluded during the title and abstract screening
44 Contacts of Ebola virus infection: Salisbury	['Williams, E. H.']		Public Health	1979	EXCLUDED	Excluded during the title and abstract screening
A 48-year-old man at low risk for SARS-CoV-2 infection who underwent planned elective triple-vessel coronary artery bypass graft surgery at a national heart center in indonesia followed by a fatal case of COVID-19	['Soetisna, T. W.', 'Buana, A. C.', 'Tirta, E. S.', 'Ardiyan, A.', 'Aligheri, D.', 'Herlambang, B.', 'Tjubandi, A.', 'Hanafy, D. A.', 'Sugisman, S.']	10.12659/AJCR.928900	American Journal of Case Reports	2021	EXCLUDED	Excluded during the title and abstract screening
50 Years Ago in THE JOURNAL OF PEDIATRICS: The Discovery of the Horizontal Transmission of Hepatitis B Virus in Children	['Rezvani, M.']	10.1016/j.jpeds.2021.07.050	Journal of Pediatrics	2021	EXCLUDED	Excluded during the title and abstract screening
50 Years of TB children in Poland (1957-2007)	['Szczuka, I.']	10.1016/S0031-3939(09)70119-2	Pediatria Polska	2009	EXCLUDED	Excluded during the title and abstract screening
A 55-day-old female infant infected with 2019 novel coronavirus disease: Presenting with pneumonia, liver injury, and heart damage	['Cui, Y.', 'Tian, M.', 'Huang, D.', 'Wang, X.', 'Huang, Y.', 'Fan, L.', 'Wang, L.', 'Chen, Y.', 'Liu, W.', 'Zhang, K.', 'Wu, Y.', 'Yang, Z.', 'Tao, J.', 'Feng, J.', 'Liu, K.', 'Ye, X.', 'Wang, R.', 'Zhang, X.', 'Zha, Y.']	10.1093/infdis/jiaa113	Journal of Infectious Diseases	2020	EXCLUDED	Excluded during the title and abstract screening
A 63-year-old woman with a history of nonhodgkin lymphoma with persistent sars-cov-2 infection who was seronegative and treated with convalescent plasma	['Moore, J. L.', 'Ganapathiraju, P. V.', 'Kurtz, C. P.', 'Wainscoat, B.']	10.12659/AJCR.927812	American Journal of Case Reports	2020	EXCLUDED	Excluded during the title and abstract screening
85% of pharmacy applicants to NHS COVID-19vaccination team deployed to contact tracing service	['Wickware, C.']	10.1211/PJ.2021.1.81615	Pharmaceutical Journal	2021	EXCLUDED	Excluded during the title and abstract screening
100 days of COVID-19: Risk factors and confirmed cases in 19 African countries	['Shallie, P. D.', 'Haffejee, F.']	10.21010/ajidv15n2.6	African Journal of Infectious Diseases	2021	EXCLUDED	Excluded during the title and abstract screening
The 100-day experiment in contact investigation in Arkansas	['Easley, E. J.', 'Parkhurst, G. E.', 'Swank, R. R.']		The Journal of venereal disease information	1948	EXCLUDED	Excluded during the title and abstract screening
The 1972 smallpox outbreak in Khulna Municipality. Bangladesh. II. Effectiveness of surveillance and containment in urban epidemic control	['Sommer, A.']		American Journal of Epidemiology	1974	EXCLUDED	Excluded during the title and abstract screening
2009 H1N1 influenza infection in Korean healthcare personnel	['Yeom, J. S.', 'Lee, J. H.', 'Bae, I. G.', 'Oh, W. S.', 'Moon, C. S.', 'Park, K. H.', 'Lee, J. H.', 'Kim, E. S.', 'Kwak, Y. G.', 'Lee, C. S.']	10.1007/s10096-011-1213-2	European Journal of Clinical Microbiology and Infectious Diseases	2011	EXCLUDED	Excluded during the title and abstract screening
2012 BASHH statement on partner notification for sexually transmissible infections	['McClean, H.', 'Radcliffe, K.', 'Sullivan, A.', 'Ahmed-Jushuf, I.']	10.1177/0956462412472804	International Journal of STD and AIDS	2013	EXCLUDED	Excluded during the title and abstract screening
2012 European guideline for the management of anogenital warts	['Lacey, C. J. N.', 'Woodhall, S. C.', 'Wikstrom, A.', 'Ross, J.']	10.1111/j.1468-3083.2012.04493.x	Journal of the European Academy of Dermatology and Venereology	2013	EXCLUDED	Excluded during the title and abstract screening
2012 European guideline on the diagnosis and treatment of gonorrhoea in adults	['Bignell, C.', 'Unemo, M.']	10.1177/0956462412472837	International Journal of STD and AIDS	2013	EXCLUDED	Excluded during the title and abstract screening
The 2012 International Union against Sexually Transmitted Infections European Collaborative Clinical Group report on the diagnosis and management of Neisseria gonorrhoeae infections in Europe	['Brooks, B.', 'Patel, R.', 'Gomberg, M.', 'Ison, C.', 'van de Laar, M.', 'Moi, H.', 'Poder, A.', 'Radcliffe, K.', 'Ross, J.', 'White, J.', 'Unemo, M.']	10.1177/0956462413476269	International Journal of STD and AIDS	2013	EXCLUDED	Excluded during the title and abstract screening
The 2014 Ebola virus disease outbreak in Pujehun, Sierra Leone: Epidemiology and impact of interventions	['Ajelli, M.', 'Parlamento, S.', 'Bome, D.', 'Kebbi, A.', 'Atzori, A.', 'Frasson, C.', 'Putoto, G.', 'Carraro, D.', 'Merler, S.']	10.1186/s12916-015-0524-z	BMC Medicine	2015	EXCLUDED	Excluded during the title and abstract screening
2014 European guideline on HIV testing	['GÃ¶kengin, D.', 'Geretti, A. M.', 'Begovac, J.', 'Palfreeman, A.', 'Stevanovic, M.', 'Tarasenko, O.', 'Radcliffe, K.']	10.1177/0956462414531244	International Journal of STD and AIDS	2014	EXCLUDED	Excluded during the title and abstract screening
2014 European guideline on the management of syphilis	['Janier, M.', 'Hegyi, V.', 'Dupin, N.', 'Unemo, M.', 'Tiplica, G. S.', 'PotoÄnik, M.', 'French, P.', 'Patel, R.']	10.1111/jdv.12734	Journal of the European Academy of Dermatology and Venereology	2014	EXCLUDED	Excluded during the title and abstract screening
2017 Outbreak of Ebola Virus Disease in Northern Democratic Republic of Congo	['Nsio, J.', 'Kapetshi, J.', 'Makiala, S.', 'Raymond, F.', 'Tshapenda, G.', 'Boucher, N.', 'Corbeil, J.', 'Okitandjate, A.', 'Mbuyi, G.', 'Kiyele, M.', 'Mondonge, V.', 'Kikoo, M. J.', 'Van Herp, M.', 'Barboza, P.', 'Petrucci, R.', 'Benedetti, G.', 'Formenty, P.', 'Muyembe Muzinga, B.', 'Ilunga Kalenga, O.', 'Ahuka, S.', 'Fausther-Bovendo, H.', 'Ilunga, B. K.', 'Kobinger, G. P.', 'Muyembe, J. J. T…	10.1093/infdis/jiz107	Journal of Infectious Diseases	2020	EXCLUDED	Excluded during the title and abstract screening
2019 European guideline on the management of lymphogranuloma venereum	['de Vries, H. J. C.', 'de Barbeyrac, B.', 'de Vrieze, N. H. N.', 'Viset, J. D.', 'White, J. A.', 'Vall-Mayans, M.', 'Unemo, M.']	10.1111/jdv.15729	Journal of the European Academy of Dermatology and Venereology	2019	EXCLUDED	Excluded during the title and abstract screening
2020 BASHH national clinical audit: Management of infection with Neisseria gonorrhoeae	['Phyu, K.', 'Curtis, H.', 'Wallace, H.', 'Goodall, L.', 'Apea, V.', 'Iveson, H.']	10.1177/09564624221139540	International Journal of STD and AIDS	2023	EXCLUDED	Excluded during the title and abstract screening
2020 European guideline on the management of syphilis	['Janier, M.', 'Unemo, M.', 'Dupin, N.', 'Tiplica, G. S.', 'PotoÄnik, M.', 'Patel, R.']	10.1111/jdv.16946	Journal of the European Academy of Dermatology and Venereology	2021	EXCLUDED	Excluded during the title and abstract screening
The 2020 International Alliance for the Control of Scabies Consensus Criteria for the Diagnosis of Scabies	['Engelman, D.', 'Yoshizumi, J.', 'Hay, R. J.', 'Osti, M.', 'Micali, G.', 'Norton, S.', 'Walton, S.', 'Boralevi, F.', 'Bernigaud, C.', 'Bowen, A. C.', 'Chang, A. Y.', 'Chosidow, O.', 'Estrada-Chavez, G.', 'Feldmeier, H.', 'Ishii, N.', 'Lacarrubba, F.', 'MahÃ©, A.', 'Maurer, T.', 'Mahdi, M. M. A.', 'Murdoch, M. E.', 'Pariser, D.', 'Nair, P. A.', 'Rehmus, W.', 'Romani, L.', 'Tilakaratne, D.', 'Tuic…	10.1111/bjd.18943	British Journal of Dermatology	2020	EXCLUDED	Excluded during the title and abstract screening
2021 European guideline on HIV testing in genito-urinary medicine settings	['GÃ¶kengin, D.', 'Wilson-Davies, E.', 'NazlÄ± Zeka, A.', 'Palfreeman, A.', 'Begovac, J.', 'Dedes, N.', 'Tarashenko, O.', 'Stevanovic, M.', 'Patel, R.']	10.1111/jdv.17139	Journal of the European Academy of Dermatology and Venereology	2021	EXCLUDED	Excluded during the title and abstract screening
Abdominal tuberculosis with autoimmune hemolytic anemia	['Gupta, V.', 'Bhatia, B. D.']	10.1007/BF02760706	Indian Journal of Pediatrics	2005	EXCLUDED	Excluded during the title and abstract screening
Abnormal bleeding associated with reproductive tract infection	['French, J. I.']		NAACOG's clinical issues in perinatal and women's health nursing	1991	EXCLUDED	Excluded during the title and abstract screening
Aborigines and tuberculosis: Why they are at risk	['Plant, A. J.', 'Krause, V. L.', 'Condon, J. R.', 'Kerr, C.']		Australian Journal of Public Health	1995	EXCLUDED	Excluded during the title and abstract screening
About epizootic and epidemic manifestations of tularemia in central ciscaucasia and measures to ensure biosecurity	['Kulichenko, A. N.', 'Degtyarev, D. Y.', 'Grigoriev, M. P.', 'Emelyanov, S. A.', 'Skorykh, L. N.']		Research Journal of Pharmaceutical, Biological and Chemical Sciences	2018	EXCLUDED	Excluded during the title and abstract screening
Absence of infection in asymptomatic contacts of index SARS case in France	['Le Vu, S.', 'Yazdanpanah, Y.', 'Bitar, D.', 'Emmanuelli, J.', 'Bonmarin, I.', 'Desenclos, J. C.']	10.2807/esm.11.01.00593-en	Euro surveillance : bulletin europÃ©en sur les maladies transmissibles = European communicable disease bulletin	2006	EXCLUDED	Excluded during the title and abstract screening
Accelerated active case detection of visceral leishmaniasis patients in endemic villages of Bangladesh	['Khatun, J.', 'Huda, M. M.', 'Hossain, Md S.', 'Presber, W.', 'Ghosh, D.', 'Kroeger, A.', 'Matlashewski, G.', 'Mondal, D.']	10.1371/journal.pone.0103678	PLoS ONE	2014	EXCLUDED	Excluded during the title and abstract screening
Accelerated partner therapy (APT) partner notification for people with Chlamydia trachomatis: Protocol for the Limiting Undetected Sexually Transmitted infections to RedUce Morbidity (LUSTRUM) APT cross-over cluster randomised controlled trial	['Estcourt, C. S.', 'Howarth, A. R.', 'Copas, A.', 'Low, N.', 'Mapp, F.', 'Woode Owusu, M.', 'Flowers, P.', 'Roberts, T.', 'Mercer, C. H.', 'Wayal, S.', 'Symonds, M.', 'Nandwani, R.', 'Saunders, J.', 'Johnson, A. M.', 'Pothoulaki, M.', 'Althaus, C.', 'Pickering, K.', 'McKinnon, T.', 'Brice, S.', 'Comer, A.', 'Tostevin, A.', 'Ogwulu, C. D.', 'Vojt, G.', 'Cassell, J. A.']	10.1136/bmjopen-2019-034806	BMJ Open	2020	EXCLUDED	Excluded during the title and abstract screening
Accelerated partner therapy contact tracing for people with chlamydia (LUSTRUM): a crossover cluster-randomised controlled trial	['Estcourt, C. S.', 'Stirrup, O.', 'Copas, A.', 'Low, N.', 'Mapp, F.', 'Saunders, J.', 'Mercer, C. H.', 'Flowers, P.', 'Roberts, T.', 'Howarth, A. R.', 'Owusu, M. W.', 'Symonds, M.', 'Nandwani, R.', 'Ogwulu, C.', 'Brice, S.', 'Johnson, A. M.', 'Althaus, C. L.', 'Williams, E.', 'Comer-Schwartz, A.', 'Tostevin, A.', 'Cassell, J. A.']	10.1016/S2468-2667(22)00204-3	The Lancet Public Health	2022	EXCLUDED	Excluded during the title and abstract screening
Accelerating action on cervical screening in lower- and middle-income countries (LMICs) post COVID-19 era	['Woo, Y. L.', 'Gravitt, P.', 'Khor, S. K.', 'Ng, C. W.', 'Saville, M.']	10.1016/j.ypmed.2020.106294	Preventive Medicine	2021	EXCLUDED	Excluded during the title and abstract screening
The accelerating COVID-19 epidemic in Sudan	['Mukhtar, M. M.', 'Khogali, M.']	10.1038/s41590-021-00950-0	Nature Immunology	2021	EXCLUDED	Excluded during the title and abstract screening
Accelerating towards a leprosy free india through innovative approaches in the national leprosy eradication programme (Nlep), India	['Kumar, A.', 'Karotia, D.']		Leprosy Review	2020	EXCLUDED	Excluded during the title and abstract screening
Acceptability and Effectiveness of Assisted Human Immunodeficiency Virus Partner Services in Mozambique: Results from a Pilot Program in a Public, Urban Clinic	['Myers, R. S.', 'Feldacker, C.', 'CesÃ¡r, F.', 'Paredes, Z.', 'Augusto, G.', 'Muluana, C.', 'Citao, S.', 'Mboa-Ferrao, C.', 'Karajeanes, E.', 'Golden, M. R.']	10.1097/OLQ.0000000000000529	Sexually Transmitted Diseases	2016	EXCLUDED	Excluded during the title and abstract screening
Acceptability and efficacy of partner notification for curable sexually transmitted infections in sub-Saharan Africa: A systematic review	['Taleghani, S.', 'Joseph-Davey, D.', 'West, S. B.', 'Klausner, H. J.', 'Wynn, A.', 'Klausner, J. D.']	10.1177/0956462418803983	Int J STD AIDS	2019	EXCLUDED	Excluded during the title and abstract screening
Acceptability and intention to seek medical care after hypothetical receipt of patient-delivered partner therapy or electronic partner notification postcards among men who have sex with men: The Partner's perspective	['Kerani, R. P.', 'Fleming, M.', 'Golden, M. R.']	10.1097/OLQ.0b013e31827adc06	Sexually Transmitted Diseases	2013	EXCLUDED	Excluded during the title and abstract screening
Acceptability of active case finding with a seed-and-recruit model to improve tuberculosis case detection and linkage to treatment in Cambodia: A qualitative study	['Tuot, S.', 'Teo, A. K. J.', 'Cazabon, D.', 'Sok, S.', 'Ung, M.', 'Ly, S.', 'Choub, S. C.', 'Yi, S.']	10.1371/journal.pone.0210919	PLoS ONE	2019	EXCLUDED	Excluded during the title and abstract screening
Acceptability of an internet-based partner notification system for sexually transmitted infection exposure among men who have sex with men	['Mimiaga, M. J.', 'Fair, A. D.', 'Tetu, A. M.', 'Novak, D. S.', 'VanDerwarker, R.', 'Bertrand, T.', 'Adelson, S.', 'Mayer, K. H.']	10.2105/AJPH.2006.098467	American Journal of Public Health	2008	EXCLUDED	Excluded during the title and abstract screening
Acceptability of clinical trials on covid-19 during pregnancy among pregnant women and healthcare providers: A qualitative study	['MarbÃ¡n-Castro, E.', 'Pons-Duran, C.', 'GarcÃ­a-Otero, L.', 'Chen, H.', 'Herrera, L. B.', 'Del Mar Gil, M.', 'GoncÃ©, A.', 'Ferriols-PÃ©rez, E.', 'RodrÃ­guez, M. Ã', 'Toro, P.', 'BardajÃ­, A.', 'GonzÃ¡lez, R.', 'MenÃ©ndez, C.', 'Enguita-FernÃ ndez, C.']	10.3390/ijerph182010717	International Journal of Environmental Research and Public Health	2021	EXCLUDED	Excluded during the title and abstract screening
Acceptability of contact screening and single dose rifampicin as chemoprophylaxis for leprosy in Dadra and Nagar Haveli, India	['Apte, H.', 'Chitale, M.', 'Das, S.', 'Manglani, P. R.', 'Mieras, L. F.']		Leprosy Review	2019	EXCLUDED	Excluded during the title and abstract screening
Acceptability of immunization in adult contacts of infants: Possibility of expanding platforms to increase adult vaccine uptake	['Rossmann Beel, E.', 'Rench, M. A.', 'Montesinos, D. P.', 'Healy, C. M.']	10.1016/j.vaccine.2014.03.056	Vaccine	2014	EXCLUDED	Excluded during the title and abstract screening
Acceptability of integrating traditional tuberculosis care with modern healthcare services in the Amhara Regional State of Northwest Ethiopia: A qualitative study	['Amare, D.', 'Addis Alene, K.', 'Ambaw, F.']	10.1016/j.pmedr.2023.102231	Preventive Medicine Reports	2023	EXCLUDED	Excluded during the title and abstract screening
The acceptability of testing contacts of confirmed COVID-19 cases using serial, self-administered lateral flow devices as an alternative to self-isolation	['Love, N. K.', 'Ready, D. R.', 'Turner, C.', 'Yardley, L.', 'Rubin, G. J.', 'Hopkins, S.', 'Oliver, I.']	10.1099/jmm.0.001567	Journal of Medical Microbiology	2022	EXCLUDED	Excluded during the title and abstract screening
Acceptability of Using Geosocial Networking Applications for HIV/Sexually Transmitted Disease Partner Notification and Sexual Health Services	['Contesse, M. G.', 'Fredericksen, R. J.', 'Wohlfeiler, D.', 'Hecht, J.', 'Kachur, R.', 'Strona, F. V.', 'Katz, D. A.']	10.1097/OLQ.0000000000001089	Sexually Transmitted Diseases	2020	EXCLUDED	Excluded during the title and abstract screening
Acceptance and Feasibility of Partner Notification to HIV Infected Individuals in Guinea-Bissau	['Madsen, T.', 'Jespersen, S.', 'Medina, C.', 'TÃ©, D. D. S.', 'Wejse, C.', 'Laursen, A. L.', 'HÃ¸nge, B. L.']	10.1007/s10461-019-02717-z	AIDS and behavior	2020	EXCLUDED	Excluded during the title and abstract screening
Acceptance of Chemo-prophylaxis for Latent Tuberculosis Infection among High School/College Student Contacts of Tuberculosis Patients in Shanghai, China	['Li, Y.', 'Zheng, Y. H.', 'Lu, L. P.', 'Yang, M. X.', 'Zhou, C. M.', 'Yuan, Z. A.', 'Hu, Y.', 'Xu, B.']	10.3967/bes2018.041	Biomedical and environmental sciences : BES	2018	EXCLUDED	Excluded during the title and abstract screening
Acceptance of referral for partners by clients testing positive for human immuno deficiency virus	['Netsanet, F.', 'Dessie, A.']	10.2147/HIV.S39250	HIV/AIDS - Research and Palliative Care	2013	EXCLUDED	Excluded during the title and abstract screening
Access to bacteriologic-based diagnosis in smear positive retreatment tuberculosis patients in rural China: A cross-sectional study in three geographic varied provinces	['Zhou, C.', 'Jiang, W.', 'Yuan, L.', 'Lu, W.', 'He, J.', 'Zhao, Q.', 'Xu, B.']	10.1371/journal.pone.0146340	PLoS ONE	2016	EXCLUDED	Excluded during the title and abstract screening
Access to Care During a Pandemic: Improving Planning Efforts to Incorporate Community Primary Care Practices and Public Health Stakeholders	['Schmidt, M. E.', 'von Fricken, M. E.', 'Wofford, R. N.', 'Libby, R. C.', 'Maddox, P. J.']	10.1002/wmh3.369	World Medical and Health Policy	2020	EXCLUDED	Excluded during the title and abstract screening
Access to personal protective equipment in exposed healthcare workers and COVID-19 illness, severity, symptoms and duration: A population-based case-control study in six countries	['Kim, H.', 'Hegde, S.', 'Lafiura, C.', 'Raghavan, M.', 'Sun, N.', 'Cheng, S.', 'Rebholz, C. M.', 'Seidelmann, S. B.']	10.1136/bmjgh-2020-004611	BMJ Global Health	2021	EXCLUDED	Excluded during the title and abstract screening
Access to tuberculosis care: What did chronic cough patients experience in the way of healthcare-seeking?	['Xu, B.', 'Diwan, V. K.', 'Bogg, L.']	10.1080/14034940601160664	Scandinavian Journal of Public Health	2007	EXCLUDED	Excluded during the title and abstract screening
Accidental infection of veterinary personnel with Mycobacterium tuberculosis at necropsy: A case study	['Posthaus, H.', 'Bodmer, T.', 'Alves, L.', 'Oevermann, A.', 'Schiller, I.', 'Rhodes, S. G.', 'Zimmerli, S.']	10.1016/j.vetmic.2010.11.027	Veterinary Microbiology	2011	EXCLUDED	Excluded during the title and abstract screening
Accounting for Imported Cases in Estimating the Time-Varying Reproductive Number of Coronavirus Disease 2019 in Hong Kong	['Tsang, T. K.', 'Wu, P.', 'Lau, E. H. Y.', 'Cowling, B. J.']	10.1093/infdis/jiab299	J Infect Dis	2021	EXCLUDED	Excluded during the title and abstract screening
Accounting for the costs of contact tracing through social networks	['Littmann, J.', 'Kessel, A.']	10.1093/phe/pht037	Public Health Ethics	2014	EXCLUDED	Excluded during the title and abstract screening
Accuracy of a rapid diagnosis test, microscopy and loop-mediated isothermal amplification in the detection of asymptomatic Plasmodium infections in Korhogo, Northern CÃ´te dâ€™Ivoire	['BeniÃ©, E. M. A.', 'SiluÃ©, K. D.', 'Ding, X. C.', 'Yeo, I.', 'Assamoi, J. B.', 'Tuo, K.', 'Gnagne, A. P.', 'Esso, L. J. C. E.', 'Coulibaly, J. T.', 'Assi, S. B.', 'Bonfoh, B.', 'Yavo, W.', 'Nâ€™Goran, E. K.']	10.1186/s12936-022-04133-6	Malaria Journal	2022	EXCLUDED	Excluded during the title and abstract screening
Accuracy of healthcare worker recall and medical record review for identifying infectious exposures to hospitalized patients	['Aquino, M.', 'Raboud, J. M.', 'McGeer, A.', 'Green, K.', 'Chow, R.', 'Dimoulas, P.', 'Loeb, M.', 'Scales, D.']	10.1086/504355	Infect Control Hosp Epidemiol	2006	EXCLUDED	Excluded during the title and abstract screening
Accuracy of malaria rapid diagnostic tests in community studies and their impact on treatment of malaria in an area with declining malaria burden in north-eastern Tanzania	['Ishengoma, D. S.', 'Francis, F.', 'Mmbando, B. P.', 'Lusingu, J. P. A.', 'Magistrado, P.', 'Alifrangis, M.', 'Theander, T. G.', 'Bygbjerg, I. C.', 'Lemnge, M. M.']	10.1186/1475-2875-10-176	Malaria Journal	2011	EXCLUDED	Excluded during the title and abstract screening
Accuracy of prospective space-time surveillance in detecting tuberculosis transmission	['Verma, A.', 'Schwartzman, K.', 'Behr, M. A.', 'Zwerling, A.', 'Allard, R.', 'Rochefort, C. M.', 'Buckeridge, D. L.']	10.1016/j.sste.2014.01.003	Spatial and Spatio-temporal Epidemiology	2014	EXCLUDED	Excluded during the title and abstract screening
Accuracy of the health information system on malaria surveillance in Vietnam	['Erhart, A.', 'Thang, N. D.', 'Xa, N. X.', 'Thieu, N. Q.', 'Hung, L. X.', 'Hung, N. Q.', 'Nam, N. V.', 'Toi, L. V.', 'Tung, N. M.', 'Bien, T. H.', 'Tuy, T. Q.', 'Cong, L. D.', 'Thuan, L. K.', 'Coosemans, M.', "D'Alessandro, U."]	10.1016/j.trstmh.2006.07.003	Transactions of the Royal Society of Tropical Medicine and Hygiene	2007	EXCLUDED	Excluded during the title and abstract screening
Acer may have transmitted AIDS to another Florida patient	[]		Minnesota medicine	1993	EXCLUDED	Excluded during the title and abstract screening
Achieving a â€œstep changeâ€ in the tuberculosis epidemic through comprehensive community-wide intervention: a model-based analysis	['Shrestha, S.', 'Kendall, E. A.', 'Chang, R.', 'Joseph, R.', 'Kasaie, P.', 'Gillini, L.', 'Fojo, A. T.', 'Campbell, M.', 'Arinaminpathy, N.', 'Dowdy, D. W.']	10.1186/s12916-021-02110-5	BMC Medicine	2021	EXCLUDED	Excluded during the title and abstract screening
Achieving COVID-19 zero without lockdown, January 2020 to March 2022: The Taiwan model explained	['Chen, Y. H.', 'Fang, C. T.']	10.1016/j.jfma.2023.09.001	J Formos Med Assoc	2023	EXCLUDED	Excluded during the title and abstract screening
Achieving explanatory depth and spatial breadth in infectious disease modelling: Integrating active and passive case surveillance	['Nelli, L.', 'Ferguson, H. M.', 'Matthiopoulos, J.']	10.1177/0962280219856380	Stat Methods Med Res	2020	EXCLUDED	Excluded during the title and abstract screening
Achieving malaria elimination in China: Analysis on implementation and effectiveness of the surveillance-response system	['Xia, Z. G.', 'Feng, J.', 'Zhang, L.', 'Feng, X. Y.', 'Huang, F.', 'Yin, J. H.', 'Zhou, S. S.', 'Zhou, S.', 'Yang, H. L.', 'Wang, S. Q.', 'Gao, Q.', 'Tang, L. H.', 'Yan, J.']	10.12140/j.issn.1000-7423.2021.06.003	Chinese Journal of Parasitology and Parasitic Diseases	2021	EXCLUDED	Excluded during the title and abstract screening
Achieving successful partner notification: Putting together the pieces of the puzzle	['Estcourt, C. S.', 'Sutcliffe, L. J.', 'Shackleton, T.']	10.1258/ijsa.2009.009240	International Journal of STD and AIDS	2009	EXCLUDED	Excluded during the title and abstract screening
ACLU says mandatory partner notification doesn't work. American Civil Liberties Union	[]		AIDS policy & law	1998	EXCLUDED	Excluded during the title and abstract screening
ACOG Committee Opinion No. 389, December 2007. Human immunodeficiency virus	[]		Obstetrics and gynecology	2007	EXCLUDED	Excluded during the title and abstract screening
ACOG Committee Opinion No. 737 Summary: Expedited Partner Therapy	[]	10.1097/AOG.0000000000002622	Obstetrics and gynecology	2018	EXCLUDED	Excluded during the title and abstract screening
ACOG Committee Opinion. Committee on Ethics. Human immunodeficiency virus: Ethical guidelines for obstetricians and gynecologists	[]		Obstetrics and gynecology	2001	EXCLUDED	Excluded during the title and abstract screening
Acquired immunity and asymptomatic reservoir impact on frontline and airport ebola outbreak syndromic surveillance and response	['Tambo, E.', 'Xiao-Nong, Z.']	10.1186/2049-9957-3-41	Infect Dis Poverty	2014	EXCLUDED	Excluded during the title and abstract screening
Acquired resistance to isoniazid during isoniazid monotherapy in a subject with latent infection following household rifampicin-resistant tuberculosis contact: A case report	['Li, T. L.', 'Chan, T. H.', 'Wang, C. H.', 'Jou, R.', 'Yu, M. C.', 'Putri, D. U.', 'Lee, C. H.', 'Lin, Y. H.']	10.2147/IDR.S304799	Infection and Drug Resistance	2021	EXCLUDED	Excluded during the title and abstract screening
Acquisition of meningococcal serogroup W-135 carriage in turkish hajj pilgrims who had received the quadrivalent meningococcal polysaccharide vaccine	['Ceyhan, M.', 'Celik, M.', 'Demir, E. T.', 'Gurbuz, V.', 'Aycan, A. E.', 'Unal, S.']	10.1128/CVI.00314-12	Clinical and Vaccine Immunology	2013	EXCLUDED	Excluded during the title and abstract screening
[Actions of the project team in Kyoto City against tuberculosis]	['Ito, M.']		[Nihon kÅshÅ« eisei zasshi] Japanese journal of public health	2012	EXCLUDED	Excluded during the title and abstract screening
Active and latent tuberculosis among inmates in La Esperanza prison in Guaduas, Colombia	['Guerra, J.', 'MogollÃ³n, D.', 'GonzÃ¡lez, D.', 'Sanchez, R.', 'Rueda, Z. V.', 'Parra-LÃ³pez, C. A.', 'Murcia, M. I.']	10.1371/journal.pone.0209895	PLoS ONE	2019	EXCLUDED	Excluded during the title and abstract screening
Active and latent tuberculosis in Brazilian correctional facilities: A cross-sectional study	['Carbone, A. S. S.', 'PaiÃ£o, D. S. G.', 'Sgarbi, R. V. E.', 'Lemos, E. F.', 'Cazanti, R. F.', 'Ota, M. M.', 'Junior, A. L.', 'Bampi, J. V. L.', 'Elias, V. P. F.', 'Simionatto, S.', 'Motta-Castro, A. R. C.', 'PompÃ­lio, M. A.', 'De Oliveira, S. M. V.', 'Ko, A. I.', 'Andrews, J. R.', 'Croda, J.']	10.1186/s12879-015-0764-8	BMC Infectious Diseases	2015	EXCLUDED	Excluded during the title and abstract screening
Active and passive case detection strategies for the control of leishmaniasis in Bangladesh	['Das, A. K.', 'Harries, A. D.', 'Hinderaker, S. G.', 'Zachariah, R.', 'Ahmed, B.', 'Shah, G. N.', 'Khogali, M. A.', 'Das, G. I.', 'Ahmed, E. M.', 'Ritmeijer, K.']	10.5588/pha.13.0084	Public Health Action	2014	EXCLUDED	Excluded during the title and abstract screening
Active and passive case-finding in tuberculosis-affected households in Peru: a 10-year prospective cohort study	['Saunders, M. J.', 'Tovar, M. A.', 'Collier, D.', 'Baldwin, M. R.', 'Montoya, R.', 'Valencia, T. R.', 'Gilman, R. H.', 'Evans, C. A.']	10.1016/S1473-3099(18)30753-9	The Lancet Infectious Diseases	2019	EXCLUDED	Excluded during the title and abstract screening
Active case detection and treatment of malaria in pregnancy using LAMP technology (LAMPREG): a pragmatic randomised diagnostic outcomes trial-study protocol	['Gebresenbet, R. F.', 'Kamaliddin, C.', 'Bekele, Z. M.', 'Teferi, M.', 'Tegegne, B.', 'Yewhalaw, D.', 'Bayih, A. G.', 'Pillai, D. R.', 'Mekuria, F.', 'Alemu, G.', 'Raya, B.', 'Abdullah, O.', 'Teka, T.', 'Cheaveau, J.', 'Legese, R.', 'Asmerom, H.', 'Hundito, E.', 'Nursefa, E.', 'Tilahun, H.', 'Burke-Gaffney, J.', 'Oberding, L.', 'Zewdu, D.', 'Kassaw, P.', 'Ejeta, S.', 'Ayele, S.']	10.1136/bmjopen-2021-058397	BMJ Open	2022	EXCLUDED	Excluded during the title and abstract screening
Active case detection for malaria elimination: A survey among Asia Pacific countries	['Smith Gueye, C.', 'Sanders, K. C.', 'Galappaththy, G. N.', 'Rundi, C.', 'Tobgay, T.', 'Sovannaroth, S.', 'Gao, Q.', 'Surya, A.', 'Thakur, G. D.', 'Baquilod, M.', 'Lee, W. J.', 'Bobogare, A.', 'Deniyage, S. L.', 'Satimai, W.', 'Taleo, G.', 'Hung, N. M.', 'Cotter, C.', 'Hsiang, M. S.', 'Vestergaard, L. S.', 'Gosling, R. D.']	10.1186/1475-2875-12-358	Malaria Journal	2013	EXCLUDED	Excluded during the title and abstract screening
Active case detection for tuberculosis in risk groups in Serbia	['Pesut, D.']		Medicinski pregled	2004	EXCLUDED	Excluded during the title and abstract screening
Active case detection in national visceral leishmaniasis elimination programs in Bangladesh, India, and Nepal: feasibility, performance and costs	['Huda, M. M.', 'Hirve, S.', 'Siddiqui, N. A.', 'Malaviya, P.', 'Banjara, M. R.', 'Das, P.', 'Kansal, S.', 'Gurung, C. K.', 'Naznin, E.', 'Rijal, S.', 'Arana, B.', 'Kroeger, A.', 'Mondal, D.']		BMC public health	2012	EXCLUDED	Excluded during the title and abstract screening
Active case detection methods for crusted scabies and leprosy: A systematic review	['Glennie, M.', 'Gardner, K.', 'Dowden, M.', 'Currie, B. J.']	10.1371/journal.pntd.0009577	PLoS Neglected Tropical Diseases	2021	EXCLUDED	Excluded during the title and abstract screening
Active case detection of malaria in pregnancy using loop-mediated amplification (LAMP): A pilot outcomes study in South West Ethiopia	['Tadesse, G.', 'Kamaliddin, C.', 'Doolan, C.', 'Amarasekara, R.', 'Legese, R.', 'Mohon, A. N.', 'Cheaveau, J.', 'Yewhalaw, D.', 'Pillai, D. R.']	10.1186/s12936-020-03380-9	Malaria Journal	2020	EXCLUDED	Excluded during the title and abstract screening
Active case detection survey of malaria cases in Surat City: A field based study	['Matta, S.', 'Kantharia, S. L.', 'Desai, V. K.']		Journal of Vector Borne Diseases	2005	EXCLUDED	Excluded during the title and abstract screening
Active case detection with pooled real-time PCR to eliminate malaria in Trat province, Thailand	['Rogawski, E. T.', 'Congpuong, K.', 'Sudathip, P.', 'Satimai, W.', 'Sug-aram, R.', 'Aruncharus, S.', 'Darakapong, A.', 'Kitchakarn, S.', 'Meshnick, S. R.']		The American journal of tropical medicine and hygiene	2012	EXCLUDED	Excluded during the title and abstract screening
Active case detection, treatment of falciparum malaria with combined chloroquine and sulphadoxine/pyrimethamine and vivax malaria with chloroquine and molecular markers of anti-malarial resistance in the Republic of Vanuatu	['Kinzer, M. H.', 'Chand, K.', 'Basri, H.', 'Lederman, E. R.', 'Susanti, A. I.', 'Elyazar, I.', 'Taleo, G.', 'Rogers, W. O.', 'Bangs, M. J.', 'Maguire, J. D.']	10.1186/1475-2875-9-89	Malaria Journal	2010	EXCLUDED	Excluded during the title and abstract screening
Active case finding and prevention of tuberculosis among a cohort of contacts exposed to infectious tuberculosis cases in New York City	['Anger, H. A.', 'Proops, D.', 'Harris, T. G.', 'Li, J.', 'Kreiswirth, B. N.', 'Shashkina, E.', 'Ahuja, S. D.']	10.1093/cid/cis029	Clinical Infectious Diseases	2012	EXCLUDED	Excluded during the title and abstract screening
Active case finding and treatment adherence in risk groups in the tuberculosis pre-elimination era	['Gupta, R. K.', 'Lipman, M.', 'Story, A.', 'Hayward, A.', 'De Vries, G.', 'Van Hest, R.', 'Erkens, C.', 'Rangaka, M. X.', 'Abubakar, I.']	10.5588/ijtld.17.0767	International Journal of Tuberculosis and Lung Disease	2018	EXCLUDED	Excluded during the title and abstract screening
Active case finding for Malaria: A 3-year national evaluation of optimal approaches to detect infections and hotspots through reactive case detection in the low-transmission setting of Eswatini	['Hsiang, M. S.', 'Ntshalintshali, N.', 'Dufour, M. S. K.', 'Dlamini, N.', 'Nhlabathi, N.', 'Vilakati, S.', 'Malambe, C.', 'Zulu, Z.', 'Maphalala, G.', 'Novotny, J.', 'Murphy, M.', 'Schwartz, A.', 'Sturrock, H.', 'Gosling, R.', 'Dorsey, G.', 'Kunene, S.', 'Greenhouse, B.']	10.1093/cid/ciz403	Clinical Infectious Diseases	2021	EXCLUDED	Excluded during the title and abstract screening
Active case finding for malaria: A 3-year national evaluation of optimal approaches to detect infections and hotspots through reactive case detection in the low-transmission setting of eswatini	['Hsiang, M. S.', 'Ntshalintshali, N.', 'Kang Dufour, M. S.', 'Dlamini, N.', 'Nhlabathi, N.', 'Vilakati, S.', 'Malambe, C.', 'Zulu, Z.', 'Maphalala, G.', 'Novotny, J.', 'Murphy, M.', 'Schwartz, A.', 'Sturrock, H.', 'Gosling, R.', 'Dorsey, G.', 'Kunene, S.', 'Greenhouse, B.']	10.1093/cid/ciz403	Clinical Infectious Diseases	2020	EXCLUDED	Excluded during the title and abstract screening
Active case finding for tuberculosis among people who inject drugs on methadone treatment in Dar es Salaam, Tanzania	['Gupta, A.', 'Mbwambo, J.', 'Mteza, I.', 'Shenoi, S.', 'Lambdin, B.', 'Nyandindi, C.', 'Doula, B. I.', 'Mfaume, S.', 'Douglas Bruce, R.']	10.5588/ijtld.13.0208	International Journal of Tuberculosis and Lung Disease	2014	EXCLUDED	Excluded during the title and abstract screening
Active case finding in contacts of people with tuberculosis	['Fox, G. J.', 'Dobler, C. C.', 'Marks, G. B.']	10.1002/14651858.CD008477.pub2	Cochrane Database of Systematic Reviews	2011	EXCLUDED	Excluded during the title and abstract screening
Active case-finding for tuberculosis by mobile teams in Myanmar: Yield and treatment outcomes	['Myint, O.', 'Saw, S.', 'Isaakidis, P.', 'Khogali, M.', 'Reid, A.', 'Hoa, N. B.', 'Kyaw, T. T.', 'Zaw, K. K.', 'Khaing, T. M. M.', 'Aung, S. T.']	10.1186/s40249-017-0291-5	Infectious Diseases of Poverty	2017	EXCLUDED	Excluded during the title and abstract screening
Active case-finding of communicable diseases in the south of the Islamic Republic of Iran	['Karimi, A.', 'Kadivar, M. R.', 'Fararoee, M.', 'Alborzi, A.']		Eastern Mediterranean health journal = La revue de santÃ© de la MÃ©diterranÃ©e orientale = al-Majallah al-ihhÄ«yah li-sharq al-mutawassi	2000	EXCLUDED	Excluded during the title and abstract screening
Active contact investigation and treatment support: An integrated approach in rural and urban Sindh, Pakistan	['Shah, S. A.', 'Qayyum, S.', 'Abro, R.', 'Baig, S.', 'Creswell, J.']	10.5588/ijtld.13.0169	International Journal of Tuberculosis and Lung Disease	2013	EXCLUDED	Excluded during the title and abstract screening
Active detection of tuberculosis and paragonimiasis in the remote areas in north-eastern India using cough as a simple indicator	['Devi, K. R.', 'Narain, K.', 'Mahanta, J.', 'Deori, R.', 'Lego, K.', 'Goswami, D.', 'Kumar Rajguru, S.', 'Agatsuma, T.']	10.1179/2047773213Y.0000000086	Pathogens and Global Health	2013	EXCLUDED	Excluded during the title and abstract screening
Active HIV Case Finding in the City of Kigali, Rwanda: Assessment of Voluntary Assisted Partner Notification Modalities to Detect Undiagnosed HIV Infections	['Remera, E.', 'Nsanzimana, S.', 'Chammartin, F.', 'Semakula, M.', 'Rwibasira, G. N.', 'Malamba, S. S.', 'Riedel, D. J.', 'Tuyishime, E.', 'Condo, J. U.', 'Ndimubanzi, P.', 'Sangwayire, B.', 'Forrest, J. I.', 'Cantoreggi, S. L.', 'Mills, E. J.', 'Bucher, H. C.']	10.1097/QAI.0000000000002878	Journal of Acquired Immune Deficiency Syndromes	2022	EXCLUDED	Excluded during the title and abstract screening
Active household contact screening for tuberculosis and provision of isoniazid preventive therapy to under-five children in Afghanistan	['Sayedi, S. M.', 'Seddiq, M. K.', 'Rashidi, M. K.', 'Qader, G.', 'Ikram, N.', 'Melese, M.', 'Suarez, P. G.']	10.1371/journal.pone.0240031	PLoS ONE	2020	EXCLUDED	Excluded during the title and abstract screening
Active Monitoring of Persons Exposed to Patients with Confirmed COVID-19 - United States, January-February 2020	['Burke, R. M.', 'Midgley, C. M.', 'Dratch, A.', 'Fenstersheib, M.', 'Haupt, T.', 'Holshue, M.', 'Ghinai, I.', 'Jarashow, M. C.', 'Lo, J.', 'McPherson, T. D.', 'Rudman, S.', 'Scott, S.', 'Hall, A. J.', 'Fry, A. M.', 'Rolfes, M. A.']	10.15585/mmwr.mm6909e1	MMWR. Morbidity and mortality weekly report	2020	EXCLUDED	Excluded during the title and abstract screening
Active Pulmonary Tuberculosis Case Detection and Treatment Among Floating Population in China: An Effective Pilot	['Li, X.', 'Zhang, H.', 'Jiang, S.', 'Wang, J.', 'Liu, X.', 'Li, W.', 'Yao, H.', 'Wang, L.']	10.1007/s10903-010-9336-6	Journal of Immigrant and Minority Health	2010	EXCLUDED	Excluded during the title and abstract screening
Active referral: An innovative approach to engaging traditional healthcare providers in TB control in Burkina Faso	['Kaboru, B. B.']	10.12927/hcpol.2013.23619	Healthcare Policy	2013	EXCLUDED	Excluded during the title and abstract screening
Active screening of patients with diabetes mellitus for pulmonary tuberculosis in a tertiary care hospital in Sri Lanka	['Hewage, S.', 'Somasundaram, N.', 'Ratnasamy, V.', 'Ranathunga, I.', 'Fernando, A.', 'Perera, I.', 'Perera, U.', 'Vidanagama, D.', 'Cader, M.', 'Fernando, P.', 'Pallewatte, N.', 'Rathnayaka, L.', 'Jayawardhana, D.', 'Danansuriya, M.', 'Gunawardena, N.']	10.1371/journal.pone.0249787	PLoS ONE	2021	EXCLUDED	Excluded during the title and abstract screening
Active search for COVID-19 cases during integrated supportive supervision using an electronic platform to improve healthcare workersâ€™ performance in Niger: the legacy of the polio eradication program	['Haladou, M.', 'Anya, B. P. M.', 'Oumarou, B.', 'El Khalef, I.', 'Biey, J. N. M.', 'Harouna, H.', 'Katoto, P.', 'Wiysonge, C. S.']	10.11604/pamj.2022.41.187.26820	Pan African Medical Journal	2022	EXCLUDED	Excluded during the title and abstract screening
Active search operations for smallpox: an Ethiopian experience	['De Quadros, C. A.', 'Weithaler, K. L.', 'Siemon, J.']		International Journal of Epidemiology	1973	EXCLUDED	Excluded during the title and abstract screening
Active search strategies, clinicoimmunobiological determinants and training for implementation research confirm hidden endemic leprosy in Inner SÃ£o Paulo, Brazil	['Bernardes Filho, F.', 'Silva, C. M. L.', 'Voltan, G.', 'Leite, M. N.', 'Rezende, A. L. R. A.', 'de Paula, N. A.', 'Barreto, J. G.', 'Foss, N. T.', 'Frade, M. A. C.']	10.1371/journal.pntd.0009495	PLoS Neglected Tropical Diseases	2021	EXCLUDED	Excluded during the title and abstract screening
Active surveillance and early detection of community transmission of SARS-CoV-2 Mu variant (B.1.621) in the Brazilian Amazon	['Oliveira, G. S.', 'Silva-Flannery, L.', 'Silva, J. F.', 'Siza, C.', 'Esteves, R. J.', 'Marston, B. J.', 'Morgan, J.', 'Plucinski, M.', 'Roca, T. P.', 'Silva, A. M. P.', 'Pereira, S. S.', 'Salcedo, J. M. V.', 'Pereira, D. B.', 'Naveca, F. G.', "Vieira Dall'Acqua, D. S.", 'Queiroz, J. A. S.', 'Lessa, F. C.']	10.1002/jmv.27686	Journal of Medical Virology	2022	EXCLUDED	Excluded during the title and abstract screening
Active surveillance for acute viral hepatitis in rural villages in the Nile Delta	['Meky, F. A.', 'Stoszek, S. K.', 'Abdel-Hamid, M.', 'Selim, S.', 'Abdel-Wahab, A.', 'Mikhail, N.', 'El-Kafrawy, S.', 'El-Daly, M.', 'Abdel-Aziz, F.', 'Sharaf, S.', 'Mohamed, M. K.', 'Engle, R. E.', 'Emerson, S. U.', 'Purcell, R. H.', 'Fix, A. D.', 'Strickland, G. T.']		Clinical Infectious Diseases	2006	EXCLUDED	Excluded during the title and abstract screening
Active surveillance in leprosy: How useful is it?	['Croft, R. P.']	10.5935/0305-7518.19960014	Leprosy Review	1996	EXCLUDED	Excluded during the title and abstract screening
Active Surveillance of Hansen's Disease (Leprosy): Importance for Case Finding among Extra-domiciliary Contacts	['Moura, M. L. N.', 'Dupnik, K. M.', 'Sampaio, G. A. A.', 'NÃ³brega, P. F. C.', 'Jeronimo, A. K.', 'do Nascimento-Filho, J. M.', 'Miranda Dantas, R. L.', 'Queiroz, J. W.', 'Barbosa, J. D.', 'Dias, G.', 'Jeronimo, S. M. B.', 'Souza, M. C. F.', 'Nobre, M. L.']	10.1371/journal.pntd.0002093	PLoS Neglected Tropical Diseases	2013	EXCLUDED	Excluded during the title and abstract screening
Active TB case finding in a high burden setting; comparison of community and facility-based strategies in Lusaka, Zambia	['Kagujje, M.', 'Chilukutu, L.', 'Somwe, P.', 'Mutale, J.', 'Chiyenu, K.', 'Lumpa, M.', 'Mwanza, W.', 'Muyoyeta, M.']	10.1371/journal.pone.0237931	PLoS One	2020	EXCLUDED	Excluded during the title and abstract screening
Active testing of groups at increased risk of acquiring SARS-CoV-2 in Canada: Costs and human resource needs	['Campbell, J. R.', 'Uppal, A.', 'Oxlade, O.', 'Fregonese, F.', 'Bastos, M. L.', 'Lan, Z.', 'Law, S.', 'Oh, C. E.', 'Russell, W. A.', 'Sulis, G.', 'Winters, N.', 'Yanes-Lane, M.', 'Brisson, M.', 'Laszlo, S.', 'Evans, T. G.', 'Menzies, D.']	10.1503/cmaj.201128	CMAJ	2020	EXCLUDED	Excluded during the title and abstract screening
Active tuberculosis case finding in Haiti	['Masur, J.', 'Koenig, S. P.', 'Julma, P.', 'Ocheretina, O.', 'DurÃ¡n-Mendicuti, M. A.', 'Fitzgerald, D. W.', 'Pape, J. W.']	10.4269/ajtmh.16-0674	American Journal of Tropical Medicine and Hygiene	2017	EXCLUDED	Excluded during the title and abstract screening
Active, multisite, laboratory-based surveillance for Cryptosporidium parvum	['Dietz, V.', 'Vugia, D.', 'Nelson, R.', 'Wicklund, J.', 'Nadle, J.', 'McCombs, K. G.', 'Reddy, S.']	10.4269/ajtmh.2000.62.368	American Journal of Tropical Medicine and Hygiene	2000	EXCLUDED	Excluded during the title and abstract screening
Acute childhood exanthems	['Bryant, P. A.', 'Lester, C. M.']	10.1016/j.mpmed.2013.10.002	Medicine (United Kingdom)	2014	EXCLUDED	Excluded during the title and abstract screening
Acute coronary syndromes during COVID-19	['Valente, S.', 'Anselmi, F.', 'Cameli, M.']	10.1093/eurheartj/ehaa457	European Heart Journal	2020	EXCLUDED	Excluded during the title and abstract screening
Acute flaccid paralysis surveillance status and community awareness in pastoralist and semi-pastoralist communities of Ethiopia	['Abraham, K.', 'Bisrat, F.', 'Fantahun, M.', 'Asres, M.', 'Kidane, L.', 'Rogie, B.']		Ethiopian Medical Journal	2013	EXCLUDED	Excluded during the title and abstract screening
Acute gastroenteritis surveillance through the national outbreak reporting system, United States	['Hall, A. J.', 'Wikswo, M. E.', 'Manikonda, K.', 'Roberts, V. A.', 'Yoder, J. S.', 'Hannah Gould, L.']	10.3201/eid1908.130482	Emerging Infectious Diseases	2013	EXCLUDED	Excluded during the title and abstract screening
Acute glomerulonephritis in an immunocompetent elderly woman after contact with a child who had been diagnosed as erythema infectiosum	['Kishi, S.', 'Yamada, S.', 'Kishi, F.', 'Shibata, E.', 'Matsuura, M.', 'Nagai, K.', 'Mima, A.', 'Abe, H.', 'Doi, T.']	10.2169/internalmedicine.51.7919	Internal Medicine	2012	EXCLUDED	Excluded during the title and abstract screening
Acute hepatitis B: most of the genotypes now in Sweden. Molecular biology completes traditional contact tracing	['SÃ¶derstrÃ¶m, A.', 'Lindh, M.']		LÃ¤kartidningen	2009	EXCLUDED	Excluded during the title and abstract screening
Acute hepatitis E in French patients and neurological manifestations	['Abravanel, F.', 'Pique, J.', 'Couturier, E.', 'Nicot, F.', 'Dimeglio, C.', 'Lhomme, S.', 'Chiabrando, J.', 'Saune, K.', 'PÃ©ron, J. M.', 'Kamar, N.', 'Evrard, S.', 'de Valk, H.', 'Cintas, P.', 'Izopet, J.']	10.1016/j.jinf.2018.06.007	Journal of Infection	2018	EXCLUDED	Excluded during the title and abstract screening
Acute HIV infection (AHI) in a specialized clinical setting: case-finding, description of virological, epidemiological and clinical characteristics	['Ammassari, A.', 'Abbate, I.', 'Orchi, N.', 'Pinnetti, C.', 'Rozera, G.', 'Libertone, R.', 'Pierro, P.', 'Martini, F.', 'Puro, V.', 'Girardi, E.', 'Antinori, A.', 'Capobianchi, M. R.']	10.7448/ias.17.4.19676 19676	J Int AIDS Soc	2014	EXCLUDED	Excluded during the title and abstract screening
Acute HIV infection: Impact on the spread of HIV and transmission of drug resistance	['Yerly, S.', 'Vora, S.', 'Rizzardi, P.', 'Chave, J. P.', 'Vernazza, P. L.', 'Flepp, M.', 'Telenti, A.', 'Battegay, M.', 'Veuthey, A. L.', 'Bru, J. P.', 'Rickenbach, M.', 'Hirschel, B.', 'Perrin, L.', 'Amiet, R.', 'Bernasconi, E.', 'Bucher, H.', 'BÃ¼rgisser, Ph', 'Egger, M.', 'Erb, P.', 'Fierz, W.', 'Francioli, P.', 'Furrer, H. J.', 'Gorgievski, M.', 'GÃ¼nthard, H.', 'Grob, P.', 'Kind, C.', 'Klim…	10.1097/00002030-200111230-00010	AIDS	2001	EXCLUDED	Excluded during the title and abstract screening
Acute Intrathoracic Tuberculosis in Children and Adolescents with Community-Acquired Pneumonia in an Area with an Intermediate Disease Burden	['Roya-PabÃ³n, C.', 'Restrepo, A.', 'Morales, O.', 'Arango, C.', 'Maya, M. A.', 'BermÃºdez, M.', 'LÃ³pez, L.', 'GarcÃ©s, C.', 'Trujillo, M.', 'Carmona, L. F.', 'Giraldo, M. R.', 'VÃ©lez, L. A.', 'Rueda, Z. V.']	10.3390/pediatric14010011	Pediatric Reports	2022	EXCLUDED	Excluded during the title and abstract screening
Acute lower respiratory infections in rural Bangladeshi children: patterns of treatment and identification of barriers	['Zaman, K.', 'Zeitlyn, S.', 'Chakraborty, J.', 'de Francisco, A.', 'Yunus, M.']		The Southeast Asian journal of tropical medicine and public health	1997	EXCLUDED	Excluded during the title and abstract screening
Acute Q fever case detection among acute febrile Illness Patients, Thailand, 2002-2005	['Greiner, A. L.', 'Bhengsri, S.', 'Million, M.', 'Edouard, S.', 'Thamthitiwat, S.', 'Clarke, K.', 'Kersh, G. J.', 'Gregory, C. J.', 'Raoult, D.', 'Parola, P.']	10.4269/ajtmh.17-0413	American Journal of Tropical Medicine and Hygiene	2018	EXCLUDED	Excluded during the title and abstract screening
Acute rheumatic fever in first nations communities in northwestern Ontario: Social determinants of health "bite the heart"	['Gordon, J.', 'Kirlew, M.', 'Schreiber, Y.', 'Saginur, R.', 'Bocking, N.', 'Blakelock, B.', 'Haavaldsrud, M.', 'Kennedy, C.', 'Farrell, T.', 'Douglas, L.', 'Kelly, L.']		Canadian Family Physician	2015	EXCLUDED	Excluded during the title and abstract screening
Acute tick-borne encephalitis during pregnancy â€“ An alarming combination	['Weinmayr, L. M.', 'Kanz, D.', 'Eckenweiler, M.', 'Bormann, T.', 'Huzly, D.', 'Bardutzky, J.', 'Harloff, A.']	10.1016/j.ttbdis.2020.101512	Ticks and Tick-borne Diseases	2020	EXCLUDED	Excluded during the title and abstract screening
Acute urethritis caused by neisseria meningitidis and chlamydia trachomatis	['Yagihashi, Y.', 'Kawase, N.', 'Kurita, I.', 'Fukuzawa, S.']		Acta Urologica Japonica	2007	EXCLUDED	Excluded during the title and abstract screening
Ad interim recommendations for diagnosing SARS-CoV-2 infection by the IFCC SARS-CoV-2 variants working group	['Lippi, G.', 'Favresse, J.', 'Gromiha, M. M.', 'Sorelle, J. A.', 'Plebani, M.', 'Henry, B. M.']	10.1515/cclm-2022-0345	Clinical Chemistry and Laboratory Medicine	2022	EXCLUDED	Excluded during the title and abstract screening
Adaptation and performance of a mobile application for early detection of cutaneous leishmaniasis	['Rubiano, L.', 'Alexander, N. D. E.', 'Castillo, R. M.', 'MartÃ­nez, Ã J.', 'Luna, J. A. G.', 'Arango, J. D.', 'Vargas, L.', 'MadriÃ±Ã¡n, P.', 'Hurtado, L. R.', 'Orobio, Y.', 'Rojas, C. A.', 'Corral, H.', 'Navarro, A.', 'Saravia, N. G.', 'Aronoff-Spencer, E.']	10.1371/journal.pntd.0008989	PLoS Neglected Tropical Diseases	2021	EXCLUDED	Excluded during the title and abstract screening
Adaptation and Utilization of a Postmarket Evaluation Model for Digital Contact Tracing Mobile Health Tools in the United States: Observational Cross-sectional Study	['Cevasco, K. E.', 'Roess, A. A.']	10.2196/38633	JMIR Public Health Surveill	2023	EXCLUDED	Excluded during the title and abstract screening
Adapting active case-finding for TB during the COVID-19 pandemic in Yogyakarta, Indonesia	['Chan, G.', 'Triasih, R.', 'Nababan, B.', 'du Cros, P.', 'Wilks, N.', 'Main, S.', 'Huang, G. K. L.', 'Lin, D.', 'Graham, S. M.', 'Majumdar, S. S.', 'Bakker, M.', 'Khan, A.', 'Khan, F. A.', 'Dwihardiani, B.']	10.5588/pha.20.0071	Public Health Action	2021	EXCLUDED	Excluded during the title and abstract screening
Adapting harm reduction services during COVID-19: lessons from the supervised injecting facilities in Australia	['Roxburgh, A.', 'Jauncey, M.', 'Day, C.', 'Bartlett, M.', 'Cogger, S.', 'Dietze, P.', 'Nielsen, S.', 'Latimer, J.', 'Clark, N.']	10.1186/s12954-021-00471-x	Harm Reduction Journal	2021	EXCLUDED	Excluded during the title and abstract screening
Adapting Longstanding Public Health Collaborations between Government of Kenya and CDC Kenya in Response to the COVID-19 Pandemic, 2020-2021	['Herman-Roloff, A.', 'Aman, R.', 'Samandari, T.', 'Kasera, K.', 'Emukule, G.', 'Amoth, P.', 'Chen, T. H.', 'Kisivuli, J.', 'Weyenga, H.', 'Hunsperger, E.', 'Onyango, C.', 'Juma, B.', 'Munyua, P.', 'Wako, D.', 'Akelo, V.', 'Kimanga, D.', 'Ndegwa, L.', 'Mohamed, A. A.', 'Okello, P.', 'Kariuki, S.', 'De Cock, K. M.', 'Bulterys, M.']	10.3201/EID2813.211550	Emerging Infectious Diseases	2022	EXCLUDED	Excluded during the title and abstract screening
Adapting Reactive Case Detection Strategies for falciparum Malaria in a Low-Transmission Area in Cambodia	['Rossi, G.', 'Van Den Bergh, R.', 'Nguon, C.', 'Debackere, M.', 'Vernaeve, L.', 'Khim, N.', 'Kim, S.', 'Menard, D.', 'De Smet, M.', 'Kindermans, J. M.']	10.1093/cid/cix781	Clinical Infectious Diseases	2018	EXCLUDED	Excluded during the title and abstract screening
Adapting the local response for malaria elimination through evaluation of the 1-3-7 system performance in the China-Myanmar border region	['Wang, D.', 'Cotter, C.', 'Sun, X.', 'Bennett, A.', 'Gosling, R. D.', 'Xiao, N.']	10.1186/s12936-017-1707-1	Malaria Journal	2017	EXCLUDED	Excluded during the title and abstract screening
Adaptive and optimized COVID-19 vaccination strategies across geographical regions and age groups	['Molla, J.', 'de LeÃ³n ChÃ¡vez, A. P.', 'Hiraoka, T.', 'Ala-Nissila, T.', 'KivelÃ¤, M.', 'LeskelÃ¤, L.']	10.1371/journal.pcbi.1009974	PLoS Computational Biology	2022	EXCLUDED	Excluded during the title and abstract screening
An Adaptive Approach to Locating Mobile HIV Testing Services	['Gonsalves, G. S.', 'Crawford, F. W.', 'Cleary, P. D.', 'Kaplan, E. H.', 'Paltiel, A. D.']	10.1177/0272989X17716431	Medical decision making : an international journal of the Society for Medical Decision Making	2018	EXCLUDED	Excluded during the title and abstract screening
Adaptive contact networks change effective disease infectiousness and dynamics	['van Segbroeck, S.', 'Santos, F. C.', 'Pacheco, J. M.']	10.1371/journal.pcbi.1000895	PLoS Computational Biology	2010	EXCLUDED	Excluded during the title and abstract screening
Adaptive data-driven age and patch mixing in contact networks with recurrent mobility	['Knight, J.', 'Ma, H.', 'Ghasemi, A.', 'Hamilton, M.', 'Brown, K.', 'Mishra, S.']	10.1016/j.mex.2021.101614	MethodsX	2022	EXCLUDED	Excluded during the title and abstract screening
Added epidemiologic value to tuberculosis prevention and control of the investigation of clustered genotypes of Mycobacterium tuberculosis isolates	['McNabb, S. J. N.', 'Kammerer, J. S.', 'Hickey, A. C.', 'Braden, C. R.', 'Shang, N.', 'Rosenblum, L. S.', 'Navin, T. R.']	10.1093/aje/kwh253	American Journal of Epidemiology	2004	EXCLUDED	Excluded during the title and abstract screening
Adding a piece to the puzzle of Latin American blood donors and the potential risk of Trypanosoma cruzi transmission in Germany	['Ullrich, J.', 'Guertler, L.', 'Quenzel, E.', 'Weinauer, F.', 'RÃ¶ÃŸler, D.', 'Kalus, U.', 'PruÃŸ, A.', 'Albajar-ViÃ±as, P.', 'Pritsch, M.']	10.3389/fcimb.2022.1014134	Frontiers in Cellular and Infection Microbiology	2022	EXCLUDED	Excluded during the title and abstract screening
Adding New Fuel to the Fire: Monkeypox in the Time of COVID-19- Implications for Health Care Personnel	['Palmore, T. N.', 'Henderson, D. K.']	10.7326/M22-1763	Annals of Internal Medicine	2022	EXCLUDED	Excluded during the title and abstract screening
Adding proactive and reactive case detection into the integrated community case management system to optimise diagnosis and treatment of malaria in a high transmission setting of Cameroon: An observational quality improvement study	['Bekolo, C. E.', 'Williams, T. D.']	10.1136/bmjopen-2018-026678	BMJ Open	2019	EXCLUDED	Excluded during the title and abstract screening
Adding the spatial dimension to the social network analysis of an epidemic: Investigation of the 2007 outbreak of equine influenza in Australia	['Firestone, S. M.', 'Christley, R. M.', 'Ward, M. P.', 'Dhand, N. K.']	10.1016/j.prevetmed.2012.01.020	Preventive Veterinary Medicine	2012	EXCLUDED	Excluded during the title and abstract screening
Adding tsetse control to medical activities contributes to decreasing transmission of sleeping sickness in the Mandoul focus (Chad)	['Mahamat, M. H.', 'Peka, M.', 'Rayaisse, J. B.', 'Rock, K. S.', 'Toko, M. A.', 'Darnas, J.', 'Brahim, G. M.', 'Alkatib, A. B.', 'Yoni, W.', 'Tirados, I.', 'Courtin, F.', 'Brand, S. P. C.', 'Nersy, C.', 'Alfaroukh, I. O.', 'Torr, S. J.', 'Lehane, M. J.', 'Solano, P.']	10.1371/journal.pntd.0005792	PLoS Neglected Tropical Diseases	2017	EXCLUDED	Excluded during the title and abstract screening
Addition of HIV self-test kits to partner notification services to increase HIV testing of male partners of pregnant women in Zambia: two parallel randomised trials	['Mutale, W.', 'Freeborn, K.', 'Graybill, L. A.', 'Lusaka, M. M.', 'Mollan, K. R.', 'Mweemba, O.', 'Kasaro, M.', 'Lungu, R.', 'Kumwenda, A.', 'Saidi, F.', 'Powers, K. A.', 'Maman, S.', 'Rosenberg, N. E.', 'Chi, B. H.']	10.1016/s2214-109x(21)00393-4	Lancet Glob Health	2021	EXCLUDED	Excluded during the title and abstract screening
The additional yield of GeneXpert MTB/RIF test in the diagnosis of pulmonary tuberculosis among household contacts of smear positive TB cases	['Habte, D.', 'Melese, M.', 'Hiruy, N.', 'Gashu, Z.', 'Jerene, D.', 'Moges, F.', 'Yifru, S.', 'Girma, B.', 'Kassie, Y.', 'Haile, Y. K.', 'Suarez, P. G.', 'Tessema, B.']	10.1016/j.ijid.2016.07.002	International Journal of Infectious Diseases	2016	EXCLUDED	Excluded during the title and abstract screening
Addressing COVID-19 Among People Experiencing Homelessness: Description, Adaptation, and Early Findings of a Multiagency Response in Boston	['Baggett, T. P.', 'Racine, M. W.', 'Lewis, E.', 'De Las Nueces, D.', "O'Connell, J. J.", 'Bock, B.', 'Gaeta, J. M.']	10.1177/0033354920936227	Public Health Rep	2020	EXCLUDED	Excluded during the title and abstract screening
Addressing COVID-19 Among People Experiencing Homelessness: Description, Adaptation, and Early Findings of a Multiagency Response in Boston	['Baggett, T. P.', 'Racine, M. W.', 'Lewis, E.', 'De Las Nueces, D.', 'Oâ€™Connell, J. J.', 'Bock, B.', 'Gaeta, J. M.']	10.1177/0033354920936227	Public Health Reports	2020	EXCLUDED	Excluded during the title and abstract screening
Addressing institutional amplifiers in the dynamics and control of tuberculosis epidemics	['Basu, S.', 'Stuckler, D.', 'McKee, M.']	10.4269/ajtmh.2011.10-0472	American Journal of Tropical Medicine and Hygiene	2011	EXCLUDED	Excluded during the title and abstract screening
Addressing population heterogeneity and distribution in epidemics models using a cellular automata approach	['LÃ³pez, L.', 'Burguerner, G.', 'Giovanini, L.']	10.1186/1756-0500-7-234	BMC research notes	2014	EXCLUDED	Excluded during the title and abstract screening
Addressing the conflict between partner notification and patient confidentiality in serodiscordant relationships: How can Ubuntu help?	['Ewuoso, C.']	10.1111/dewb.12232	Developing world bioethics	2020	EXCLUDED	Excluded during the title and abstract screening
Addressing the First 90: A Highly Effective Partner Notification Approach Reaches Previously Undiagnosed Sexual Partners in Tanzania	['Kahabuka, C.', 'Plotkin, M.', 'Christensen, A.', 'Brown, C.', 'Njozi, M.', 'Kisendi, R.', 'Maokola, W.', 'Mlanga, E.', 'Lemwayi, R.', 'Curran, K.', 'Wong, V.']	10.1007/s10461-017-1750-5	AIDS and behavior	2017	EXCLUDED	Excluded during the title and abstract screening
Addressing the threat from within: Investigation of respiratory symptoms in a health care worker with untreated latent tuberculosis infection	['Modi, A. R.', 'Miranda, C. C.', 'Procop, G. W.', 'Foster, C. B.', 'Harrington, S.', 'Evans, D.', 'Johnson, L. T.', 'Gordon, S. M.']	10.1016/j.ajic.2019.07.012	Am J Infect Control	2020	EXCLUDED	Excluded during the title and abstract screening
Adequacy of SEIR models when epidemics have spatial structure: Ebola in Sierra Leone	['Getz, W. M.', 'Salter, R.', 'Mgbara, W.']	10.1098/rstb.2018.0282	Philos Trans R Soc Lond B Biol Sci	2019	EXCLUDED	Excluded during the title and abstract screening
Adequacy of Serial Self-performed SARS-CoV-2 Rapid Antigen Detection Testing for Longitudinal Mass Screening in the Workplace	['Papenburg, J.', 'Campbell, J. R.', 'Caya, C.', 'Dion, C.', 'Corsini, R.', 'Cheng, M. P.', 'Menzies, D.', 'Yansouni, C. P.']	10.1001/jamanetworkopen.2022.10559	JAMA Network Open	2022	EXCLUDED	Excluded during the title and abstract screening
Adequacy of surveillance to detect endemic rubella transmission in the United States	['Averhoff, F.', 'Zucker, J.', 'Vellozzi, C.', 'Redd, S.', 'Woodfill, C.', 'Waterman, S.', 'Baggs, J.', 'Weinberg, M.', 'Rodriquez-Lainz, A.', 'Carrion, V.', 'Goto, C.', 'Reef, S. E.']	10.1086/505948	Clinical Infectious Diseases	2006	EXCLUDED	Excluded during the title and abstract screening
Adherence to Dihydroartemisinin + Piperaquine Treatment Regimen in Low and High Endemic Areas in Indonesia	['Chakim, I.', 'Pumpaibool, T.', 'Sayono', 'Fauzi, E. R.']	10.1155/2022/4317522	Journal of Tropical Medicine	2022	EXCLUDED	Excluded during the title and abstract screening
Adherence to Isoniazid Preventive Therapy among children living with tuberculosis patients in Delhi, India: An exploratory prospective study	['Sharma, N.', 'Basu, S.', 'Khanna, A.', 'Sharma, P.', 'Chopra, K. K.', 'Chandra, S.']	10.1016/j.ijtb.2021.03.005	Indian Journal of Tuberculosis	2022	EXCLUDED	Excluded during the title and abstract screening
Adherence to isoniazid preventive therapy in children exposed to tuberculosis: A prospective study from Guinea-Bissau	['Gomes, V. F.', 'Wejse, C.', 'Oliveira, I.', 'Andersen, A.', 'Vieira, F. J.', 'Carlos, L. J.', 'Vieira, C. S.', 'Aaby, P.', 'Gustafson, P.']	10.5588/ijtld.10.0558	International Journal of Tuberculosis and Lung Disease	2011	EXCLUDED	Excluded during the title and abstract screening
Adherence to social distancing and use of personal protective equipment and the risk of SARS-CoV-2 infection in a cohort of patients with multiple sclerosis	['D, L.', 'M, P.', 'Cg, N.', 'G, C.', 'G, C.', 'G, M.', 'Nb, M.', 'Mp, S.', 'Ga, M.']	10.1016/j.msard.2020.102359	Multiple Sclerosis and Related Disorders	2020	EXCLUDED	Excluded during the title and abstract screening
Adherence to the MDR-TB intensive phase treatment protocol amongst individuals followed up at central and peripheral health care facilities in Uganda - A descriptive study	['Mukasa, J.', 'Kayongo, E.', 'Kawooya, I.', 'Lukoye, D.', 'Etwom, A.', 'Mugabe, F.', 'Tweya, H.', 'Izizinga, R.', 'Mijumbi-Deve, R.']	10.4314/ahs.v20i2.10	African Health Sciences	2020	EXCLUDED	Excluded during the title and abstract screening
Adherence to the test, trace, and isolate system in the UK: Results from 37 nationally representative surveys	['Smith, L. E.', 'Potts, H. W. W.', 'AmlÃ´t, R.', 'Fear, N. T.', 'Michie, S.', 'Rubin, G. J.']	10.1136/bmj.n608	The BMJ	2021	EXCLUDED	Excluded during the title and abstract screening
Adjustment of the MRSA Search and Destroy policy for outpatients in the Netherlands: A prospective cohort study with repeated prevalence measurements	['Van Rijen, M. M. L.', 'Kluytmans, J. A. J. W.']	10.1186/2047-2994-3-3	Antimicrobial Resistance and Infection Control	2014	EXCLUDED	Excluded during the title and abstract screening
Adjustment to acute or early HIV-1 infection diagnosis to prompt linkage to care and ART initiation: qualitative insights from coastal Kenya	['Van Der Elst, E. M.', 'Kombo, B.', 'Mugo, P.', "Thiong'o, A.", 'Kanungi, J.', 'Wahome, E.', 'Chirro, O.', 'Graham, S. M.', 'Operario, D.', 'Sanders, E. J.']	10.1080/13548506.2018.1549736	Psychology, health & medicine	2019	EXCLUDED	Excluded during the title and abstract screening
Administrative factors and key success factors affecting the surveillance, prevention and control of coronavirus disease 2019 (Covid-19) among the health personnel at sub-district health promoting hospital	['Kaenphrom, G.', 'Bouphan, P.', 'Aunthakot, K.', 'Phimha, S.']	10.37506/ijfmt.v15i4.16873	Indian Journal of Forensic Medicine and Toxicology	2021	EXCLUDED	Excluded during the title and abstract screening
Adolescent girls and pelvic inflammatory disease: Experience and practices of emergency department pediatricians	['Benaim, J.', 'Pulaski, M.', 'Coupey, S. M.']		Archives of Pediatrics and Adolescent Medicine	1998	EXCLUDED	Excluded during the title and abstract screening
Adolescent patient preferences surrounding partner notification and treatment for sexually transmitted infections	['Reed, J. L.', 'Huppert, J. S.', 'Gillespie, G. L.', 'Taylor, R. G.', 'Holland, C. K.', 'Alessandrini, E. A.', 'Kahn, J. A.']	10.1111/acem.12557	Academic Emergency Medicine	2015	EXCLUDED	Excluded during the title and abstract screening
Adolescent tuberculosis associated with tuberculosis exposure in classrooms and dorm rooms in Guangxi, China	['Pan, D.', 'Lan, R.', 'Graviss, E. A.', 'Lin, D.', 'Liang, D.', 'McNeil, E.', 'Lin, M.', 'Chongsuvivatwong, V.']	10.1016/j.ijid.2018.09.019	International Journal of Infectious Diseases	2019	EXCLUDED	Excluded during the title and abstract screening
Adolescents with tuberculosis: A review of 145 cases	['Cruz, A. T.', 'Hwang, K. M.', 'Birnbaum, G. D.', 'Starke, J. R.']	10.1097/INF.0b013e3182933214	Pediatric Infectious Disease Journal	2013	EXCLUDED	Excluded during the title and abstract screening
Adoption of Covid-19 contact tracing app by extending UTAUT theory: Perceived disease threat as moderator	['Chopdar, P. K.']	10.1016/j.hlpt.2022.100651	Health Policy and Technology	2022	EXCLUDED	Excluded during the title and abstract screening
Adult contacts in children with tuberculosis	['Somu, N.', 'Vijayasekaran, D.', 'Kannaki, M.', 'Balachandran, A.', 'Subramanyam, L.']		Indian pediatrics	1997	EXCLUDED	Excluded during the title and abstract screening
Adult-to-child transmission of tuberculosis: Household or community contact?	['Schaaf, H. S.', 'Michaelis, I. A.', 'Richardson, M.', 'Booysen, C. N.', 'Gie, R. P.', 'Warren, R.', 'Van Helden, P. D.', 'Beyers, N.']		International Journal of Tuberculosis and Lung Disease	2003	EXCLUDED	Excluded during the title and abstract screening
Adults with chronic cough in urban Bangladesh: healthcare utilization and management of cases by private practitioners	['Hossain, S.', 'Larson, C. P.', 'Quaiyum, M. A.', 'Khan, A. I.', 'Zaman, K.', 'Begum, V.', 'Saha, N. C.']		World health & population	2010	EXCLUDED	Excluded during the title and abstract screening
Advances and hurdles on the way toward a leprosy vaccine	['Duthie, M. S.', 'Gillis, T. P.', 'Reed, S. G.']	10.4161/hv.7.11.16848	Hum Vaccin	2011	EXCLUDED	Excluded during the title and abstract screening
Advances on the asymptomatic infection of COVID-19	['Gao, W. J.', 'Zheng, K.', 'Ke, J.', 'Li, L. M.']	10.3760/cma.j.cn112338-20200404-00514	Zhonghua liu xing bing xue za zhi = Zhonghua liuxingbingxue zazhi	2020	EXCLUDED	Excluded during the title and abstract screening
Advancing global public health using science-for-diplomacy	['Oerther, D. B.', 'Oerther, S.']	10.1177/17579139211003943	Perspectives in Public Health	2021	EXCLUDED	Excluded during the title and abstract screening
Advancing prevention of sexually transmitted infections through point-of-care testing: target product profiles and landscape analysis	['Toskin, I.', 'Murtagh, M.', 'Peeling, R. W.', 'Blondeel, K.', 'Cordero, J.', 'Kiarie, J.']	10.1136/sextrans-2016-053071	Sexually transmitted infections	2017	EXCLUDED	Excluded during the title and abstract screening
Aerosol Exposure to Rift Valley Fever Virus Causes Earlier and More Severe Neuropathology in the Murine Model, which Has Important Implications for Therapeutic Development	['Reed, C.', 'Lin, K.', 'Wilhelmsen, C.', 'Friedrich, B.', 'Nalca, A.', 'Keeney, A.', 'Donnelly, G.', 'Shamblin, J.', 'Hensley, L. E.', 'Olinger, G.', 'Smith, D. R.']	10.1371/journal.pntd.0002156	PLoS Neglected Tropical Diseases	2013	EXCLUDED	Excluded during the title and abstract screening
Aerosol tracer testing in Boeing 767 and 777 aircraft to simulate exposure potential of infectious aerosol such as SARS-CoV-2	['Kinahan, S. M.', 'Silcott, D. B.', 'Silcott, B. E.', 'Silcott, R. M.', 'Silcott, P. J.', 'Silcott, B. J.', 'Distelhorst, S. L.', 'Herrera, V. L.', 'Rivera, D. N.', 'Crown, K. K.', 'Lucero, G. A.', 'Santarpia, J. L.']	10.1371/journal.pone.0246916	PLoS ONE	2021	EXCLUDED	Excluded during the title and abstract screening
Aesthetic Office Disaster Preparedness and Response Plan	['Cohen, J. L.', 'Dayan, S. H.', 'Avram, M. M.', 'Saltz, R.', 'Kilmer, S.', 'Maas, C. S.', 'Schlessinger, J.']	10.36849/JDD.2021.5803	Journal of Drugs in Dermatology	2021	EXCLUDED	Excluded during the title and abstract screening
Africa's COVID-19 Situation in Focus and Recent Happenings: A Mini Review	['Hagan, J. E., Jr.', 'Ahinkorah, B. O.', 'Seidu, A. A.', 'Ameyaw, E. K.', 'Schack, T.']	10.3389/fpubh.2020.573636	Front Public Health	2020	EXCLUDED	Excluded during the title and abstract screening
After action review of the response to an outbreak of Lassa fever in Sierra Leone, 2019: Best practices and lessons learnt	['Njuguna, C.', 'Vandi, M.', 'Liyosi, E.', 'Githuku, J.', 'Squire, J. S.', 'Njeru, I.', 'Rufus, I.', 'Katawera, V.', 'Gachari, W.', 'Musoke, R.', 'Amuzu, C.', 'Fahnbulleh, M.', 'Bunting-Graden, J.', 'Kayita, J.', 'Bunn, J.', 'Talisuna, A.', 'Yoti, Z.']	10.1371/journal.pntd.0010755	PLoS Neglected Tropical Diseases	2022	EXCLUDED	Excluded during the title and abstract screening
The â€œAfter Waveâ€: Pediatric multisystem inflammatory syndrome temporally associated with COVID-19 in a series of children from Eastern India	['Solanki, R.', 'Gupta, A.', 'Roy, S.', 'Pal, S.', 'Khan, M. F.']	10.1016/j.mjafi.2021.10.017	Medical Journal Armed Forces India	2022	EXCLUDED	Excluded during the title and abstract screening
The aftermath of COVID-19 pandemic on the diagnosis of TB at a tertiary care hospital in India	['Hazra, D.', 'Chawla, K.', 'Shenoy, V. P.', 'Pandey, A. K.', 'S, N.']	10.1016/j.jiph.2021.07.001	Journal of Infection and Public Health	2021	EXCLUDED	Excluded during the title and abstract screening
Age groups that sustain resurging COVID-19 epidemics in the United States	['Monod, M.', 'Blenkinsop, A.', 'Xi, X.', 'Hebert, D.', 'Bershan, S.', 'Tietze, S.', 'Baguelin, M.', 'Bradley, V. C.', 'Chen, Y.', 'Coupland, H.', 'Filippi, S.', 'Ish-Horowicz, J.', 'McManus, M.', 'Mellan, T.', 'Gandy, A.', 'Hutchinson, M.', 'Unwin, H. J. T.', 'van Elsland, S. L.', 'Vollmer, M. A. C.', 'Weber, S.', 'Zhu, H.', 'Bezancon, A.', 'Ferguson, N. M.', 'Mishra, S.', 'Flaxman, S.', 'Bhatt,…	10.1126/SCIENCE.ABE8372	Science	2021	EXCLUDED	Excluded during the title and abstract screening
Age groups that sustain resurging COVID-19 epidemics in the United States	['Monod, M.', 'Blenkinsop, A.', 'Xi, X.', 'Hebert, D.', 'Bershan, S.', 'Tietze, S.', 'Baguelin, M.', 'Bradley, V. C.', 'Chen, Y.', 'Coupland, H.', 'Filippi, S.', 'Ish-Horowicz, J.', 'McManus, M.', 'Mellan, T.', 'Gandy, A.', 'Hutchinson, M.', 'Unwin, J. H. T.', 'van Elsland, S. L.', 'Vollmer, M. A. C.', 'Weber, S.', 'Zhu, H.', 'Bezancon, A.', 'Ferguson, N. M.', 'Mishra, S.', 'Flaxman, S.', 'Bhatt,…	10.1126/science.abe8372originally	Science	2021	EXCLUDED	Excluded during the title and abstract screening
Age-dependent effects on infectivity and susceptibility to SARS-CoV-2 infection: results from nationwide contact tracing data in Greece	['Bistaraki, A.', 'Roussos, S.', 'Tsiodras, S.', 'Sypsa, V.']	10.1080/23744235.2021.1995627	Infectious Diseases	2022	EXCLUDED	Excluded during the title and abstract screening
Age-specific contribution of contacts to transmission of SARS-CoV-2 in Germany	['Rodiah, I.', 'Vanella, P.', 'Kuhlmann, A.', 'Jaeger, V. K.', 'Harries, M.', 'Krause, G.', 'Karch, A.', 'Bock, W.', 'Lange, B.']	10.1007/s10654-022-00938-6	European Journal of Epidemiology	2023	EXCLUDED	Excluded during the title and abstract screening
Age-specific SARS-CoV-2 infection fatality ratio and associated risk factors, Italy, February to April 2020	['Poletti, P.', 'Tirani, M.', 'Cereda, D.', 'Trentini, F.', 'Guzzetta, G.', 'Marziano, V.', 'Buoro, S.', 'Riboli, S.', 'Crottogini, L.', 'Piccarreta, R.', 'Piatti, A.', 'Grasselli, G.', 'Melegaro, A.', 'Gramegna, M.', 'Ajelli, M.', 'Merler, S.']	10.2807/1560-7917.ES.2020.25.31.2001383	Eurosurveillance	2020	EXCLUDED	Excluded during the title and abstract screening
Age-specific social mixing of school-aged children in a US setting using proximity detecting sensors and contact surveys	['Grantz, K. H.', 'Cummings, D. A. T.', 'Zimmer, S.', 'Vukotich, C.', 'Galloway, D.', 'Schweizer, M. L.', 'Guclu, H.', 'Cousins, J.', 'Lingle, C.', 'Yearwood, G. M. H.', 'Li, K.', 'Calderone, P.', 'Noble, E.', 'Gao, H.', 'Rainey, J.', 'Uzicanin, A.', 'Read, J. M.']	10.1038/s41598-021-81673-y	Scientific reports	2021	EXCLUDED	Excluded during the title and abstract screening
Age-structured non-pharmaceutical interventions for optimal control of COVID-19 epidemic	['Richard, Q.', 'Alizon, S.', 'Choisy, M.', 'Sofonea, M. T.', 'Djidjou-Demasse, R.']	10.1371/journal.pcbi.1008776	PLoS Computational Biology	2021	EXCLUDED	Excluded during the title and abstract screening
Age-Varying Susceptibility to the Delta Variant (B.1.617.2) of SARS-CoV-2	['Chun, J. Y.', 'Jeong, H.', 'Kim, Y.']	10.1001/jamanetworkopen.2022.3064	JAMA Network Open	2022	EXCLUDED	Excluded during the title and abstract screening
An agent-based model to assess large-scale COVID-19 vaccination campaigns for the Italian territory: The case study of Lombardy region	['Cattaneo, A.', 'Vitali, A.', 'Mazzoleni, M.', 'Previdi, F.']	10.1016/j.cmpb.2022.107029	Computer Methods and Programs in Biomedicine	2022	EXCLUDED	Excluded during the title and abstract screening
An Agent-Based Modeling of COVID-19: Validation, Analysis, and Recommendations	['Shamil, M. S.', 'Farheen, F.', 'Ibtehaz, N.', 'Khan, I. M.', 'Rahman, M. S.']	10.1007/s12559-020-09801-w	Cognit Comput	2021	EXCLUDED	Excluded during the title and abstract screening
Aggressive active case detection: A malaria control strategy based on the Brazilian model	['Macauley, C.']	10.1016/j.socscimed.2004.05.025	Social Science and Medicine	2005	EXCLUDED	Excluded during the title and abstract screening
Agreement in reported sexual partnership dates and implications for measuring concurrency	['Brewer, D. D.', 'Rothenberg, R. B.', 'Muth, S. Q.', 'Roberts, J. M.', 'Potterat, J. J.']	10.1097/01.olq.0000204746.58160.c1	Sexually Transmitted Diseases	2006	EXCLUDED	Excluded during the title and abstract screening
AI-Driven COVID-19 Tools to Interpret, Quantify Lung Images	['Mertz, L.']	10.1109/MPULS.2020.3008354	IEEE Pulse	2020	EXCLUDED	Excluded during the title and abstract screening
AI-enhanced solutions during COVID-19: Current trends and future innovations	['Nawaz, F. A.', 'Khan, A. R.', 'Boillat, T.']	10.1016/j.amsu.2022.104158	Annals of Medicine and Surgery	2022	EXCLUDED	Excluded during the title and abstract screening
AI-Powered COVID-19 Health Management based on Radiological Imaging: Bio-Ethics Perspective	['Mishra, N. K.', 'Agrawal, J.', 'Baba, M. H.']		JK Practitioner	2022	EXCLUDED	Excluded during the title and abstract screening
AIDS and confidentiality	['Gillett, G.']	10.1111/j.1468-5930.1987.tb00198.x	Journal of applied philosophy	1987	EXCLUDED	Excluded during the title and abstract screening
AIDS and law	['Kirby, M.']		Daedalus	1989	EXCLUDED	Excluded during the title and abstract screening
AIDS and liberalism: a response to Patricia Illingworth	['Bayer, R.']		Bioethics	1992	EXCLUDED	Excluded during the title and abstract screening
AIDS and metaphor: toward the social meaning of epidemic disease	['Brandt, A. M.']		Social research	1988	EXCLUDED	Excluded during the title and abstract screening
AIDS and public health	['Moskop, J. C.']		Death Studies	1988	EXCLUDED	Excluded during the title and abstract screening
AIDS and public policy	['Osborn, J. E.']		AIDS (London, England)	1989	EXCLUDED	Excluded during the title and abstract screening
AIDS and the limits of control: Public health orders, quarantine, and recalcitrant behavior	['Bayer, R.', 'Fairchild-Carrino, A.']	10.2105/AJPH.83.10.1471	American Journal of Public Health	1993	EXCLUDED	Excluded during the title and abstract screening
AIDS and us: are we failing to prevent a highly preventable disease?	['Quah, S. R.']		Singapore Med J	1992	EXCLUDED	Excluded during the title and abstract screening
AIDS comes to small-town America	['Brownlee, S.', 'McDonald, M.', 'Ackerman, E.']		U.S. news & world report	1997	EXCLUDED	Excluded during the title and abstract screening
The AIDS epidemic: a prism distorting social and legal principles	['Gray, A.']		New England journal of public policy : a journal of the John W. McCormack Institute of Public Affairs, University of Massachusetts at Boston	1988	EXCLUDED	Excluded during the title and abstract screening
The AIDS exception: privacy vs. public health	['Burr, C.']		Atlantic monthly (Boston, Mass. : 1993)	1997	EXCLUDED	Excluded during the title and abstract screening
AIDS groups stunned by vote for partner notification	['Richardson, L.']		The New York times	1998	EXCLUDED	Excluded during the title and abstract screening
AIDS hot lines and information agencies. The consistency of their information	['Baxter, J. D.', 'Gluckman, S. J.']		Archives of family medicine	1994	EXCLUDED	Excluded during the title and abstract screening
AIDS panel's chief urges ban on bias against infected	['Boffey, P. M.']		The New York times	1988	EXCLUDED	Excluded during the title and abstract screening
The AIDS Project: creating a public health policy -- rights and obligations of health care workers	['Rothenberg, K. H.']		Maryland law review (Baltimore, Md. : 1936)	1989	EXCLUDED	Excluded during the title and abstract screening
AIDS public health law	['Falk, T. C.']		Journal of Legal Medicine	1988	EXCLUDED	Excluded during the title and abstract screening
AIDS testing without consent reported	[]		The New York times	1988	EXCLUDED	Excluded during the title and abstract screening
AIDS-related risk behavior, knowledge, and beliefs among women and their Mexican-American sexual partners who used intravenous drugs	['Parra, E. O.', 'Shapiro, M. F.', 'Moreno, C. A.', 'Linn, L.']		Archives of family medicine	1993	EXCLUDED	Excluded during the title and abstract screening
AIDS, confidentiality, and the right to know	['Winston, M. E.']		Public affairs quarterly	1988	EXCLUDED	Excluded during the title and abstract screening
AIDS, HIV testing, and medical confidentiality	['Paterson, R. J.']		Otago law review	1991	EXCLUDED	Excluded during the title and abstract screening
AIDS, therapeutic confidentiality, and warning third parties	['Hermann, D. H.', 'Gagliano, R. D.']		Maryland law review (Baltimore, Md. : 1936)	1989	EXCLUDED	Excluded during the title and abstract screening
AIDS: a Jewish perspective	['Bleich, J. D.']		Tradition (Rabbinical Council of America).	1992	EXCLUDED	Excluded during the title and abstract screening
AIDS: education and public policy	['Bennett, W. J.']		International review of natural family planning	1987	EXCLUDED	Excluded during the title and abstract screening
AIDS: education and public policy	['Bennett, W. J.']		Saint Louis University public law review	1988	EXCLUDED	Excluded during the title and abstract screening
AIDS: Family physicians' attitudes and experiences	['Bredfeldt, R. C.', 'Dardeau, F. M.', 'Wesley, R. M.', 'Vaughan-Wrobel, B. C.', 'Markland, L.']		Journal of Family Practice	1991	EXCLUDED	Excluded during the title and abstract screening
The AIDS/HIV situation in Greenland 1991	['Misfeldt, J.', 'Olsen, J.', 'Melbye, M.']		Ugeskrift for laeger	1991	EXCLUDED	Excluded during the title and abstract screening
Air travel by individuals with active tuberculosis: Reporting patterns and epidemiologic characteristics, Canada 2006 2008	['Scholten, D.', 'Saunders, A.', 'Dawson, K.', 'Wong, T.', 'Ellis, E.']	10.1016/j.tmaid.2010.02.002	Travel Medicine and Infectious Disease	2010	EXCLUDED	Excluded during the title and abstract screening
Airline operating realities and the global spread of infectious diseases	['Webster, C. H.']	10.1177/1010539510373130	Asia Pac J Public Health	2010	EXCLUDED	Excluded during the title and abstract screening
Airport arrivals screening during pandemic (H1N1) 2009 influenza in New South Wales, Australia	['Gunaratnam, P. J.', 'Tobin, S.', 'Seale, H.', 'Marich, A.', 'McAnulty, J.']	10.5694/mja13.10832	Medical Journal of Australia	2014	EXCLUDED	Excluded during the title and abstract screening
Airport screening is largely futile, research shows	['Normile, D.']	10.1126/science.367.6483.1178	Science	2020	EXCLUDED	Excluded during the title and abstract screening
Alarming spread of vancomycin resistant enterococci in Sweden since 2007	['Soderblom, T.', 'Aspevall, O.', 'Erntell, M.', 'Hedin, G.', 'Heimer, D.', 'Hokeberg, I.', 'Kidd-Ljunggren, K.', 'Melhus, A.', 'Olsson-Liljequist, B.', 'Sjogren, I.', 'Smedjegard, J.', 'Struwe, J.', 'Sylvan, S.', 'Tegmark-Wisell, K.', 'Thore, M.']	10.2807/ese.15.29.19620-en	Euro Surveill	2010	EXCLUDED	Excluded during the title and abstract screening
Alibi verification and the PCR method to estimate the source of epidemic for a few notified cases of S. sonnei	['Lee, S. J.', 'Koh, D. H.', 'Yoon, C. H.']		Journal of preventive medicine and public health = Yebang Uihakhoe chi	2005	EXCLUDED	Excluded during the title and abstract screening
Alison Galvaniâ€”a modeller whose career has flourished early	['Kirby, T.']	10.1016/S1473-3099(20)30644-7	The Lancet Infectious Diseases	2020	EXCLUDED	Excluded during the title and abstract screening
All-People-Test-Based Methods for COVID-19 Infectious Disease Dynamics Simulation Model: Towards Citywide COVID Testing	['Liu, X. X.', 'Yang, J.', 'Fong, S.', 'Dey, N.', 'Millham, R. C.', 'Fiaidhi, J.']	10.3390/ijerph191710959	Int J Environ Res Public Health	2022	EXCLUDED	Excluded during the title and abstract screening
Allergic contact dermatitis to nickel: From clinical aspects to therapeutic measures	['Bonamonte, D.', 'Guida, S.', 'Vestita, M.', 'Romita, P.', 'Foti, C.']		Clinical Immunology, Endocrine and Metabolic Drugs	2014	EXCLUDED	Excluded during the title and abstract screening
Alternative approaches to partner notification, diagnosis, and treatment: Pharmacists' perspectives on proposed patient delivered partner therapy in New york state, 2007	['McNutt, L. A.', 'Davis, C. F.', 'Bednarczyk, R. A.', 'Fischer, A.', 'Zeolla, M.', 'Coles, B. F.']	10.1097/OLQ.0b013e31818eb73c	Sexually Transmitted Diseases	2009	EXCLUDED	Excluded during the title and abstract screening
Alternative capstone nursing experience to scale up testing and case investigation	['Diamond-Caravella, M.', 'Fox, A.', 'Clark, M.', 'Goodstone, L.', 'Glaser, C.']	10.1111/phn.13012	Public Health Nursing	2022	EXCLUDED	Excluded during the title and abstract screening
Alternative case-finding methods in a crack-related syphilis epidemic--Philadelphia	[]		MMWR. Morbidity and mortality weekly report	1991	EXCLUDED	Excluded during the title and abstract screening
[Amendment of tuberculosis prevention law and prospect of tuberculosis control program]	['Ushio, M.']		Kekkaku	2005	EXCLUDED	Excluded during the title and abstract screening
American Bar Association policy on AIDS Report of the AIDS Coordinating Committee	[]		University of Toledo law review. University of Toledo. College of Law	1989	EXCLUDED	Excluded during the title and abstract screening
American College of Rheumatology Guidance for the Management of Pediatric Rheumatic Disease During the COVID-19 Pandemic: Version 2	['Wahezi, D. M.', 'Lo, M. S.', 'Rubinstein, T. B.', 'Ringold, S.', 'Ardoin, S. P.', 'Downes, K.', 'Jones, K. B.', 'Laxer, R. M.', 'Pellet Madan, R.', 'Mudano, A. S.', 'Turner, A. S.', 'Karp, D. R.', 'Mehta, J. J.']	10.1002/art.41772	Arthritis and Rheumatology	2021	EXCLUDED	Excluded during the title and abstract screening
American Geriatrics Society (AGS) Policy Brief: COVID-19 and Assisted Living Facilities	[]	10.1111/jgs.16510	Journal of the American Geriatrics Society	2020	EXCLUDED	Excluded during the title and abstract screening
Americans' perceptions of privacy and surveillance in the COVID-19 pandemic	['Zhang, B.', 'Kreps, S.', 'McMurry, N.', 'McCain, R. M.']	10.1371/journal.pone.0242652	PLoS ONE	2020	EXCLUDED	Excluded during the title and abstract screening
[Analyses on one case of severe acute respiratory syndrome 'super transmitter' and chain of transmission]	['Xie, S. Y.', 'Zeng, G.', 'Lei, J.', 'Li, Q.', 'Li, H. B.', 'Jia, Q. B.']		Zhonghua Liu Xing Bing Xue Za Zhi	2003	EXCLUDED	Excluded during the title and abstract screening
Analysing the Covid-19 Cases in Kerala: a Visual Exploratory Data Analysis Approach	['S, J.', 'Sreedharan, S.']	10.1007/s42399-020-00451-5	SN Comprehensive Clinical Medicine	2020	EXCLUDED	Excluded during the title and abstract screening
Analysing Tuberculosis Cases Among Healthcare Workers to Inform Infection Control Policy and Practices	['de Vries, G.', 'van Hunen, R.', 'Meerstadt-Rombach, F. S.', 'van der Valk, Pdlpm', 'Vermue, M.', 'Keizer, S. T.']	10.1017/ice.2017.100	Infect Control Hosp Epidemiol	2017	EXCLUDED	Excluded during the title and abstract screening
Analysing Tuberculosis Cases among Healthcare Workers to Inform Infection Control Policy and Practices	['De Vries, G.', 'Van Hunen, R.', 'Meerstadt-Rombach, F. S.', 'Van Der Valk, P. D. L. P. M.', 'Vermue, M.', 'Keizer, S. T.']	10.1017/ice.2017.100	Infection Control and Hospital Epidemiology	2017	EXCLUDED	Excluded during the title and abstract screening
Analysis and conclusions regarding the epidemic spread of methicillin resistant S. aureus	['Heuck, D.', 'Braulke, C.', 'Lauf, H.', 'Witte, W.']		Zentralblatt fÃ¼r Hygiene und Umweltmedizin = International journal of hygiene and environmental medicine	1995	EXCLUDED	Excluded during the title and abstract screening
An analysis into the trends of reconstructive surgery in Gudiyatham Taluk, a leprosy control area	['Jesudasan, S.', 'John, S. P.', 'Jesudasan, K.']		Leprosy In India	1981	EXCLUDED	Excluded during the title and abstract screening
Analysis of a mathematical model for tuberculosis: What could be done to increase case detection	['Okuonghae, D.', 'Omosigho, S. E.']	10.1016/j.jtbi.2010.09.044	Journal of Theoretical Biology	2011	EXCLUDED	Excluded during the title and abstract screening
ANALYSIS of A REACTION-DIFFUSION EPIDEMIC MODEL with ASYMPTOMATIC TRANSMISSION	['Fitzgibbon, W. E.', 'Morgan, J. J.', 'Webb, G. F.', 'Wu, Y.']	10.1142/S0218339020500126	Journal of Biological Systems	2020	EXCLUDED	Excluded during the title and abstract screening
An analysis of and intervention in the sexual transmission of disease	['Montesinos, L.', 'Frisch, L. E.', 'Greene, B. F.', 'Hamilton, M.']		Journal of applied behavior analysis	1990	EXCLUDED	Excluded during the title and abstract screening
Analysis of children with tuberculosis in the past 20 years	['Ibe, M.', 'Mori, M.', 'Mitsuda, T.', 'Aihara, Y.', 'Yokota, S.']	10.11150/kansenshogakuzasshi1970.71.513	Kansenshogaku zasshi. The Journal of the Japanese Association for Infectious Diseases	1997	EXCLUDED	Excluded during the title and abstract screening
Analysis of clinical features of 16 cases with Chlamydia psittaci pneumonia	['Changquan, F.', 'Limin, X.', 'Jiancong, L.', 'Yanjun, X.', 'Hongyi, T.', 'Junhong, L.']	10.3760/cma.j.cn121430-20210810-01159	Chinese Critical Care Medicine	2021	EXCLUDED	Excluded during the title and abstract screening
An analysis of contact tracing protocol in an over-dispersed SEIQR Covid-like disease	['ElÃ­as, L. L.', 'ElÃ­as, S. L.', 'Del Rey, A. M.']	10.1016/j.physa.2021.126754	Physica A	2022	EXCLUDED	Excluded during the title and abstract screening
Analysis of drug resistance among difficult-to-treat tuberculosis patients in Ghana identifies several pre-XDR TB cases	['Otchere, I. D.', 'Morgan, P. A.', 'Asare, P.', 'Osei-Wusu, S.', 'Aboagye, S. Y.', 'Yirenkyi, S. O.', 'Musah, A. B.', 'Danso, E. K.', 'Tetteh-Ocloo, G.', 'Afum, T.', 'Asante-Poku, A.', 'Laryea, C.', 'Poku, Y. A.', 'Bonsu, F.', 'Gagneux, S.', 'Yeboah-Manu, D.']	10.3389/fmicb.2022.1069292	Frontiers in Microbiology	2023	EXCLUDED	Excluded during the title and abstract screening
Analysis of efficacy of intervention strategies for COVID-19 transmission: A case study of Hong Kong	['Zhang, N.', 'Jack Chan, P. T.', 'Jia, W.', 'Dung, C. H.', 'Zhao, P.', 'Lei, H.', 'Su, B.', 'Xue, P.', 'Zhang, W.', 'Xie, J.', 'Li, Y.']	10.1016/j.envint.2021.106723	Environment International	2021	EXCLUDED	Excluded during the title and abstract screening
Analysis of Factors Affecting the Rate of Latent Tuberculosis Infection and Management in Pediatrics	['Ma, H. W.', 'Lee, H. S.', 'Ahn, J. Y.']	10.3390/children9101567	Children	2022	EXCLUDED	Excluded during the title and abstract screening
Analysis of Genomic Characteristics and Transmission Routes of Patients with Confirmed SARS-CoV-2 in Southern California during the Early Stage of the US COVID-19 Pandemic	['Zhang, W.', 'Govindavari, J. P.', 'Davis, B. D.', 'Chen, S. S.', 'Kim, J. T.', 'Song, J.', 'Lopategui, J.', 'Plummer, J. T.', 'Vail, E.']	10.1001/jamanetworkopen.2020.24191	JAMA Network Open	2020	EXCLUDED	Excluded during the title and abstract screening
Analysis of Imported Cases of COVID-19 in Taiwan: A Nationwide Study	['Liu, J. Y.', 'Chen, T. J.', 'Hwang, S. J.']	10.3390/ijerph17093311	Int J Environ Res Public Health	2020	EXCLUDED	Excluded during the title and abstract screening
Analysis of individual-level data from 2018-2020 Ebola outbreak in Democratic Republic of the Congo	['Vossler, H.', 'Akilimali, P.', 'Pan, Y.', 'KhudaBukhsh, W. R.', 'Kenah, E.', 'RempaÅ‚a, G. A.']	10.1038/s41598-022-09564-4	Scientific reports	2022	EXCLUDED	Excluded during the title and abstract screening
Analysis of malaria epidemiological characteristics in the people's republic of China, 2004-2013	['Feng, J.', 'Xiao, H.', 'Xia, Z.', 'Zhang, L.', 'Xiao, N.']	10.4269/ajtmh.14-0733	American Journal of Tropical Medicine and Hygiene	2015	EXCLUDED	Excluded during the title and abstract screening
Analysis of mHealth research: mapping the relationship between mobile apps technology and healthcare during COVID-19 outbreak	['El-Sherif, D. M.', 'Abouzid, M.']	10.1186/s12992-022-00856-y	Global Health	2022	EXCLUDED	Excluded during the title and abstract screening
Analysis of Mycobacterium tuberculosis transmission patterns in a homeless shelter outbreak	['Curtis, A. B.', 'Ridzon, R.', 'Novick, L. F.', 'Driscoll, J.', 'Blair, D.', 'Oxtoby, M.', 'McGarry, M.', 'Hiscox, B.', 'Faulkner, C.', 'Taber, H.', 'Valway, S.', 'Onorato, I. M.']		International Journal of Tuberculosis and Lung Disease	2000	EXCLUDED	Excluded during the title and abstract screening
Analysis of newly detected leprosy in Sohag governorate, Upper Egypt, 2004-2008	['El-Dawela, R. E.', 'Mohamed, A. S.', 'Yousef, F.']		Leprosy Review	2012	EXCLUDED	Excluded during the title and abstract screening
Analysis of risk factors associated with bovine leukemia virus seropositivity within dairy and beef breeding farms in Japan: A nationwide survey	['Kobayashi, S.', 'Hidano, A.', 'Tsutsui, T.', 'Yamamoto, T.', 'Hayama, Y.', 'Nishida, T.', 'Muroga, N.', 'Konishi, M.', 'Kameyama, K.', 'Murakami, K.']	10.1016/j.rvsc.2013.11.014	Research in Veterinary Science	2014	EXCLUDED	Excluded during the title and abstract screening
Analysis of risk factors for tuberculosis in the Lake Coastal Area, Towuti District, East Luwu Regency, Indonesia	['Nasra', 'Arsunan, A. A.', 'Thamrin, Y.', 'Wahiduddin', 'Maria, I. L.', 'Jafar, N.', 'Elisafitri, R.', 'Yani, A.']		European Journal of Molecular and Clinical Medicine	2020	EXCLUDED	Excluded during the title and abstract screening
Analysis of risk factors for tuberculous infection following exposure at a homeless shelter	['Munn, M. S.', 'Duchin, J. S.', 'Kay, M.', 'Pecha, M.', 'Thibault, C. S.', 'Narita, M.']	10.5588/ijtld.14.0648	Int J Tuberc Lung Dis	2015	EXCLUDED	Excluded during the title and abstract screening
Analysis of social interactions and risk factors relevant to the spread of infectious diseases at hospitals and nursing homes	['HÃ¼ttel, F. B.', 'Iversen, A. M.', 'Hansen, M. B.', 'ErsbÃ¸ll, B. K.', 'Ellermann-Eriksen, S.', 'Olsen, N. L.']	10.1371/journal.pone.0257684	PLoS ONE	2021	EXCLUDED	Excluded during the title and abstract screening
Analysis of the clinical features of 400 suspected cases of pediatric pertussis	['Huang, H.', 'Deng, L.', 'Zhang, R.', 'Xiao, F.', 'Deng, J.', 'Yang, J.']	10.3760/cma.j.cn101070-20200514-00823	Chinese Journal of Applied Clinical Pediatrics	2021	EXCLUDED	Excluded during the title and abstract screening
Analysis of the different interventions scenario for programmatic measles control in Bangladesh: A modelling study	['Kuddus, M. A.', 'Rahman, A.', 'Alam, F.', 'Mohiuddin, M.']	10.1371/journal.pone.0283082	PLoS ONE	2023	EXCLUDED	Excluded during the title and abstract screening
Analysis of the effectiveness of interventions used during the 2009 A/H1N1 influenza pandemic	['Halder, N.', 'Kelso, J. K.', 'Milne, G. J.']		BMC public health	2010	EXCLUDED	Excluded during the title and abstract screening
Analysis of the frequency distribution of tuberculin skin test readings: A tool for the assessment of group contact investigations	['Nolan, C. M.', 'Goldberg, S. V.']		International Journal of Tuberculosis and Lung Disease	2003	EXCLUDED	Excluded during the title and abstract screening
Analysis of the on-ship transmission of the COVID-19 mass outbreak on the Republic of Korea Navy amphibious warfare ship	['Cho, S. H.', 'Kim, Y. M.', 'Seong, G.', 'Park, S.', 'Park, S.', 'Lee, S. E.', 'Park, Y. J.']	10.4178/epih.e2022065	Epidemiology and Health	2022	EXCLUDED	Excluded during the title and abstract screening
Analysis of the path from discovery of novel coronavirus disease 2019 cases to its diagnosis in Shaanxi Province	['Zhu, N.', 'Chen, S.', 'Yang, G.', 'Ning, S.', 'Li, X.', 'Nian, Y.', 'Zhang, Y.', 'Li, C.']	10.7652/jdyxb202006021	Journal of Xi'an Jiaotong University (Medical Sciences)	2020	EXCLUDED	Excluded during the title and abstract screening
An analysis of the pattern of detection of leprosy patients by institutions in the general health services in Sri Lanka after the integration of leprosy services into general health services	['Wijesinghe, P. R.', 'Settinayake, S.']		Leprosy Review	2005	EXCLUDED	Excluded during the title and abstract screening
Analysis of the spatial distribution of Aedes albopictus in an urban area of Shanghai, China	['Zhou, Y.', 'Liu, H.', 'Leng, P.', 'Zhu, J.', 'Yao, S.', 'Zhu, Y.', 'Wu, H.']	10.1186/s13071-021-05022-8	Parasit Vectors	2021	EXCLUDED	Excluded during the title and abstract screening
Analysis of transmission characteristics of COVID-19 in Shaanxi Province	['Ning, S. S.', 'Zhang, Y.', 'Cao, L.', 'Chen, S.', 'Wang, W. H.', 'Nian, Y. P.', 'Zhu, N.', 'Yang, G. J.', 'Li, X. X.', 'Zhang, S. B.']	10.3760/cma.j.cn112150-20200227-00201	Zhonghua yu fang yi xue za zhi [Chinese journal of preventive medicine]	2020	EXCLUDED	Excluded during the title and abstract screening
Analysis on 2071 cases excluded from severe acute respiratory syndrome in Beijing	['Liu, Z. J.', 'Liang, W. N.', 'He, X.', 'Ma, Y.', 'Wu, J.', 'Wang, Q. Y.']		Zhonghua liu xing bing xue za zhi = Zhonghua liuxingbingxue zazhi	2004	EXCLUDED	Excluded during the title and abstract screening
Analysis on early serum samples from patients with leptospirosis by polymerase chain reaction	['Wu, W.', 'Dai, B.']		Hua xi yi ke da xue xue bao = Journal of West China University of Medical Sciences = Huaxi yike daxue xuebao / [bian ji zhe, Hua xi yi ke da xue xue bao bian wei hui]	1994	EXCLUDED	Excluded during the title and abstract screening
Analysis on serology of brucellosis in high exposure population in Yanqing County of Beijing in 2006	['Gao, R. P.', 'Xu, Y.']		Chinese Journal of Endemiology	2008	EXCLUDED	Excluded during the title and abstract screening
Analysis on the characteristics of blood serum Ab-IgG detective result of severe acute respiratory syndrome patients in Guangzhou, China	['Du, L.', 'Qiu, J. C.', 'Wang, M.', 'Zhou, D. H.', 'Liu, X. N.', 'Gao, Y.', 'Liu, Y. F.', 'Di, B.', 'He, L. J.', 'Tai, P. Z.', 'Liu, W. S.', 'Zhou, X. Z.', 'Pan, B. Y.', 'Zou, X. Z.', 'Xu, H. F.', 'Mo, R. S.']		Zhonghua liu xing bing xue za zhi = Zhonghua liuxingbingxue zazhi	2004	EXCLUDED	Excluded during the title and abstract screening
Analysis on the epidemiological features and the transmission of an imported severe acute respiratory syndrome case in Beijing	['He, X.', 'Shen, Z.', 'Ning, F.', 'Ding, L. X.', 'Teng, R. M.', 'Lin, C. Y.', 'Huang, R. G.', 'Li, X. M.', 'Liu, Z. J.']		Zhonghua liu xing bing xue za zhi = Zhonghua liuxingbingxue zazhi	2003	EXCLUDED	Excluded during the title and abstract screening
Analysis on the relationship between tuberculosis case detection and short-course coverage of directly observed treatment in China	['Liu, J. J.', 'Yao, H. Y.', 'Jiang, S. W.', 'Du, X.']		Zhonghua liu xing bing xue za zhi = Zhonghua liuxingbingxue zazhi	2004	EXCLUDED	Excluded during the title and abstract screening
Analysis on value of household contact survey in case detection of leprosy at a low endemic situation in China	['Shen, J.', 'Wang, Y.', 'Zhou, M.', 'Li, W.']	10.4103/0378-6323.48660	Indian Journal of Dermatology, Venereology and Leprology	2009	EXCLUDED	Excluded during the title and abstract screening
Analytical and Clinical Evaluation of the Epistem Genedrive Assay for Detection of Mycobacterium tuberculosis	['Shenai, S.', 'Armstrong, D. T.', 'Valli, E.', 'Dolinger, D. L.', 'Nakiyingi, L.', 'Dietze, R.', 'Dalcolmo, M. P.', 'Nicol, M. P.', 'Zemanay, W.', 'Manabe, Y.', 'Hadad, D. J.', 'Marques-Rodrigues, P.', 'Palaci, M.', 'Peres, R. L.', 'Gaeddert, M.', 'Armakovitch, S.', 'Nonyane, B. A.', 'Denkinger, C. M.', 'Banada, P.', 'Joloba, M. L.', 'Ellner, J.', 'Boehme, C.', 'Alland, D.', 'Dorman, S. E.']	10.1128/jcm.02847-15	J Clin Microbiol	2016	EXCLUDED	Excluded during the title and abstract screening
Analytical and clinical evaluation of the epistem genedrive assay for detection of mycobacterium tuberculosis	['Shenai, S.', 'Armstrong, D. T.', 'Valli, E.', 'Dolinger, D. L.', 'Nakiyingi, L.', 'Dietze, R.', 'Dalcolmo, M. P.', 'Nicol, M. P.', 'Zemanay, W.', 'Manabe, Y.', 'Hadad, D. J.', 'Marques-Rodrigues, P.', 'Palaci, M.', 'Peres, R. L.', 'Gaeddert, M.', 'Armakovitch, S.', 'Nonyane, B. A. S.', 'Denkinger, C. M.', 'Banada, P.', 'Joloba, M. L.', 'Ellner, J.', 'Boehme, C.', 'Alland, D.', 'Dorman, S. E.']	10.1128/JCM.02847-15	Journal of Clinical Microbiology	2016	EXCLUDED	Excluded during the title and abstract screening
Analyzing barriers for implementation of public health and social measures to prevent the transmission of COVID-19 disease using DEMATEL method	['Maqbool, A.', 'Khan, N. Z.']	10.1016/j.dsx.2020.06.024	Diabetes and Metabolic Syndrome: Clinical Research and Reviews	2020	EXCLUDED	Excluded during the title and abstract screening
Analyzing bioterror response logistics: the case of smallpox	['Kaplan, E. H.', 'Craft, D. L.', 'Wein, L. M.']	10.1016/s0025-5564(03)00090-7	Math Biosci	2003	EXCLUDED	Excluded during the title and abstract screening
Analyzing the spatial determinants of local Covid-19 transmission in the United States	['Andersen, L. M.', 'Harden, S. R.', 'Sugg, M. M.', 'Runkle, J. D.', 'Lundquist, T. E.']	10.1016/j.scitotenv.2020.142396	Science of the Total Environment	2021	EXCLUDED	Excluded during the title and abstract screening
Analyzing the vast coronavirus literature with CoronaCentral	['Lever, J.', 'Altman, R. B.']	10.1073/pnas.2100766118	Proceedings of the National Academy of Sciences of the United States of America	2021	EXCLUDED	Excluded during the title and abstract screening
Anaphylaxis and Rhabdomyolysis: A Presentation of a Pediatric Patient With COVID-19	['Bach, M.', 'Lim, P. P.', 'Azok, J.', 'Ruda Wessell, K.', 'Desai, A. P.', 'Dirajlal-Fargo, S.']	10.1177/0009922821999470	Clinical Pediatrics	2021	EXCLUDED	Excluded during the title and abstract screening
Anaplasmosis seropositivity in people exposured to tick bite	['KiliÃ§, H.', 'GÃ¼rgan, Åž', 'Kunduracilar, H.', 'Eskiocak, M.']		Trakya Universitesi Tip Fakultesi Dergisi	2010	EXCLUDED	Excluded during the title and abstract screening
Anatomy of an American football game: Player-to-player contact before, during and after an NFL game in context of the 2020 COVID-19 pandemic	['Mack, C. D.', 'Wasserman, E. B.', 'Anderson, D. J.', 'Farkas, G.', 'Delaney, M.', 'Eichner, D.', 'Johnston, K.', 'Lassiter, M. K.', 'Myers, E.', 'Mayer, T.', 'Solomon, G.', 'Sills, A.']	10.1080/00913847.2022.2028536	Phys Sportsmed	2023	EXCLUDED	Excluded during the title and abstract screening
Animal ownership and touching enrich the context of social contacts relevant to the spread of human infectious diseases	['Kifle, Y. W.', 'Goeyvaerts, N.', 'Van Kerckhove, K.', 'Willem, L.', 'Faes, C.', 'Leirs, H.', 'Hens, N.', 'Beutels, P.']	10.1371/journal.pone.0133461	PLoS ONE	2015	EXCLUDED	Excluded during the title and abstract screening
Animal rabies--South Dakota, 1995	[]		MMWR. Morbidity and mortality weekly report	1996	EXCLUDED	Excluded during the title and abstract screening
Annals for Educators - December 2022	['Laine, C.']	10.7326/AWED202212200	Annals of Internal Medicine	2022	EXCLUDED	Excluded during the title and abstract screening
Annotation: The COVID-19 pandemic and clinical orthopaedic and trauma surgery	['Ashford, R. U.', 'Nichols, J. S.', 'Mangwani, J.']	10.1016/j.jcot.2020.04.002	Journal of Clinical Orthopaedics and Trauma	2020	EXCLUDED	Excluded during the title and abstract screening
Announcement of suspected severe acute respiratory syndrome (SARS) case, southern China--update	[]		RelevÃ© Ã©pidÃ©miologique hebdomadaire / Section d'hygiÃ¨ne du SecrÃ©tariat de la SociÃ©tÃ© des Nations = Weekly epidemiological record / Health Section of the Secretariat of the League of Nations	2004	EXCLUDED	Excluded during the title and abstract screening
Annual report of the Australian National Poliovirus Reference Laboratory, 2007	['Roberts, J. A.', 'Grant, K. A.', 'Ibrahim, A.', 'Thorley, B. R.']		Communicable diseases intelligence	2008	EXCLUDED	Excluded during the title and abstract screening
Annual report of the Australian National Poliovirus Reference Laboratory, 2008	['Roberts, J. A.', 'Grant, K. A.', 'Yoon, Y. K.', 'Polychronopoulos, S.', 'Ibrahim, A.', 'Thorley, B. R.']		Communicable diseases intelligence	2009	EXCLUDED	Excluded during the title and abstract screening
Annual risk of tuberculous infection in a rural population of south india and its relationship with prevalence of smear positive pulmonary tuberculosis	['Chadha, V. K.', 'Anjinappa, S. M.', 'Gowda, U.', 'Srivastava, R.', 'Ahmed, J.', 'Kumar, P.']		Indian Journal of Tuberculosis	2013	EXCLUDED	Excluded during the title and abstract screening
Anonymity Preserving IoT-Based COVID-19 and Other Infectious Disease Contact Tracing Model	['Garg, L.', 'Chukwu, E.', 'Nasser, N.', 'Chakraborty, C.', 'Garg, G.']	10.1109/access.2020.3020513	IEEE Access	2020	EXCLUDED	Excluded during the title and abstract screening
Anonymous partnerships among MSM and transgender women (TW) recently diagnosed with HIV and other STIs in Lima, Peru: An individual-level and dyad-level analysis	['Perez-Brumer, A. G.', 'Oldenburg, C. E.', 'Segura, E. R.', 'Sanchez, J.', 'Lama, J. R.', 'Clark, J. L.']	10.1136/sextrans-2015-052310	Sexually Transmitted Infections	2016	EXCLUDED	Excluded during the title and abstract screening
Anopheles salivary biomarker as a proxy for estimating plasmodium falciparum malaria exposure on the Thailand-Myanmar border	['Ya-Umphan, P.', 'Cerqueira, D.', 'Cottrell, G.', 'Parker, D. M.', 'Fowkes, F. J. I.', 'Nosten, F.', 'Corbel, V.']	10.4269/ajtmh.18-0081	American Journal of Tropical Medicine and Hygiene	2018	EXCLUDED	Excluded during the title and abstract screening
Anopheline vectors and malaria transmission in eastern Afghanistan	['Rowland, M.', 'Mohammed, N.', 'Rehman, H.', 'Hewitt, S.', 'Mendis, C.', 'Ahmad, M.', 'Kamal, M.', 'Wirtz, R.']	10.1016/S0035-9203(02)90331-7	Transactions of the Royal Society of Tropical Medicine and Hygiene	2002	EXCLUDED	Excluded during the title and abstract screening
Anorexia nervosa and tuberculosis: Case reports and a review of immune mechanisms	['Gupta, K.', 'Sivakumar, K.']		International Journal of Eating Disorders	1994	EXCLUDED	Excluded during the title and abstract screening
Antenatal couple counseling increases uptake of interventions to prevent HIV-1 transmission	['Farquhar, C.', 'Kiarie, J. N.', 'Richardson, B. A.', 'Kabura, M. N.', 'John, F. N.', 'Nduati, R. W.', 'Mbori-Ngacha, D. A.', 'John-Stewart, G. C.']	10.1097/00126334-200412150-00016	J Acquir Immune Defic Syndr	2004	EXCLUDED	Excluded during the title and abstract screening
Anthrax. Profile of a killer	['Lemonick, M. D.']		Time	2001	EXCLUDED	Excluded during the title and abstract screening
Anthrax. The mystery deepens	['Lemonick, M. D.']		Time	2001	EXCLUDED	Excluded during the title and abstract screening
Anti tuberculosis drug resistance in west of Iran	['Mohajeri, P.', 'Norozi, B.', 'Atashi, S.', 'Farahani, A.']	10.4103/0974-777X.138506	Journal of Global Infectious Diseases	2014	EXCLUDED	Excluded during the title and abstract screening
Anti-SARS-CoV-2 IgG antibody response among Indian COVID-19 patients using Î²-propiolactone-inactivated, whole virus-based indirect ELISA	['Kulkarni, R.', 'Patil, H. P.', 'Palkar, S.', 'Lalwani, S.', 'Mishra, A. C.', 'Arankalle, V.']	10.1016/j.jviromet.2020.113996	Journal of Virological Methods	2021	EXCLUDED	Excluded during the title and abstract screening
Antibiotics for whooping cough (pertussis)	['Altunaiji, S. M.', 'Kukuruzovic, R. H.', 'Curtis, N. C.', 'Massie, J.']	10.1002/14651858.CD004404.pub3	Cochrane Database of Systematic Reviews	2007	EXCLUDED	Excluded during the title and abstract screening
Antibody and Antigen Prevalence as Indicators of Ongoing Transmission or Elimination of Visceral Leishmaniasis: A Modeling Study	['Coffeng, L. E.', 'Le Rutte, E. A.', 'Munoz, J.', 'Adams, E.', 'De Vlas, S. J.']	10.1093/cid/ciab210	Clinical Infectious Diseases	2021	EXCLUDED	Excluded during the title and abstract screening
The anticipated clinical and economic effects of 90-90-90 in South Africa	['Walensky, R. P.', 'Borre, E. D.', 'Bekker, L. G.', 'Resch, S. C.', 'Hyle, E. P.', 'Wood, R.', 'Weinstein, M. C.', 'Ciaranello, A. L.', 'Freedberg, K. A.', 'Paltiel, D.']	10.7326/M16-0799	Annals of Internal Medicine	2016	EXCLUDED	Excluded during the title and abstract screening
Anticipated notification of sexual partners following STD diagnosis among men who have sex with men and transgender women in Lima, Peru: A mixed methods analysis	['Clark, J. L.', 'Perez-Brumer, A. G.', 'Segura, E. R.', 'Salvatierra, H. J.', 'Sanchez, J.', 'Lama, J. R.']	10.1371/journal.pone.0163905	PLoS ONE	2016	EXCLUDED	Excluded during the title and abstract screening
Anticipating the impact of COVID19 and comorbidities on the South African healthcare system by agent-based simulations	['SchlÃ¼ter, J. C.', 'SÃ¶rensen, L.', 'Bossert, A.', 'Kersting, M.', 'Staab, W.', 'Wacker, B.']	10.1038/s41598-021-86580-w	Scientific reports	2021	EXCLUDED	Excluded during the title and abstract screening
Antigen-based Rapid Diagnostic Testing or Alternatives for Diagnosis of Symptomatic COVID-19: A Simulation-based Net Benefit Analysis	['Kendall, E. A.', 'Arinaminpathy, N.', 'Sacks, J. A.', 'Manabe, Y. C.', 'Dittrich, S.', 'Schumacher, S. G.', 'Dowdy, D. W.']	10.1097/ede.0000000000001400	Epidemiology	2021	EXCLUDED	Excluded during the title and abstract screening
Antigen-specific CD4- and CD8-positive signatures in different phases of Mycobacterium tuberculosis infection	['Nikolova, M.', 'Markova, R.', 'Drenska, R.', 'Muhtarova, M.', 'Todorova, Y.', 'Dimitrov, V.', 'Taskov, H.', 'Saltini, C.', 'Amicosante, M.']	10.1016/j.diagmicrobio.2012.11.023	Diagnostic Microbiology and Infectious Disease	2013	EXCLUDED	Excluded during the title and abstract screening
Antigenic rapid test for SARS-CoV2 screening of individuals newly admitted to detention facilities: sensibility in an asymptomatic cohort	['Mazzilli, S.', 'Oliani, F.', 'Restivo, A.', 'Giuliani, R.', 'Tavoschi, L.', 'Ranieri, R.']	10.1016/j.jcvp.2021.100019	Journal of Clinical Virology Plus	2021	EXCLUDED	Excluded during the title and abstract screening
Antimicrobial Resistance in Neisseria gonorrhoeae	['Kidd, S.', 'Kirkcaldy, R. D.', 'Burstein, G. R.']		Adolescent medicine: state of the art reviews	2014	EXCLUDED	Excluded during the title and abstract screening
Antimicrobial sensitivity patterns of urogenital bacterial isolates among Hiv positive patients in the federal medical centre in gombe	['Charanchi, S. M.', 'Kudi, A. A.', 'Tahir, F.']		Internet Journal of Infectious Diseases	2011	EXCLUDED	Excluded during the title and abstract screening
Antimicrobial-resistant epidemic Shigella dysenteriae type 1 in Zambia: Modes of transmission	['Tuttle, J.', 'Ries, A. A.', 'Chimba, R. M.', 'Perera, C. U.', 'Bean, N. H.', 'Griffin, P. M.']		Journal of Infectious Diseases	1995	EXCLUDED	Excluded during the title and abstract screening
Antiretroviral treatment as prevention: Impact of the 'test and treat' strategy on the tuberculosis epidemic	['Wood, R.', 'Lawn, S. D.']	10.2174/157016211798038524	Current HIV Research	2011	EXCLUDED	Excluded during the title and abstract screening
Antiretroviral treatment scale-up and tuberculosis mortality in high TB/HIV burden countries: An econometric analysis	['Yan, I.', 'Bendavid, E.', 'Korenromp, E. L.']	10.1371/journal.pone.0160481	PLoS ONE	2016	EXCLUDED	Excluded during the title and abstract screening
Antituberculosis drugs in children	['Schaaf, H. S.', 'Garcia-Prats, A. J.', 'Donald, P. R.']	10.1002/cpt.164	Clinical Pharmacology and Therapeutics	2015	EXCLUDED	Excluded during the title and abstract screening
Anxiety and depression levels of the general population during the rapid progressing stage in the coronavirus disease 2019 outbreak: A cross-sectional online investigation in China	['Shi, Z.', 'Qin, Y.', 'Chair, S. Y.', 'Liu, Y.', 'Tian, Y.', 'Li, X.', 'Hu, W.', 'Wang, Q.']	10.1136/bmjopen-2021-050084	BMJ Open	2021	EXCLUDED	Excluded during the title and abstract screening
Anxiety Levels, Sleep Quality and Follow-up of Obstructive Sleep Apnoea Patients During the COVID-19 Pandemic	['FakÄ±lÄ±, L. F.', 'Bayram, N.']	10.4274/jtsm.galenos.2021.76476	Journal of Turkish Sleep Medicine	2022	EXCLUDED	Excluded during the title and abstract screening
APIC and CDC survey of Mycobacterium tuberculosis isolation and control practices in hospitals caring for children Part 1: Patient and family isolation policies and procedures	['Kellerman, S. E.', 'Simonds, D.', 'Banerjee, S.', 'Towsley, J.', 'Stover, B. H.', 'Jarvis, W.']	10.1016/S0196-6553(98)70019-7	American Journal of Infection Control	1998	EXCLUDED	Excluded during the title and abstract screening
APIC and CDC survey of Mycobacterium tuberculosis isolation and control practices in hospitals caring for children. Part 1: Patient and family isolation policies and procedures. Association for Professionals in Infection and Epidemiology, Inc	['Kellerman, S. E.', 'Simonds, D.', 'Banerjee, S.', 'Towsley, J.', 'Stover, B. H.', 'Jarvis, W.']	10.1016/s0196-6553(98)70019-7	Am J Infect Control	1998	EXCLUDED	Excluded during the title and abstract screening
Appearance of drug-resistant tuberculosis in rural Tennessee	['Mehta, J.', 'Diaz, C.', 'Guha, B.', 'Harvill, L.', 'Krishnaswamy, G.']		Southern Medical Journal	1995	EXCLUDED	Excluded during the title and abstract screening
Applicability of scoring chart in the early detection of tuberculosis in children	['Mehnaz, A.', 'Arif, F.']		Journal of the College of Physicians and Surgeons Pakistan	2005	EXCLUDED	Excluded during the title and abstract screening
Application and problems of quantiFERON TB-2G for tuberculosis control programs--(1) tuberculosis outbreak in a Cram School	['Fukazawa, K.']		Kekkaku : [Tuberculosis]	2007	EXCLUDED	Excluded during the title and abstract screening
Application and problems of quantiFERON TB-2G for tuberculosis control programs--(2) clinical use of quantiFERON TB-2G	['Kawabe, Y.']		Kekkaku : [Tuberculosis]	2007	EXCLUDED	Excluded during the title and abstract screening
[Application and reflection of laboratory-based monitoring in early warning of infectious diseases]	['Zhou, H. J.', 'Cui, Z. G.', 'Kan, B.']	10.3760/cma.j.cn112150-20220225-00181	Zhonghua Yu Fang Yi Xue Za Zhi	2022	EXCLUDED	Excluded during the title and abstract screening
The application framework of big data technology during the COVID-19 pandemic in China	['Chen, W.', 'Yao, M.', 'Dong, L.', 'Shao, P.', 'Zhang, Y.', 'Fu, B.']	10.1017/S0950268822000577	Epidemiology and Infection	2022	EXCLUDED	Excluded during the title and abstract screening
Application of bleach method to improve sputum smear microscopy for the diagnosis of pulmonary tuberculosis	['Mutha, A.', 'Tiwari, S.', 'Khubnani, H.', 'Mall, S.']		Indian Journal of Pathology and Microbiology	2005	EXCLUDED	Excluded during the title and abstract screening
Application of genomic surveillance in Cantabria to keep the COVID-19 pandemic under control	['Soraya, C. D. O.', 'JesÃºs, R. L.', 'AdriÃ¡n-Hugo, A.', 'Gloria, B.', 'Jaime, P.', 'Elena, D.', 'Silvia, V.', 'MÃ³nica, G.', 'MarÃ­a, I. C.', 'MarÃ­a, L. G.', 'Ana, F.', 'Tania, L. G.', 'Jorge, C. M.', 'Reinhard, W.']		Gaceta Medica de Bilbao	2022	EXCLUDED	Excluded during the title and abstract screening
Application of High-Resolution Melting (HRM) technique towards the detection of asymptomatic malaria in a malaria endemic area of southeastern iran under elimination program	['Ouma, F. F.', 'Nateghpour, M.', 'Haghi, A. M.', 'Mohebali, M.', 'Farivar, L.', 'Hosseini-Safa, A.', 'Mosawi, S. H.']		Journal of Arthropod-Borne Diseases	2020	EXCLUDED	Excluded during the title and abstract screening
Application of new host biomarker profiles in quantitative point-of-care tests facilitates leprosy diagnosis in the field	['van Hooij, A.', 'van den Eeden, S.', 'Richardus, R.', 'Tjon Kon Fat, E.', 'Wilson, L.', 'Franken, K. L. M. C.', 'Faber, R.', 'Khatun, M.', 'Alam, K.', 'Sufian Chowdhury, A.', 'Richardus, J. H.', 'Corstjens, P.', 'Geluk, A.']	10.1016/j.ebiom.2019.08.009	EBioMedicine	2019	EXCLUDED	Excluded during the title and abstract screening
The application of new metrics for understanding trends in undiagnosed HIV among key populations	['Gray, R. T.', 'Camara, H.', 'Khawar, L.', 'Grulich, A.', 'Guy, R.', 'McGregor, S.', 'Medland, N.']	10.1097/QAD.0000000000003630	AIDS (London, England)	2023	EXCLUDED	Excluded during the title and abstract screening
Application of pyrolysis mass spectroscopy and SDS-PAGE in the study of the epidemiology of Pseudomonas cepacia in cystic fibrosis	['Corkill, J. E.', 'Sisson, P. R.', 'Smyth, A.', 'Deveney, J.', 'Freeman, R.', 'Shears, P.', 'Heaf, D.', 'Hart, C. A.']	10.1099/00222615-41-2-106	Journal of Medical Microbiology	1994	EXCLUDED	Excluded during the title and abstract screening
Application of telemedicine and eHealth technology for clinical services in response to COVIDâ€‘19 pandemic	['Bokolo, A. J.']	10.1007/s12553-020-00516-4	Health and Technology	2021	EXCLUDED	Excluded during the title and abstract screening
Application of the duty to protect HIV-positive patients	['Knapp, S.', 'VandeCreek, L.']		Professional psychology, research and practice	1990	EXCLUDED	Excluded during the title and abstract screening
Application of whole-genome sequencing in a case study of renal tuberculosis in a child	['Aleinikova, D.', 'Pole, I.', 'Kimsis, J.', 'Skangale, A.', 'Bobrikova, O.', 'Kazelnika, R.', 'Jansone, I.', 'Norvaisa, I.', 'Ozere, I.', 'Ranka, R.']	10.1186/s12879-020-4832-3	BMC Infect Dis	2020	EXCLUDED	Excluded during the title and abstract screening
An application to support COVID-19 occupational health and patient tracking at a Veterans Affairs medical center	['Fillmore, N. R.', 'Elbers, D. C.', 'La, J.', 'Feldman, T. C.', 'Sung, F. C.', 'Hall, R. B.', 'Nguyen, V.', 'Link, N.', 'Zwolinski, R.', 'Dipietro, S.', 'Miller, S. J.', 'Aleksanyan, A.', 'Goryachev, S. D.', 'Corcoran, P.', 'Bergstrom, S. J.', 'Parenteau, M. A.', 'Sprague, R. S.', 'Thornton, D. J.', 'Driver, J. A.', 'Strymish, J. M.', 'Evans, S.', 'Colonna, B.', 'Brophy, M. T.', 'Do, N. V.']	10.1093/jamia/ocaa162	J Am Med Inform Assoc	2020	EXCLUDED	Excluded during the title and abstract screening
Applying a Precautionary Approach to Mobile Contact Tracing for COVID-19: The Value of Reversibility	['Nijsingh, N.', 'van Bergen, A.', 'Wild, V.']	10.1007/s11673-020-10004-z	J Bioeth Inq	2020	EXCLUDED	Excluded during the title and abstract screening
Applying the 15 Public Health Emergency Preparedness Capabilities to Support Large-Scale Tuberculosis Investigations in Complex Congregate Settings	['Levy, A. J.', 'Toren, K. G.', 'Elsenboss, C.', 'Narita, M.']	10.2105/AJPH.2017.303946	American journal of public health	2017	EXCLUDED	Excluded during the title and abstract screening
Appraisal of a contact tracing training program for COVID-19 in Greece focusing on vulnerable populations	['Riza, E.', 'Kakalou, E.', 'Nitsa, E.', 'Hodges-Mameletzis, I.', 'Goggolidou, P.', 'Terzidis, A.', 'Cardoso, E.', 'Puchner, K. P.', 'Solomos, Z.', 'Pikouli, A.', 'Stoupa, E. P.', 'Kakalou, C.', 'Karamagioli, E.', 'Pikoulis, E.']	10.3390/ijerph18179257	International Journal of Environmental Research and Public Health	2021	EXCLUDED	Excluded during the title and abstract screening
Approach to covid-19 pandemic management in Madrid. Chronic of a year	['Candel, F. J.', 'Barreiro, P.', 'San-RomÃ¡n, J.', 'Sanz-Moreno, J. C.', 'Carretero, M. M.', 'MartÃ­nez-Peromingo, F. J.', 'Barba, R.', 'Lastra, A.', 'VÃ¡zquez, J.', 'Prados, F.', 'Canora, J.', 'Zapatero, A.']	10.37201/req/s01.22.2021	Revista Espanola de Quimioterapia	2021	EXCLUDED	Excluded during the title and abstract screening
An approach to estimating tuberculosis incidence and case detection rate from routine notification data	['Avilov, K. K.', 'Romanyukha, A. A.', 'Borisov, S. E.', 'Belilovsky, E. M.', 'Nechaeva, O. B.', 'Karkach, A. S.']	10.5588/ijtld.14.0317	International Journal of Tuberculosis and Lung Disease	2015	EXCLUDED	Excluded during the title and abstract screening
An approach to integrate patient, pharmacist and quack physician in managing covid19 pandemic in bangladesh: A cloud based health management systems	['Roy, D. N.', 'Azam, M. S.']	10.31838/ijpr/2021.13.02.076	International Journal of Pharmaceutical Research	2021	EXCLUDED	Excluded during the title and abstract screening
An approach to leprosy work in south Bombay. A preliminary communication	['Daniel, J. R.', 'Maniar, J. K.', 'Ganapati, R.']		Indian Journal of Leprosy	1984	EXCLUDED	Excluded during the title and abstract screening
An approach to the development of practice guidelines for community health interventions	['Gyorkos, T. W.', 'Tannenbaum, T. N.', 'Abrahamowicz, M.', 'Oxman, A. D.', 'Scott, E. A. F.', 'Millson, M. E.', 'Rasooly, I.', 'Frank, J. W.', 'Riben, P. D.', 'Mathias, R. G.', 'Best, A.']		Canadian Journal of Public Health	1994	EXCLUDED	Excluded during the title and abstract screening
Approach to the Investigation and Management of Patients With Candida auris, an Emerging Multidrug-Resistant Yeast	['Tsay, S.', 'Kallen, A.', 'Jackson, B. R.', 'Chiller, T. M.', 'Vallabhaneni, S.']	10.1093/cid/cix744	Clin Infect Dis	2018	EXCLUDED	Excluded during the title and abstract screening
An approach to understanding the transmission of Mycobacterium leprae using molecular and immunological methods: Results from the MILEP2 study	['Smith, W. C. S.', 'Smith, C. M.', 'Cree, I. A.', 'Jadhav, R. S.', 'Macdonald, M.', 'Edward, V. K.', 'Oskam, L.', 'Van Beers, S.', 'Klatser, P.']	10.1489/0020-7349(2004)72<269:AATUTT>2.0.CO;2	International Journal of Leprosy and Other Mycobacterial Diseases	2004	EXCLUDED	Excluded during the title and abstract screening
Approaches to the detection of very small, common, and easily missed outbreaks that together contribute substantially to human Cryptosporidium infection	['Briggs, A. D. M.', 'Boxall, N. S.', 'Van Santen, D.', 'Chalmers, R. M.', 'McCarthy, N. D.']	10.1017/S0950268814000673	Epidemiology and Infection	2014	EXCLUDED	Excluded during the title and abstract screening
[Approaches to the improvement of forensic medical expertise in the cases of sexual crimes and doubtful gender status]	['Dmitrieva, O. A.', "Khol'ter, E. A.", 'Goncharenko, D. V.', 'Smirnova, E. V.']		Sudebno-meditsinskaia ekspertiza	2012	EXCLUDED	Excluded during the title and abstract screening
Appropriateness of disclosure of HIV testing information: the perspective of the PLWAs	['Greene, K.', 'Serovich, J. M.']		Journal of applied communication research : JACR	1996	EXCLUDED	Excluded during the title and abstract screening
The appropriateness of the decision to quarantine healthcare workers exposed to a severe acute respiratory coronavirus virus 2 (SARS-CoV-2)â€“positive coworker based on national guidelines	['Mark, E.', 'Saidel-Odes, L.', 'Borer, A.', 'Nativ, R.', 'Sterer, B.', 'Yarmitsky, S.', 'Dreiher, J.']	10.1017/ice.2022.198	Infection Control and Hospital Epidemiology	2023	EXCLUDED	Excluded during the title and abstract screening
Approximating Optimal Controls for Networks when There Are Combinations of Population-Level and Targeted Measures Available: Chlamydia Infection as a Case-Study	['Clarke, J.', 'White, K. A. J.', 'Turner, K.']	10.1007/s11538-013-9867-9	Bulletin of Mathematical Biology	2013	EXCLUDED	Excluded during the title and abstract screening
Apps for Covid-19 in Germany: assessment using the German Mobile App Rating Scale	['Holl, F.', 'Flemisch, F.', 'Swoboda, W.', 'Schobel, J.']	10.1093/jamiaopen/ooac082	JAMIA Open	2022	EXCLUDED	Excluded during the title and abstract screening
The aquaculture disease network model (AquaNet-Mod): A simulation model to evaluate disease spread and controls for the salmonid industry in England and Wales	['Guilder, J.', 'Ryder, D.', 'Taylor, N. G. H.', 'Alewijnse, S. R.', 'Millard, R. S.', 'Thrush, M. A.', 'Peeler, E. J.', 'Tidbury, H. J.']	10.1016/j.epidem.2023.100711	Epidemics	2023	EXCLUDED	Excluded during the title and abstract screening
Are adolescent girls with chlamydia infection notifying their partners?	['Lim, S. W.', 'Coupey, S. M.']	10.1016/j.jpag.2004.11.007	Journal of Pediatric and Adolescent Gynecology	2005	EXCLUDED	Excluded during the title and abstract screening
Are community surveys to detect tuberculosis in high prevalence areas useful? Results of a comparative study from Tiruvallur District, South India	['Santha, T.', 'Renu, G.', 'Frieden, T. R.', 'Subramani, R.', 'Gopi, P. G.', 'Chandrasekaran, V.', 'Selvakumar, N.', 'Thomas, A.', 'Rajeswari, R.', 'Balasubramanian, R.', 'Kolappan, C.', 'Narayanan, P. R.']		International Journal of Tuberculosis and Lung Disease	2003	EXCLUDED	Excluded during the title and abstract screening
Are COVID-19-safe Tokyo Olympics and Paralympics really possible?	['Dalton, C. B.', 'Taylor, J.']	10.5694/mja2.51159	Medical Journal of Australia	2021	EXCLUDED	Excluded during the title and abstract screening
Are global tuberculosis control targets overlooking an essential indicator? Prolonged delays to diagnosis despite high case detection rates in Yunnan, China	['Khan, M. S.', 'Ning, Y.', 'Jinou, C.', 'Hutchison, C.', 'Yoong, J.', 'Lin, X.', 'Coker, R. J.']	10.1093/heapol/czx046	Health policy and planning	2017	EXCLUDED	Excluded during the title and abstract screening
Are patients with pulmonary tuberculosis identified by active and by passive case detection different? A cross-sectional study in Pakistan	['Haq, M. U.', 'Hinderaker, S. G.', 'Fatima, R.', 'Qadeer, E.', 'Habib, H.', 'Hussain, K.', 'Khan, A. W.']	10.1016/j.ijid.2022.04.055	International Journal of Infectious Diseases	2022	EXCLUDED	Excluded during the title and abstract screening
Are patients with pulmonary tuberculosis who are identified through active case finding in the community different than those identified in healthcare facilities?	['Abdurrahman, S. T.', 'Lawson, L.', 'Blakiston, M.', 'Obasanya, J.', 'Yassin, M. A.', 'Anderson, R. M.', 'Oladimeji, O.', 'Ramsay, A.', 'Cuevas, L. E.']	10.1016/j.nmni.2016.10.002	New Microbes and New Infections	2017	EXCLUDED	Excluded during the title and abstract screening
Are policy initiatives aligned to meet UNAIDS 90-90-90 targets impacting HIV testing and linkages to care? Evidence from a systematic review	['Karatzas, N.', 'Peter, T.', 'Dave, S.', 'Fogarty, C.', 'Belinsky, N.', 'Pai, N. P.']	10.1371/journal.pone.0216936	PLoS ONE	2019	EXCLUDED	Excluded during the title and abstract screening
Are primary care-based sexually transmitted infection services in the UK delivering public health benefit?	['Bailey, A. C.', 'Johnson, S. A.', 'Cassell, J. A.']	10.1258/ijsa.2009.008461	International Journal of STD and AIDS	2010	EXCLUDED	Excluded during the title and abstract screening
Are there still effects on Indian subcontinent ethnic tuberculosis of return visits?: A longitudinal study 1978-97	['Ormerod, L. P.', 'Green, R. M.', 'Gray, S.']	10.1053/jinf.2001.0872	Journal of Infection	2001	EXCLUDED	Excluded during the title and abstract screening
Are we missing mumps epididymo-orchitis?	['Emerson, C.', 'Dinsmore, W. W.', 'Quah, S. P.']	10.1258/095646207780749754	International Journal of STD and AIDS	2007	EXCLUDED	Excluded during the title and abstract screening
Arizona to let caregivers learn victims' HIV status	[]		AIDS policy & law	1998	EXCLUDED	Excluded during the title and abstract screening
Artemisinin resistance containment project in Thailand. (I): Implementation of electronic-based malaria information system for early case detection and individual case management in provinces along the Thai-Cambodian border	['Khamsiriwatchara, A.', 'Sudathip, P.', 'Sawang, S.', 'Vijakadge, S.', 'Potithavoranan, T.', 'Sangvichean, A.', 'Satimai, W.', 'Delacollette, C.', 'Singhasivanon, P.', 'Lawpoolsri, S.', 'Kaewkungwal, J.']	10.1186/1475-2875-11-247	Malaria Journal	2012	EXCLUDED	Excluded during the title and abstract screening
Artificial Intelligence (AI) applications for COVID-19 pandemic	['Vaishya, R.', 'Javaid, M.', 'Khan, I. H.', 'Haleem, A.']	10.1016/j.dsx.2020.04.012	Diabetes and Metabolic Syndrome: Clinical Research and Reviews	2020	EXCLUDED	Excluded during the title and abstract screening
Ascertaining the burden of invasive Salmonella disease in hospitalised febrile children aged under four years in Blantyre, Malawi	['Msefula, C. L.', 'Olgemoeller, F.', 'Jambo, N.', 'Segula, D.', 'Van Tan, T.', 'Nyirenda, T. S.', 'Nedi, W.', 'Kennedy, N.', 'Graham, M.', 'Henrion, M. Y. R.', 'Baker, S.', 'Feasey, N.', 'Gordon, M.', 'Heyderman, R. S.']	10.1371/journal.pntd.0007539	PLoS Neglected Tropical Diseases	2019	EXCLUDED	Excluded during the title and abstract screening
Asha based surveillance for leprosy suspects (Absuls): An innovation for enhancing active case search of leprosy at community level	['Kumar, A.', 'Karotia, D.']		Indian Journal of Leprosy	2020	EXCLUDED	Excluded during the title and abstract screening
ASID (HICSIG) position statement: infection control guidelines for patients with influenza-like illnesses, including pandemic (H1N1) influenza 2009, in Australian health care facilities	['Stuart, R. L.', 'Cheng, A. C.', 'Marshall, C. L.', 'Ferguson, J. K.']	10.5694/j.1326-5377.2009.tb02886.x	Med J Aust	2009	EXCLUDED	Excluded during the title and abstract screening
Aspects of clinical features, diagnosis, notification and tracing back referring to Trichinella outbreaks in north Rhine-Westphalia, Germany, 1998	['Noeckler, K.', 'Reiter-Owona, I.', 'Heidrich, J.', 'Protz, D.', 'Rehmet, S.', 'Sinn, G.', 'Ammon, A.']		Parasite (Paris, France)	2001	EXCLUDED	Excluded during the title and abstract screening
Aspects of human disease. Diagnosis. Tuberculosis	['Scully, C.', 'Chaudhry, S. I.']	10.12968/denu.2009.36.3.189	Dental update	2009	EXCLUDED	Excluded during the title and abstract screening
Aspects of primary tuberculosis infection in children: 27 cases observed at Children's Hospital, Antananarivo	['Raobijaona, H.', 'Randriantsarafara, J.', 'Rakotoarimanana, D. R.']		Archives de l'Institut Pasteur de Madagascar	1999	EXCLUDED	Excluded during the title and abstract screening
An aspiration to radically shorten phase 3 TB vaccine trials	['Hill, P. C.', 'Cobelens, F.', 'Martinez, L.', 'Behr, M. A.', 'Churchyard, G.', 'Evans, T.', 'Fiore-Gartland, A. J.', 'Garcia-Basteiro, A. L.', 'Hanekom, W.', 'Rangaka, M. X.', 'Vekemans, J.', 'White, R. G.']	10.1093/infdis/jiad356	J Infect Dis	2023	EXCLUDED	Excluded during the title and abstract screening
Assessing a Human Rights-Based Approach to HIV Testing and Partner Notification in Kenya: A Qualitative Study to Examine How Kenya's Policies and Practices Implement a Rights-Based Approach to Health	['Sircar, N. R.', 'Maleche, A. A.']		Health and human rights	2020	EXCLUDED	Excluded during the title and abstract screening
Assessing a norming intervention to promote acceptance of HIV testing and reduce stigma during household tuberculosis contact investigation: Protocol for a cluster-randomised trial	['Armstrong-Hough, M.', 'Ggita, J.', 'Gupta, A. J.', 'Shelby, T.', 'Nangendo, J.', 'Ayen, D. O.', 'Davis, J. L.', 'Katamba, A.']	10.1136/bmjopen-2022-061508	BMJ Open	2022	EXCLUDED	Excluded during the title and abstract screening
Assessing Asymptomatic, Presymptomatic, and Symptomatic Transmission Risk of Severe Acute Respiratory Syndrome Coronavirus 2	['Wu, P.', 'Liu, F.', 'Chang, Z.', 'Lin, Y.', 'Ren, M.', 'Zheng, C.', 'Li, Y.', 'Peng, Z.', 'Qin, Y.', 'Yu, J.', 'Geng, M.', 'Yang, X.', 'Zhao, H.', 'Li, Z.', 'Zhou, S.', 'Ran, L.', 'Cowling, B. J.', 'Lai, S.', 'Chen, Q.', 'Wang, L.', 'Tsang, T. K.', 'Li, Z.']	10.1093/cid/ciab271	Clin Infect Dis	2021	EXCLUDED	Excluded during the title and abstract screening
Assessing Different Partner Notification Methods for Assuring Partner Treatment for Gonorrhea: Looking for the Best Mix of Options	['Fleming, E.', 'Hogben, M.']	10.1097/PHH.0000000000000458	Journal of public health management and practice : JPHMP	2017	EXCLUDED	Excluded during the title and abstract screening
Assessing epidemiology of leprosy and socio-economic distribution of cases	['Matos, A. M. F.', 'Coelho, A. C. O.', 'AraÃºjo, L. P. T.', 'Alves, M. J. M.', 'Baquero, O. S.', 'Duthie, M. S.', 'Teixeira, H. C.']	10.1017/s0950268818001814	Epidemiol Infect	2018	EXCLUDED	Excluded during the title and abstract screening
Assessing mandatory stay-at-home and business closure effects on the spread of COVID-19	['Bendavid, E.', 'Oh, C.', 'Bhattacharya, J.', 'Ioannidis, J. P. A.']	10.1111/eci.13484	European Journal of Clinical Investigation	2021	EXCLUDED	Excluded during the title and abstract screening
Assessing school-based policy actions for COVID-19: An agent-based analysis of incremental infection risk	['Zafarnejad, R.', 'Griffin, P. M.']	10.1016/j.compbiomed.2021.104518	Computers in Biology and Medicine	2021	EXCLUDED	Excluded during the title and abstract screening
Assessing secondary attack rates among household contacts at the beginning of the influenza A (H1N1) pandemic in Ontario, Canada, April-June 2009: a prospective, observational study	['Savage, R.', 'Whelan, M.', 'Johnson, I.', 'Rea, E.', 'LaFreniere, M.', 'Rosella, L. C.', 'Lam, F.', 'Badiani, T.', 'Winter, A. L.', 'Carr, D. J.', 'Frenette, C.', 'Horn, M.', 'Dooling, K.', 'Varia, M.', 'Holt, A. M.', 'Sunil, V.', 'Grift, C.', 'Paget, E.', 'King, M.', 'Barbaro, J.', 'Crowcroft, N. S.']	10.1186/1471-2458-11-234	BMC public health	2011	EXCLUDED	Excluded during the title and abstract screening
Assessing Testing Strategies and Duration of Quarantine in Contact Tracing for SARS-CoV-2: A Retrospective Study of San Francisco's COVID-19 Contact Tracing Program, June-August 2020	['Reid, M. J. A.', 'Prado, P.', 'Brosnan, H.', 'Ernst, A.', 'Spindler, H.', 'Celentano, J.', 'Wall-Shui, M.', 'Sachdev, D.']	10.1093/ofid/ofab171	Open Forum Infectious Diseases	2021	EXCLUDED	Excluded during the title and abstract screening
Assessing the acceptability and feasibility of reactive drug administration for malaria elimination in a Plasmodium vivax predominant setting: a qualitative study in two provinces in Thailand	['Suwannarong, K.', 'Cotter, C.', 'Ponlap, T.', 'Bubpa, N.', 'Thammasutti, K.', 'Chaiwan, J.', 'Finn, T. P.', 'Kitchakarn, S.', 'MÃ¥rtensson, A.', 'Baltzell, K. A.', 'Hsiang, M. S.', 'Lertpiriyasuwat, C.', 'Sudathip, P.', 'Bennett, A.']	10.1186/s12889-023-15852-z	BMC public health	2023	EXCLUDED	Excluded during the title and abstract screening
Assessing the asymptomatic proportion of SARS-CoV-2 infection with age in China before mass vaccination	['Wang, Z.', 'Wu, P.', 'Wang, J.', 'LourenÃ§o, J.', 'Li, B.', 'Rader, B.', 'Laine, M.', 'Miao, H.', 'Wang, L.', 'Song, H.', 'Bharti, N.', 'Brownstein, J. S.', 'Bjornstad, O. N.', 'Dye, C.', 'Tian, H.']	10.1098/rsif.2022.0498	Journal of the Royal Society Interface	2022	EXCLUDED	Excluded during the title and abstract screening
Assessing the Concepts and Designs of 58 Mobile Apps for the Management of the 2014-2015 West Africa Ebola Outbreak: Systematic Review	['Tom-Aba, D.', 'Nguku, P. M.', 'Arinze, C. C.', 'Krause, G.']	10.2196/publichealth.9015	JMIR Public Health Surveill	2018	EXCLUDED	Excluded during the title and abstract screening
Assessing the cost-effectiveness of COVID-19 vaccines in a low incidence and low mortality setting: the case of Thailand at start of the pandemic	['Wang, Y.', 'Luangasanatip, N.', 'Panâ€“ngum, W.', 'Isaranuwatchai, W.', 'Prawjaeng, J.', 'Saralamba, S.', 'Painter, C.', 'Briones, J. R.', 'Teerawattananon, Y.']	10.1007/s10198-022-01505-2	European Journal of Health Economics	2023	EXCLUDED	Excluded during the title and abstract screening
Assessing the effectiveness of a patient-driven partner notification strategy among pregnant women infected with syphilis in Bolivia	['Olavarrieta, C. D.', 'Valencia, J.', 'Wilson, K.', 'GarcÃ­a, S. G.', 'Tinajeros, F.', 'Sanchez, T.']	10.1136/sti.2010.047985	Sexually Transmitted Infections	2011	EXCLUDED	Excluded during the title and abstract screening
Assessing the effects of modeling the spectrum of clinical symptoms on the dynamics and control of Ebola	['Ponce, J.', 'Zheng, Y.', 'Lin, G.', 'Feng, Z.']	10.1016/j.jtbi.2019.01.013	Journal of Theoretical Biology	2019	EXCLUDED	Excluded during the title and abstract screening
Assessing the efficacy of two dual-active ingredients long-lasting insecticidal nets for the control of malaria transmitted by pyrethroid-resistant vectors in Benin: study protocol for a three-arm, single-blinded, parallel, cluster-randomized controlled trial	['Accrombessi, M.', 'Cook, J.', 'Ngufor, C.', 'Sovi, A.', 'Dangbenon, E.', 'Yovogan, B.', 'Akpovi, H.', 'Hounto, A.', 'Thickstun, C.', 'Padonou, G. G.', 'Tokponnon, F.', 'Messenger, L. A.', 'Kleinschmidt, I.', 'Rowland, M.', 'Akogbeto, M. C.', 'Protopopoff, N.']	10.1186/s12879-021-05879-1	BMC Infectious Diseases	2021	EXCLUDED	Excluded during the title and abstract screening
Assessing the feasibility and effectiveness of household-pooled universal testing to control COVID-19 epidemics	['Libin, P. J. K.', 'Willem, L.', 'Verstraeten, T.', 'Torneri, A.', 'Vanderlocht, J.', 'Hens, N.']	10.1371/journal.pcbi.1008688	PLoS Comput Biol	2021	EXCLUDED	Excluded during the title and abstract screening
Assessing the impact of a nurse-delivered home dried blood spot service on uptake of testing for household contacts of hepatitis B-infected pregnant women across two London trusts	['Keel, P.', 'Edwards, G.', 'Flood, J.', 'Nixon, G.', 'Beebeejaun, K.', 'Shute, J.', 'Poh, J.', 'Millar, A.', 'Ijaz, S.', 'Parry, J.', 'Mandal, S.', 'Ramsay, M.', 'Amirthalingam, G.']	10.1017/S0950268815003325	Epidemiology and Infection	2016	EXCLUDED	Excluded during the title and abstract screening
Assessing the impact of contact tracing with an agent-based model for simulating the spread of COVID-19: The Irish experience	['Hunter, E.', 'Saha, S.', 'Kumawat, J.', 'Carroll, C.', 'Kelleher, J. D.', 'Buckley, C.', 'McAloon, C.', 'Kearney, P.', 'Gilbert, M.', 'Martin, G.']	10.1016/j.health.2023.100229	Healthcare Analytics	2023	EXCLUDED	Excluded during the title and abstract screening
Assessing the impact of covid-19 on tb and hiv programme services in selected health facilities in lilongwe, malawi: Operational research in real time	['Thekkur, P.', 'Tweya, H.', 'Phiri, S.', 'Mpunga, J.', 'Kalua, T.', 'Kumar, A. M. V.', 'Satyanarayana, S.', 'Shewade, H. D.', 'Khogali, M.', 'Zachariah, R.', 'Rusen, I. D.', 'Dar Berger, S.', 'Harries, A. D.']	10.3390/tropicalmed6020081	Tropical Medicine and Infectious Disease	2021	EXCLUDED	Excluded during the title and abstract screening
Assessing the impact of data-driven limitations on tracing and forecasting the outbreak dynamics of COVID-19	['Fiscon, G.', 'Salvadore, F.', 'Guarrasi, V.', 'Garbuglia, A. R.', 'Paci, P.']	10.1016/j.compbiomed.2021.104657	Computers in Biology and Medicine	2021	EXCLUDED	Excluded during the title and abstract screening
Assessing the impact of lateral flow testing strategies on within-school SARS-CoV-2 transmission and absences: A modelling study	['Leng, T.', 'Hill, E. M.', 'Thompson, R. N.', 'Tildesley, M. J.', 'Keeling, M. J.', 'Dyson, L.']	10.1371/journal.pcbi.1010158	PLoS Comput Biol	2022	EXCLUDED	Excluded during the title and abstract screening
Assessing the impact of Medicaid managed care on TB activities in local health departments	['Corso, L. C.', 'Gorenflo, G.', 'Richards, T. B.', 'Taylor, Z.', 'Brown, C. K.', 'Gadow, P. J.']	10.1097/00124784-199811000-00010	Journal of public health management and practice : JPHMP	1998	EXCLUDED	Excluded during the title and abstract screening
Assessing the impact of non-pharmaceutical interventions on the transmissibility and severity of COVID-19 during the first five months in the Western Pacific Region	['Yeoh, E. K.', 'Chong, K. C.', 'Chiew, C. J.', 'Lee, V. J.', 'Ng, C. W.', 'Hashimoto, H.', 'Kwon, S.', 'Wang, W.', 'Chau, N. N. S.', 'Yam, C. H. K.', 'Chow, T. Y.', 'Hung, C. T.']	10.1016/j.onehlt.2021.100213	One Health	2021	EXCLUDED	Excluded during the title and abstract screening
Assessing the impact of reduced travel on exportation dynamics of novel coronavirus infection (Covid-19)	['Anzai, A.', 'Kobayashi, T.', 'Linton, N. M.', 'Kinoshita, R.', 'Hayashi, K.', 'Suzuki, A.', 'Yang, Y.', 'Jung, S. M.', 'Miyama, T.', 'Akhmetzhanov, A. R.', 'Nishiura, H.']	10.3390/jcm9020601	Journal of Clinical Medicine	2020	EXCLUDED	Excluded during the title and abstract screening
Assessing the likelihood of contracting COVID-19 disease based on a predictive tree model: A retrospective cohort study	['Marin-Gomez, F. X.', 'FÃ bregas-Escurriola, M.', 'SeguÃ­, F. L.', 'PÃ©rez, E. H.', 'Camps, M. B.', 'PeÃ±a, J. M.', 'Comellas, A. R.', 'Vidal-Alaball, J.']	10.1371/journal.pone.0247995	PLoS One	2021	EXCLUDED	Excluded during the title and abstract screening
Assessing the mechanism of citywide test-trace-isolate Zero-COVID policy and exit strategy of COVID-19 pandemic	['Yuan, P.', 'Tan, Y.', 'Yang, L.', 'Aruffo, E.', 'Ogden, N. H.', 'Yang, G.', 'Lu, H.', 'Lin, Z.', 'Lin, W.', 'Ma, W.', 'Fan, M.', 'Wang, K.', 'Shen, J.', 'Chen, T.', 'Zhu, H.']	10.1186/s40249-022-01030-7	Infectious Diseases of Poverty	2022	EXCLUDED	Excluded during the title and abstract screening
Assessing the quality of tuberculosis care using routine surveillance data: A process evaluation employing the Zero TB Indicator Framework in Mongolia	['Saranjav, A.', 'Parisi, C.', 'Zhou, X.', 'Dorjnamjil, K.', 'Samdan, T.', 'Erdenebaatar, S.', 'Chuluun, A.', 'Dalkh, T.', 'Ganbaatar, G.', 'Brooks, M. B.', 'Spiegelman, D.', 'Ganmaa, D.', 'Lucian Davis, J.']	10.1136/bmjopen-2022-061229	BMJ Open	2022	EXCLUDED	Excluded during the title and abstract screening
Assessing the quality of tuberculosis evaluation for children with prolonged cough presenting to routine community health care settings in rural Uganda	['Marquez, C.', 'Davis, J. L.', 'Katamba, A.', 'Haguma, P.', 'Ochom, E.', 'Ayakaka, I.', 'Chamie, G.', 'Dorsey, G.', 'Kamya, M. R.', 'Charlebois, E.', 'Havlir, D. V.', 'Cattamanchi, A.']	10.1371/journal.pone.0105935	PLoS ONE	2014	EXCLUDED	Excluded during the title and abstract screening
Assessing the real-time impact of covid-19 on tb and hiv services: The experience and response from selected health facilities in nairobi, kenya	['Mbithi, I.', 'Thekkur, P.', 'Chakaya, J. M.', 'Onyango, E.', 'Owiti, P.', 'Njeri, N. C.', 'Kumar, A. M. V.', 'Satyanarayana, S.', 'Shewade, H. D.', 'Khogali, M.', 'Zachariah, R.', 'Rusen, I. D.', 'Berger, S. D.', 'Harries, A. D.']	10.3390/tropicalmed6020074	Tropical Medicine and Infectious Disease	2021	EXCLUDED	Excluded during the title and abstract screening
Assessing the relationship between ground levels of ozone (O3) and nitrogen dioxide (NO2) with coronavirus (COVID-19) in Milan, Italy	['Zoran, M. A.', 'Savastru, R. S.', 'Savastru, D. M.', 'Tautan, M. N.']	10.1016/j.scitotenv.2020.140005	Science of the Total Environment	2020	EXCLUDED	Excluded during the title and abstract screening
Assessing the risk of SARS-CoV-2 transmission in international professional golf	['Robinson, P. G.', 'Murray, A.', 'Close, G.', 'Kinane, D. F.']	10.1136/bmjsem-2021-001109	BMJ Open Sport and Exercise Medicine	2021	EXCLUDED	Excluded during the title and abstract screening
Assessing the Surveillance System for Priority Zoonotic Diseases in the Democratic Republic of the Congo, 2017	['Stolka, K. B.', 'Ngoyi, B. F.', 'Grimes, K. E. L.', 'Hemingway-Foday, J. J.', 'Lubula, L.', 'Nzanzu Magazani, A.', 'Bikuku, J.', 'Mossoko, M.', 'Manya Kitoto, L.', 'Mpangi Bashilebo, S.', 'Lufwa Maya, D.', 'Kebela Ilunga, B.', 'Rhea, S.', 'MacDonald, P. D. M.']	10.1089/hs.2018.0060	Health security	2018	EXCLUDED	Excluded during the title and abstract screening
Assessing the transmission dynamics of measles in Japan, 2016	['Nishiura, H.', 'Mizumoto, K.', 'Asai, Y.']	10.1016/j.epidem.2017.03.005	Epidemics	2017	EXCLUDED	Excluded during the title and abstract screening
Assessing transmission risks and control strategy for monkeypox as an emerging zoonosis in a metropolitan area	['Yuan, P.', 'Tan, Y.', 'Yang, L.', 'Aruffo, E.', 'Ogden, N. H.', 'BÃ©lair, J.', 'Heffernan, J.', 'Arino, J.', 'Watmough, J.', 'Carabin, H.', 'Zhu, H.']	10.1002/jmv.28137	Journal of Medical Virology	2023	EXCLUDED	Excluded during the title and abstract screening
Assessment and authentication of malaria elimination in Changzhou City	['Zhu, S. Y.', 'Xie, Y. Q.', 'He, M. Z.', 'Wang, W. M.']	10.16250/j.32.1374.2016011	Chinese Journal of Schistosomiasis Control	2016	EXCLUDED	Excluded during the title and abstract screening
Assessment and management of active and latent TB	['Shepherd, J. G.', 'Chapman, A. L. N.']		The Practitioner	2016	EXCLUDED	Excluded during the title and abstract screening
Assessment of 16-year retrospective cohort study of factors associated with non-compliance with a tuberculosis contact tracing programme at a Spanish hospital	['GarcÃ­a, P.', 'Sanchez, J.', 'Mora, J.', 'Ronda, E.']	10.1111/jep.12973	Journal of Evaluation in Clinical Practice	2018	EXCLUDED	Excluded during the title and abstract screening
Assessment of a COVID-19 Control Plan on an Urban University Campus During a Second Wave of the Pandemic	['Hamer, D. H.', 'White, L. F.', 'Jenkins, H. E.', 'Gill, C. J.', 'Landsberg, H. E.', 'Klapperich, C.', 'Bulekova, K.', 'Platt, J.', 'Decarie, L.', 'Gilmore, W.', 'Pilkington, M.', 'MacDowell, T. L.', 'Faria, M. A.', 'Densmore, D.', 'Landaverde, L.', 'Li, W.', 'Rose, T.', 'Burgay, S. P.', 'Miller, C.', 'Doucette-Stamm, L.', 'Lockard, K.', 'Elmore, K.', 'Schroeder, T.', 'Zaia, A. M.', 'Kolaczyk, E…	10.1001/jamanetworkopen.2021.16425	JAMA Netw Open	2021	EXCLUDED	Excluded during the title and abstract screening
Assessment of a Crowdsourcing Open Call for Approaches to University Community Engagement and Strategic Planning during COVID-19	['Day, S.', 'Li, C.', 'Hlatshwako, T. G.', 'Abu-Hijleh, F.', 'Han, L.', 'Deitelzweig, C.', 'Bayus, B.', 'Ramaswamy, R.', 'Tang, W.', 'Tucker, J. D.']	10.1001/jamanetworkopen.2021.10090	JAMA Network Open	2021	EXCLUDED	Excluded during the title and abstract screening
Assessment of a geographically targeted field intervention on gonorrhea incidence in two New York State counties	['Han, Y.', 'Coles, F. B.', 'Muse, A.', 'Hipp, S.']	10.1097/00007435-199905000-00011	Sexually Transmitted Diseases	1999	EXCLUDED	Excluded during the title and abstract screening
Assessment of a health facility based active case finding system for Ebola virus disease in Mbandaka, Democratic Republic of the Congo, June-July 2018	['Kunkel, A.', 'Keita, M.', 'Diallo, B.', 'le Polain de Waroux, O.', 'Subissi, L.', 'Wague, B.', 'Molala, R.', 'Lonfandjo, P.', 'Bokete, S. B.', 'Perea, W.', 'Djingarey, M. H.']	10.1186/s12879-019-4600-4	BMC Infect Dis	2019	EXCLUDED	Excluded during the title and abstract screening
Assessment of a Program for SARS-CoV-2 Screening and Environmental Monitoring in an Urban Public School District	['Crowe, J.', 'Schnaubelt, A. T.', 'Schmidtbonne, S.', 'Angell, K.', 'Bai, J.', 'Eske, T.', 'Nicklin, M.', 'Pratt, C.', 'White, B.', 'Crotts-Hannibal, B.', 'Staffend, N.', 'Herrera, V.', 'Cobb, J.', 'Conner, J.', 'Carstens, J.', 'Tempero, J.', 'Bouda, L.', 'Ray, M.', 'Lawler, J. V.', 'Campbell, W. S.', 'Lowe, J. M.', 'Santarpia, J.', 'Bartelt-Hunt, S.', 'Wiley, M.', 'Brett-Major, D.', 'Logan, C.'…	10.1001/jamanetworkopen.2021.26447	JAMA Network Open	2021	EXCLUDED	Excluded during the title and abstract screening
Assessment of an optimized mycobacterial interspersed repetitive-unit- variable-number tandem-repeat typing system combined with spoligotyping for population-based molecular epidemiology studies of tuberculosis	['Oelemann, M. C.', 'Diel, R.', 'Vatin, V.', 'Haas, W.', 'RÃ¼sch-Gerdes, S.', 'Locht, C.', 'Niemann, S.', 'Supply, P.']	10.1128/JCM.01393-06	Journal of Clinical Microbiology	2007	EXCLUDED	Excluded during the title and abstract screening
An assessment of barangay health midwives' knowledge regarding tuberculosis case finding and treatment procedures in urban health centers of metropolitan Manila, Philippines	['Vera, E. V.', 'Monzon, R. B.']		The Southeast Asian journal of tropical medicine and public health	1995	EXCLUDED	Excluded during the title and abstract screening
An assessment of care provided by a public sector STD clinic in Cape Town	['Mathews, C.', 'Van Rensburg, A.', 'Schierhout, G.', 'Coetzee, N.', 'Lombard, C. J.', 'Fehler, H. G.', 'Ballard, R. C.']	10.1258/0956462981921215	International Journal of STD and AIDS	1998	EXCLUDED	Excluded during the title and abstract screening
Assessment of Challenges and Opportunities and Identification of Approaches and Innovations in COVID-19 Pandemic Management by Different States in India: A Qualitative Approach	['Kundapur, R.', 'Rashmi, A.', 'Velamala, S.', 'Aggarwal, S.', 'Shringarpure, K.', 'Gaitonde, R.', 'Modi, B.']	10.1007/s44197-021-00022-4	Journal of Epidemiology and Global Health	2022	EXCLUDED	Excluded during the title and abstract screening
Assessment of Clinical Effectiveness of BNT162b2 COVID-19 Vaccine in US Adolescents	['Oliveira, C. R.', 'Niccolai, L. M.', 'Sheikha, H.', 'Elmansy, L.', 'Kalinich, C. C.', 'Grubaugh, N. D.', 'Shapiro, E. D.']	10.1001/jamanetworkopen.2022.0935	JAMA Network Open	2022	EXCLUDED	Excluded during the title and abstract screening
Assessment of community event-based surveillance for Ebola virus disease, Sierra Leone, 2015	['Ratnayake, R.', 'Crowe, S. J.', 'Jasperse, J.', 'Privette, G.', 'Stone, E.', 'Miller, L.', 'Hertz, D.', 'Fu, C.', 'Maenner, M. J.', 'Jambai, A.', 'Morgan, O.']	10.3201/eid2208.160205	Emerging Infectious Diseases	2016	EXCLUDED	Excluded during the title and abstract screening
Assessment of Coronavirus Disease 2019 Intervention Strategies in the Nordic Countries Using Genomic Epidemiology	['Duchene, S.', 'Featherstone, L.', 'Freiesleben de Blasio, B.', 'Holmes, E. C.', 'Bohlin, J.', 'Pettersson, J. H. O.']	10.1093/ofid/ofab665	Open Forum Infect Dis	2022	EXCLUDED	Excluded during the title and abstract screening
Assessment of COVID-19 management and its consequences on healthcare professionals: a cross-sectional study from Bangladesh	['Ara, T.', 'Ferdous, Z.', 'Mahi, M.', 'Amin, E.', 'Chowdhury, S. B.', 'Shafiur Rahman, M.', 'Rahman, L.', 'Rahman, M. M.']	10.1136/bmjopen-2022-068633	BMJ Open	2023	EXCLUDED	Excluded during the title and abstract screening
Assessment of COVID-19 outbreaks in long-term care facilities	['Bennett, C. C.', 'Welton, M.', 'Bos, J.', 'Moon, G.', 'Berkley, A.', 'Kavlak, L.', 'Pearson, J.', 'Turabelidze, G.', 'Frazier, J.', 'Fehrenbach, N.', 'Brown, C. K.']	10.1016/j.jhin.2022.12.022	J Hosp Infect	2023	EXCLUDED	Excluded during the title and abstract screening
Assessment of Ebola virus disease preparedness in the WHO South-East Asia Region	['Vong, S.', 'Samuel, R.', 'Gould, P.', 'El Sakka, H.', 'Rana, B. J.', 'Pinyowiwat, V.', 'Bezbaruah, S.', 'Ofrin, R.']	10.2471/BLT.16.174441	Bulletin of the World Health Organization	2016	EXCLUDED	Excluded during the title and abstract screening
Assessment of ebola virus disease, health care infrastructure, and preparedness - four counties,Southeastern Liberia, august 2014	['Forrester, J. D.', 'Pillai, S. K.', 'Beer, K. D.', 'Neatherlin, J.', 'Massaquoi, M.', 'Nyenswah, T. G.', 'Montgomery, J. M.', 'De Cock, K.']		MMWR. Morbidity and mortality weekly report	2014	EXCLUDED	Excluded during the title and abstract screening
Assessment of Family Tuberculosis Contact Screening Practice and its Associated Factors Among Pulmonary Tuberculosis Positive Patients in South Wollo Zone, Amhara Region, Ethiopia	['Jember, T.', 'Hailu, G.', 'Wassie, G. T.']	10.3389/ijph.2023.1605815	International journal of public health	2023	EXCLUDED	Excluded during the title and abstract screening
Assessment of integration of the Leprosy Program into primary health care in Aracaju, State of Sergipe, Brazil	['Raposo, M. T.', 'Nemes, M. I. B.']	10.1590/S0037-86822012000200013	Revista da Sociedade Brasileira de Medicina Tropical	2012	EXCLUDED	Excluded during the title and abstract screening
Assessment of latent tuberculosis infection pre-immunomodulatory therapy; 5 year experience in a UK centre	['Laundy, N.', 'Colley, S.', 'Fawcett, J.', 'Ryder, L.', 'Vedio, A.', 'Cohen, D.', 'Collini, P.']	10.1016/j.clinpr.2022.100136	Clinical Infection in Practice	2022	EXCLUDED	Excluded during the title and abstract screening
Assessment of malaria control consultation and service posts in Yunnan, P. R. China	['Zeng, X. C.', 'Sun, X. D.', 'Li, J. X.', 'Chen, M. N.', 'Deng, D. W.', 'Zhang, C. L.', 'Lin, Z. R.', 'Zhou, Z. Y.', 'Zhou, Y. W.', 'Yang, Y. M.', 'Zhou, S.']	10.1186/s40249-016-0185-y	Infect Dis Poverty	2016	EXCLUDED	Excluded during the title and abstract screening
Assessment of Mycobacterium tuberculosis transmission in Oxfordshire, UK, 2007-12, with whole pathogen genome sequences: An observational study	['Walker, T. M.', 'Lalor, M. K.', 'Broda, A.', 'Ortega, L. S.', 'Morgan, M.', 'Parker, L.', 'Churchill, S.', 'Bennett, K.', 'Golubchik, T.', 'Giess, A. P.', 'Del Ojo Elias, C.', 'Jeffery, K. J.', 'Bowler, I. C. J. W.', 'Laurenson, I. F.', 'Barrett, A.', 'Drobniewski, F.', 'McCarthy, N. D.', 'Anderson, L. F.', 'Abubakar, I.', 'Thomas, H. L.', 'Monk, P.', 'Smith, E. G.', 'Walker, A. S.', 'Crook, D.…	10.1016/S2213-2600(14)70027-X	The Lancet Respiratory Medicine	2014	EXCLUDED	Excluded during the title and abstract screening
Assessment of nosocomial transmission of tuberculosis in a psychiatric hospital using a whole blood interferon-gamma assay	['Harada, N.', 'Higuchi, K.', 'Mori, T.']		Japanese Journal of Infectious Diseases	2008	EXCLUDED	Excluded during the title and abstract screening
Assessment of olfactory and gustatory functions in covid-19 patients	['Åžahin, M. M.', 'UzunoÄŸlu, E.', 'YalÃ§in, M.', 'Cesur, G.', 'Yildiz, M.', 'Aysert Yildiz, P.', 'Ã–zger, H. S.', 'Cebeci, S.', 'Karamert, R.', 'DÃ¼zlÃ¼, M.', 'Tutar, H.', 'Dizbay, M.', 'Ceylan, A.']	10.3906/SAG-2102-290	Turkish Journal of Medical Sciences	2021	EXCLUDED	Excluded during the title and abstract screening
Assessment of olfactory and gustatory functions in COVID-19 patients	['Åžahin, M. M.', 'UzunoÄŸlu, E.', 'YalÃ§Ä±n, M.', 'Cesur, G.', 'YÄ±ldÄ±z, M.', 'Aysert YÄ±ldÄ±z, P.', 'Ã–zger, H. S.', 'Cebeci, S.', 'Karamert, R.', 'DÃ¼zlÃ¼, M.', 'Tutar, H.', 'Dizbay, M.', 'Ceylan, A.']	10.3906/sag-2102-290	Turk J Med Sci	2021	EXCLUDED	Excluded during the title and abstract screening
Assessment of patients' knowledge, attitude, and practice regarding pulmonary tuberculosis in Eastern Amhara Regional State, Ethiopia: Cross-sectional study	['Esmael, A.', 'Ali, I.', 'Agonafir, M.', 'Desale, A.', 'Yaregal, Z.', 'Desta, K.']	10.4269/ajtmh.12-0312	American Journal of Tropical Medicine and Hygiene	2013	EXCLUDED	Excluded during the title and abstract screening
Assessment of psychological distress among the general public in saudi arabia during the coronavirus disease-19 pandemic	['Almanasef, M.', 'Almaghaslah, D.']	10.3889/oamjms.2021.6468	Open Access Macedonian Journal of Medical Sciences	2021	EXCLUDED	Excluded during the title and abstract screening
Assessment of SARS-CoV-2 transmission among attendees of live concert events in Japan using contact-tracing data	['Koizumi, N.', 'Siddique, A. B.', 'Andalibi, A.']	10.1093/JTM/TAAA096	Journal of Travel Medicine	2020	EXCLUDED	Excluded during the title and abstract screening
Assessment of school surveys as a method of case detection in an urban area endemic for leprosy	['Ganapati, R.', 'Pandya, S. S.', 'Naik, S. S.']		Indian Journal of Medical Research	1977	EXCLUDED	Excluded during the title and abstract screening
Assessment of the fatality rate and transmissibility taking account of undetected cases during an unprecedented COVID-19 surge in Taiwan	['Yuan, H. Y.', 'Hossain, M. P.', 'Wen, T. H.', 'Wang, M. J.']	10.1186/s12879-022-07190-z	BMC Infectious Diseases	2022	EXCLUDED	Excluded during the title and abstract screening
Assessment of the influence of direct tobacco smoke on infection and active TB management	['Altet, N.', 'Latorre, I.', 'JimÃ©nez-Fuentes, M. Ã', 'Maldonado, J.', 'Molina, I.', 'GonzÃ¡lez-DÃ­az, Y.', 'MilÃ , C.', 'GarcÃ­a-GarcÃ­a, E.', 'Muriel, B.', 'Villar-HernÃ¡ndez, R.', 'Laabei, M.', 'GÃ³mez, A. C.', 'Godoy, P.', 'Souza-GalvÃ£o, M. L. D.', 'Solano, S.', 'JimÃ©nez-Ruiz, C. A.', 'DomÃ­nguez, J.']	10.1371/journal.pone.0182998	PLoS ONE	2017	EXCLUDED	Excluded during the title and abstract screening
Assessment of the nutritional status of children of Hansen's disease- affected parents. Biochemical, endocrinological and bone development studies	['Saha, K.', 'Chakrabarty, A. K.', 'Chaudhury, D. S.']		Star	1993	EXCLUDED	Excluded during the title and abstract screening
Assessment of the Risk of Severe Acute Respiratory Syndrome Coronavirus 2 (SARS-CoV-2) Reinfection in an Intense Reexposure Setting	['Abu-Raddad, L. J.', 'Chemaitelly, H.', 'Malek, J. A.', 'Ahmed, A. A.', 'Mohamoud, Y. A.', 'Younuskunju, S.', 'Ayoub, H. H.', 'Al Kanaani, Z.', 'Al Khal, A.', 'Al Kuwari, E.', 'Butt, A. A.', 'Coyle, P.', 'Jeremijenko, A.', 'Kaleeckal, A. H.', 'Latif, A. N.', 'Shaik, R. M.', 'Abdul Rahim, H. F.', 'Yassine, H. M.', 'Al Kuwari, M. G.', 'Al Romaihi, H. E.', 'Al-Thani, M. H.', 'Bertollini, R.']	10.1093/cid/ciaa1846	Clin Infect Dis	2021	EXCLUDED	Excluded during the title and abstract screening
Assessment of the risk of transmission of N meningitidis in a classroom setting	['Eberhart-Phillips, J.', 'Malcolm, M.', 'Bandaranayake, D.', 'Bates, M.']		The New Zealand medical journal	1995	EXCLUDED	Excluded during the title and abstract screening
Assessment of the use and need for an integrated molecular surveillance of tuberculosis: an online survey in Germany	['Sanchini, A.', 'AndrÃ©s, M.', 'Fiebig, L.', 'Albrecht, S.', 'Hauer, B.', 'Haas, W.']	10.1186/s12889-019-6631-6	BMC Public Health	2019	EXCLUDED	Excluded during the title and abstract screening
The assessment of transmission efficiency and latent infection period in asymptomatic carriers of SARS-CoV-2 infection	['Liu, Z.', 'Chu, R.', 'Gong, L.', 'Su, B.', 'Wu, J.']	10.1016/j.ijid.2020.06.036	Int J Infect Dis	2020	EXCLUDED	Excluded during the title and abstract screening
Assessment of tuberculosis contact investigation in Shanghai, China: An 8-year cohort study	['Jiang, Q.', 'Lu, L.', 'Wu, J.', 'Yang, C.', 'Prakash, R.', 'Zuo, T.', 'Liu, Q.', 'Hong, J.', 'Guo, X.', 'Gao, Q.']	10.1016/j.tube.2017.10.001	Tuberculosis	2018	EXCLUDED	Excluded during the title and abstract screening
Assessment of Turkish oncology nursesâ€™ knowledge regarding COVID-19 during the current outbreak in Turkey	['Semerci, R.', 'Kudubes, A. A.', 'EÅŸref, F. Ã‡']	10.1007/s00520-020-05700-w	Supportive Care in Cancer	2021	EXCLUDED	Excluded during the title and abstract screening
Assessment of worldwide tuberculosis control	['Raviglione, M. C.', 'Dye, C.', 'Schmidt, S.', 'Kochi, A.']	10.1016/S0140-6736(97)04146-9	Lancet	1997	EXCLUDED	Excluded during the title and abstract screening
Assessment of Zoonotic Risk following Diagnosis of Canine Tularemia in a Veterinary Medical Teaching Hospital	['Johnson, L. R.', 'Epstein, S. E.', 'Dear, J. D.', 'Byrne, B. A.']	10.3390/ijerph19042011	International Journal of Environmental Research and Public Health	2022	EXCLUDED	Excluded during the title and abstract screening
Assisted HIV partner notification services in resource-limited settings: experiences and achievements from Cameroon	['Tih, P. M.', 'Temgbait Chimoun, F.', 'Mboh Khan, E.', 'Nshom, E.', 'Nambu, W.', 'Shields, R.', 'Wamuti, B. M.', 'Golden, M. R.', 'Welty, T.']	10.1002/jia2.25310	Journal of the International AIDS Society	2019	EXCLUDED	Excluded during the title and abstract screening
Assisted Partner Notification and Uptake of HIV Testing among Men Who Have Sex with Men: A Randomized Controlled Trial in China	['Hu, Q. H.', 'Qian, H. Z.', 'Li, J. M.', 'Leuba, S. I.', 'Chu, Z. X.', 'Turner, D.', 'Ding, H. B.', 'Jiang, Y. J.', 'Vermund, S. H.', 'Xu, J. J.', 'Shang, H.']	10.1016/j.lanwpc.2021.100171	The Lancet Regional Health - Western Pacific	2021	EXCLUDED	Excluded during the title and abstract screening
Assisted partner notification services are cost-effective for decreasing HIV burden in western Kenya	['Sharma, M.', 'Smith, J. A.', 'Farquhar, C.', 'Ying, R.', 'Cherutich, P.', 'Golden, M.', 'Wamuti, B.', 'Bukusi, D.', 'Spiegel, H.', 'Barnabas, R. V.']	10.1097/qad.0000000000001697	Aids	2018	EXCLUDED	Excluded during the title and abstract screening
Assisted partner notification services to augment HIV testing and linkage to care in Kenya: study protocol for a cluster randomized trial	['Wamuti, B. M.', 'Erdman, L. K.', 'Cherutich, P.', 'Golden, M.', 'Dunbar, M.', 'Bukusi, D.', 'Richardson, B.', "Ng'ang'a, A.", 'Barnabas, R.', 'Mutiti, P. M.', 'Macharia, P.', 'Jerop, M.', 'Otieno, F. A.', 'Poole, D.', 'Farquhar, C.']	10.1186/s13012-015-0212-6	Implement Sci	2015	EXCLUDED	Excluded during the title and abstract screening
Assisted partner services for HIV in Kenya: a cluster randomised controlled trial	['Cherutich, P.', 'Golden, M. R.', 'Wamuti, B.', 'Richardson, B. A.', 'ÃsbjÃ¶rnsdÃ³ttir, K. H.', 'Otieno, F. A.', "Ng'ang'a, A.", 'Mutiti, P. M.', 'Macharia, P.', 'Sambai, B.', 'Dunbar, M.', 'Bukusi, D.', 'Farquhar, C.']	10.1016/S2352-3018(16)30214-4	The Lancet HIV	2017	EXCLUDED	Excluded during the title and abstract screening
Associated cases in the families of school children with leprosy	['Ganapati, R.', 'Revankar, C. R.']	10.5935/0305-7518.19780005	Leprosy Review	1978	EXCLUDED	Excluded during the title and abstract screening
Associated risk factor of tuberculosis infection among adult patients in Gedeo Zone, Southern Ethiopia	['Diriba, K.', 'Awulachew, E.']	10.1177/20503121221086725	SAGE Open Medicine	2022	EXCLUDED	Excluded during the title and abstract screening
The Association Between Clinical Severity and Incubation Period of SARS-CoV-2 Delta Variants: Retrospective Observational Study	['Wang, K.', 'Luan, Z.', 'Guo, Z.', 'Ran, J.', 'Tian, M.', 'Zhao, S.']	10.2196/40751	JMIR Public Health Surveill	2022	EXCLUDED	Excluded during the title and abstract screening
The association between environmental factors and tuberculosis infection among household contacts	['Tornee, S.', 'Kaewkungwal, J.', 'Fungladda, W.', 'Silachamroon, U.', 'Akarasewi, P.', 'Sunakorn, P.']		The Southeast Asian journal of tropical medicine and public health	2005	EXCLUDED	Excluded during the title and abstract screening
Association between household exposure and cycle threshold in COVID-19 infected health care workers	['Chien, A.', 'Domeracki, S.', 'Guntur, S.', 'Taylor, K.', 'Lu, C. M.', 'Lampiris, H.', 'Blanc, P. D.']	10.1186/s12995-021-00321-3	Journal of Occupational Medicine and Toxicology	2021	EXCLUDED	Excluded during the title and abstract screening
The association between household poverty rates and tuberculosis case notification rates in Cambodia, 2010	['Wong, M. K.', 'Yadav, R. P.', 'Nishikiori, N.', 'Eang, M. T.']	10.5365/WPSAR.2013.4.1.002	Western Pacific surveillance and response journal : WPSAR	2013	EXCLUDED	Excluded during the title and abstract screening
The association between infections and general cognitive ability in young men - A nationwide study	['Benros, M. E.', 'SÃ¸rensen, H. J.', 'Nielsen, P. R.', 'Nordentoft, M.', 'Mortensen, P. B.', 'Petersen, L.']	10.1371/journal.pone.0124005	PLoS ONE	2015	EXCLUDED	Excluded during the title and abstract screening
Association between Livestock Ownership and Malaria Incidence in South-Central Ethiopia: A Cohort Study	['Loha, E.']	10.4269/ajtmh.22-0719	The American journal of tropical medicine and hygiene	2023	EXCLUDED	Excluded during the title and abstract screening
The Association between Nutritional Status and Malaria in Children from a Rural Community in the Amazonian Region: A Longitudinal Study	['Alexandre, M. A. A.', 'Benzecry, S. G.', 'Siqueira, A. M.', 'Vitor-Silva, S.', 'Melo, G. C.', 'Monteiro, W. M.', 'Leite, H. P.', 'Lacerda, M. V. G.', 'Alecrim, M. G. C.']	10.1371/journal.pntd.0003743	PLoS Neglected Tropical Diseases	2015	EXCLUDED	Excluded during the title and abstract screening
The Association Between Symptom Onset and Length of Hospital Stay in 2019 Novel Coronavirus Pneumonia Cases Without Epidemiological Trace	['Li, B.']	10.1016/j.jnma.2020.05.015	Journal of the National Medical Association	2020	EXCLUDED	Excluded during the title and abstract screening
Association between the respiratory microbiome and susceptibility to influenza virus infection	['Tsang, T. K.', 'Lee, K. H.', 'Foxman, B.', 'Balmaseda, A.', 'Gresh, L.', 'Sanchez, N.', 'Ojeda, S.', 'Lopez, R.', 'Yang, Y.', 'Kuan, G.', 'Gordon, A.']	10.1093/cid/ciz968	Clinical Infectious Diseases	2020	EXCLUDED	Excluded during the title and abstract screening
Association between well-being and compliance with COVID-19 preventive measures by healthcare professionals: A cross-sectional study	['Shah, S. U.', 'Loo, E. X. L.', 'Chua, C. E.', 'Kew, G. S.', 'Demutska, A.', 'Quek, S.', 'Wong, S.', 'Lau, H. X.', 'Low, E. X. S.', 'Loh, T. L.', 'Lung, O. S.', 'Hung, E. C. W.', 'Rahman, M. M.', 'Ghoshal, U. C.', 'Wong, S. H.', 'Cheung, C. K. Y.', 'Syam, A. F.', 'Tan, N.', 'Xiao, Y.', 'Liu, J. S.', 'Lu, F.', 'Chen, C. L.', 'Lee, Y. Y.', 'Maralit, R. M.', 'Kim, Y. S.', 'Oshima, T.', 'Miwa, H.', …	10.1371/journal.pone.0252835	PLoS ONE	2021	EXCLUDED	Excluded during the title and abstract screening
Association between well-being and compliance with COVID-19 preventive measures by healthcare professionals: A cross-sectional study	['Shah, S. U.', 'Xiu Ling Loo, E.', 'En Chua, C.', 'Sen Kew, G.', 'Demutska, A.', 'Quek, S.', 'Wong, S.', 'Lau, H. X.', 'Low, E. X. S.', 'Loh, T. L.', 'Lung, O. S.', 'Hung, E. C. W.', 'Rahman, M. M.', 'Ghoshal, U. C.', 'Wong, S. H.', 'Cheung, C. K. Y.', 'Syam, A. F.', 'Tan, N.', 'Xiao, Y.', 'Liu, J. S.', 'Lu, F.', 'Chen, C. L.', 'Lee, Y. Y.', 'Maralit, R. M.', 'Kim, Y. S.', 'Oshima, T.', 'Miwa, H…	10.1371/journal.pone.0252835	PLoS One	2021	EXCLUDED	Excluded during the title and abstract screening
Association of Age with Likelihood of Developing Symptoms and Critical Disease among Close Contacts Exposed to Patients with Confirmed SARS-CoV-2 Infection in Italy	['Poletti, P.', 'Tirani, M.', 'Cereda, D.', 'Trentini, F.', 'Guzzetta, G.', 'Sabatino, G.', 'Marziano, V.', 'Castrofino, A.', 'Grosso, F.', 'Del Castillo, G.', 'Piccarreta, R.', 'Andreassi, A.', 'Melegaro, A.', 'Gramegna, M.', 'Ajelli, M.', 'Merler, S.']	10.1001/jamanetworkopen.2021.1085	JAMA Network Open	2021	EXCLUDED	Excluded during the title and abstract screening
Association of chronic diseases with mortality among hospitalized patients with COVID-19 treated with convalescent plasma: Evidence from a single center - Iraq	['Al-Ani, A.', 'Ghazzay, H. I.', 'Al Shawi, A. F.', 'Al-Koubaisy, H. N. E.', 'Al-Ani, F.', 'Aldouri, M.']	10.5339/jemtac.2022.13	Journal of Emergency Medicine, Trauma and Acute Care	2022	EXCLUDED	Excluded during the title and abstract screening
Association of country-wide coronavirus mortality with demographics, testing, lockdowns, and public wearing of masks	['Leffler, C. T.', 'Ing, E.', 'Lykins, J. D.', 'Hogan, M. C.', 'McKeown, C. A.', 'Grzybowski, A.']	10.4269/ajtmh.20-1015	American Journal of Tropical Medicine and Hygiene	2020	EXCLUDED	Excluded during the title and abstract screening
Association of COVID-19 Quarantine Duration and Postquarantine Transmission Risk in 4 University Cohorts	['Liu, A. B.', 'Davidi, D.', 'Landsberg, H. E.', 'Francesconi, M.', 'Platt, J. T.', 'Nguyen, G. T.', 'Yune, S.', 'Deckard, A.', 'Puglin, J.', 'Haase, S. B.', 'Hamer, D. H.', 'Springer, M.']	10.1001/jamanetworkopen.2022.0088	JAMA Network Open	2022	EXCLUDED	Excluded during the title and abstract screening
Association of educational attainment with HIV risk in African American active injection drug users	['Hasnain, M.', 'Levy, J. A.', 'Mensah, E. K.', 'Sinacore, J. M.']	10.1080/09540120600872075	AIDS Care - Psychological and Socio-Medical Aspects of AIDS/HIV	2007	EXCLUDED	Excluded during the title and abstract screening
Association of epidemiological and clinical features with PCR cycle threshold values of SARS-CoV-2 infection: a cross-sectional study	['Heudobler, M.', 'Baurecht, H.', 'Schmied, H.', 'Heudobler, D.', 'Jochem, C.', 'Sedlmeier, A. M.', 'Weber, A.', 'Bauernfeind, S.', 'Leitzmann, M.', 'Salzberger, B.', 'Lampl, B. M. J.']	10.1080/20477724.2022.2158003	Pathogens and Global Health	2023	EXCLUDED	Excluded during the title and abstract screening
The association of HIV serodiscordance and partnership concurrency in Likoma Island (Malawi)	['Helleringer, S.', 'Kohler, H. P.', 'Kalilani-Phiri, L.']	10.1097/QAD.0b013e32832aa85c	AIDS	2009	EXCLUDED	Excluded during the title and abstract screening
Association of human leukocyte antigen class II alleles with severe acute respiratory syndrome in the Vietnamese population	['Keicho, N.', 'Itoyama, S.', 'Kashiwase, K.', 'Phi, N. C.', 'Long, H. T.', 'Ha, L. D.', 'Van Ban, V.', 'Hoa, B. K.', 'Hang, N. T. L.', 'Hijikata, M.', 'Sakurada, S.', 'Satake, M.', 'Tokunaga, K.', 'Sasazuki, T.', 'Quy, T.']	10.1016/j.humimm.2009.05.006	Human Immunology	2009	EXCLUDED	Excluded during the title and abstract screening
Association of internalised homonegativity with partner notification after diagnosis of syphilis or gonorrhoea among men having sex with men in 49 countries across four continents	['Marcus, U.', 'Jonas, K.', 'Berg, R.', 'Veras, M. A.', 'Caceres, C. F.', 'Casabona, J.', 'Schink, S. B.', 'Schmidt, A. J.']	10.1186/s12889-022-14891-2	BMC Public Health	2023	EXCLUDED	Excluded during the title and abstract screening
Association of Mycobacterium tuberculosis infection test results with risk factors for tuberculosis transmission	['Venkatappa, T.', 'Shen, D.', 'Ayala, A.', 'Li, R.', 'Sorri, Y.', 'Punnoose, R.', 'Katz, D.']	10.1016/j.jctube.2023.100386	Journal of Clinical Tuberculosis and Other Mycobacterial Diseases	2023	EXCLUDED	Excluded during the title and abstract screening
Associations between antimicrobial susceptibility/resistance of Neisseria gonorrhoeae isolates in European Union/European Economic Area and patientsâ€™ gender, sexual orientation and anatomical site of infection, 2009â€“2016	['Jacobsson, S.', 'Cole, M. J.', 'Spiteri, G.', 'Day, M.', 'Unemo, M.', 'Eder, C.', 'Pleininger, S.', 'Indra, A.', 'Huhlescu, S.', 'De Baetselier, I.', 'Vanden Berghe, W.', 'Hunjak, B.', 'BlaÅ¾iÄ‡, T. N.', 'Maikanti-Charalambous, P.', 'Pieridou, D.', 'ZÃ¡kouckÃ¡, H.', 'Å½emliÄkovÃ¡, H.', 'Hoffmann, S.', 'Schwartz, L. J.', 'Peetso, R.', 'Epstein, J.', 'Viktorova, J.', 'Ndeikoundam, N.', 'Bercot, …	10.1186/s12879-021-05931-0	BMC Infectious Diseases	2021	EXCLUDED	Excluded during the title and abstract screening
Associations between COVID-19 testing status, non-communicable diseases and HIV status among residents of sub-Saharan Africa during the first wave of the pandemic	['Folayan, M. O.', 'AbeldaÃ±o ZuÃ±iga, R. A.', 'Virtanen, J. I.', 'El Tantawi, M.', 'AbeldaÃ±o, G. F.', 'Ishabiyi, A. O.', 'Jafer, M.', 'Al-Khanati, N. M.', 'Quadri, M. F. A.', 'Yousaf, M. A.', 'Ellakany, P.', 'Nzimande, N.', 'Ara, E.', 'Khalid, Z.', 'Lawal, F. B.', 'Lusher, J.', 'Popoola, B. O.', 'Idigbe, I.', 'Khan, A. T. A.', 'Ayanore, M. A.', 'Gaffar, B.', 'Osamika, B. E.', 'Aly, N. M.', 'Nde…	10.1186/s12879-022-07498-w	BMC Infectious Diseases	2022	EXCLUDED	Excluded during the title and abstract screening
Associations between meteorology and COVID-19 in early studies: Inconsistencies, uncertainties, and recommendations	['Kerr, G. H.', 'Badr, H. S.', 'Gardner, L. M.', 'Perez-Saez, J.', 'Zaitchik, B. F.']	10.1016/j.onehlt.2021.100225	One Health	2021	EXCLUDED	Excluded during the title and abstract screening
Associations between national tuberculosis program budgets and tuberculosis outcomes: an ecological study	['Chapple, W.', 'Katz, A. R.', 'Li, D.']		The Pan African medical journal	2012	EXCLUDED	Excluded during the title and abstract screening
Associations between national tuberculosis program budgets and tuberculosis outcomes: An ecological study	['Chapple, W.', 'Katz, A. R. K.', 'Li, D.']		Pan African Medical Journal	2012	EXCLUDED	Excluded during the title and abstract screening
Associations between postpartum depression and assistance with household tasks and childcare during the COVID-19 pandemic: evidence from American mothers	['Gildner, T. E.', 'Uwizeye, G.', 'Milner, R. L.', 'Alston, G. C.', 'Thayer, Z. M.']	10.1186/s12884-021-04300-8	BMC Pregnancy Childbirth	2021	EXCLUDED	Excluded during the title and abstract screening
Associations of Government-Mandated Closures and Restrictions with Aggregate Mobility Trends and SARS-CoV-2 Infections in Nigeria	['Erim, D. O.', 'Oke, G. A.', 'Adisa, A. O.', 'Odukoya, O.', 'Ayo-Yusuf, O. A.', 'Erim, T. N.', 'Tsafa, T. N.', 'Meremikwu, M. M.', 'Agaku, I. T.']	10.1001/jamanetworkopen.2020.32101	JAMA Network Open	2021	EXCLUDED	Excluded during the title and abstract screening
Assortative social mixing and sex disparities in tuberculosis burden	['Shaweno, D.', 'Horton, K. C.', 'Hayes, R. J.', 'Dodd, P. J.']	10.1038/s41598-021-86869-w	Sci Rep	2021	EXCLUDED	Excluded during the title and abstract screening
Asymptomatic bacteriuria in adolescent girls: I. Epidemiology	['Emans, S. J.', 'Grace, E.', 'Masland Jr, R. P.']		Pediatrics	1979	EXCLUDED	Excluded during the title and abstract screening
Asymptomatic congenital tuberculosis	['Sauteur, P. M. M.', 'Marques-Maggio, E.', 'Relly, C.', 'Keller, P. M.', 'Clarenbach, C. F.', 'Berger, C.']	10.1097/MD.0000000000007562	Medicine (United States)	2017	EXCLUDED	Excluded during the title and abstract screening
Asymptomatic COVID-19 Patients Can Contaminate Their Surroundings: an Environment Sampling Study	['Wei, L.', 'Lin, J.', 'Huang, W.', 'Zonga, Z.', 'Duan, X.', 'Lu, X.', 'Zhou, J.', 'Zong, Z.', 'Zong, Z.']	10.1128/msphere.00442-20	mSphere	2020	EXCLUDED	Excluded during the title and abstract screening
Asymptomatic infection by SARS-CoV-2 in healthcare workers: A study in a large teaching hospital in Wuhan, China	['Zhao, D.', 'Wang, M.', 'Wang, M.', 'Zhao, Y.', 'Zheng, Z.', 'Li, X.', 'Zhang, Y.', 'Wang, T.', 'Zeng, S.', 'Hu, W.', 'Yu, W.', 'Hu, K.']	10.1016/j.ijid.2020.07.082	International Journal of Infectious Diseases	2020	EXCLUDED	Excluded during the title and abstract screening
Asymptomatic infection in family contacts of patients with human visceral leishmaniasis in TrÃªs Lagoas, Mato Grosso do Sul State, Brazil	['De Oliveira, A. L. L.', 'Paniago, A. M. M.', 'Sanches, M. A.', 'Dorval, M. E. C.', 'Oshiro, E. T.', 'Leal, C. R. B.', 'De Paula, F. H.', 'Pereira, L. G.', 'Da Cunha, R. V.', 'BÃ³ia, M. N.']	10.1590/S0102-311X2008001200011	Cadernos de Saude Publica	2008	EXCLUDED	Excluded during the title and abstract screening
Asymptomatic malaria and its challenges in the malaria elimination program in Iran: A systematic review	['Hassanpour, G.', 'Mohebali, M.', 'Zeraati, H.', 'Raeisi, A.', 'Keshavarz, H.']		Journal of Arthropod-Borne Diseases	2017	EXCLUDED	Excluded during the title and abstract screening
Asymptomatic Malaria in Households and Neighbors of Laboratory Confirmed Cases in Raya Kobo District, Northeast Ethiopia	['Melese, Y.', 'Alemu, M.', 'Yimer, M.', 'Tegegne, B.', 'Tadele, T.']	10.4314/ejhs.v32i3.19	Ethiopian journal of health sciences	2022	EXCLUDED	Excluded during the title and abstract screening
Asymptomatic malaria infection at the China-Vietnam border: Knowledge and implications for the cross-border migrant population during the COVID-19 pandemic	['Tu, H.', 'Feng, J.', 'Yu, C.', 'Lin, K.', 'Peiyu, W.', 'Shaomi, X.', 'Lingyun, L.', 'Jian, L.']	10.1016/j.tmaid.2022.102307	Travel Medicine and Infectious Disease	2022	EXCLUDED	Excluded during the title and abstract screening
Asymptomatic male and female gonorrhoea	['Nielsen, R.', 'Sondergaard, J.', 'Ullman, S.']		Acta Dermato-Venereologica	1975	EXCLUDED	Excluded during the title and abstract screening
Asymptomatic Plasmodium falciparum carriage and clinical disease: a 5-year community-based longitudinal study in The Gambia	['Ahmad, A.', 'Mohammed, N. I.', 'Joof, F.', 'Affara, M.', 'Jawara, M.', 'Abubakar, I.', 'Okebe, J.', 'Ceesay, S.', 'Hamid-Adiamoh, M.', 'Bradley, J.', 'Amambua-Ngwa, A.', 'Nwakanma, D.', 'Dâ€™Alessandro, U.']	10.1186/s12936-023-04519-0	Malaria Journal	2023	EXCLUDED	Excluded during the title and abstract screening
Asymptomatic pulmonary tuberculosis in infant	['Hwang, J. H.', 'Je, B. K.', 'Kim, Y. K.']	10.14776/piv.2017.24.2.108	Pediatric Infection and Vaccine	2017	EXCLUDED	Excluded during the title and abstract screening
Asymptomatic SARS-CoV-2 Infection by Age: A Global Systematic Review and Meta-analysis	['Wang, B.', 'Andraweera, P.', 'Elliott, S.', 'Mohammed, H.', 'Lassi, Z.', 'Twigger, A.', 'Borgas, C.', 'Gunasekera, S.', 'Ladhani, S.', 'Marshall, H. S.']	10.1097/INF.0000000000003791	Pediatric Infectious Disease Journal	2023	EXCLUDED	Excluded during the title and abstract screening
Asymptomatic SARS-CoV-2 Infection in Havana, Cuba, Marchâ€“June 2020: Epidemiological Implications	['Cruz-RodrÃ­guez, E.', 'BaldoquÃ­n-RodrÃ­guez, W.', 'Molina-Ãguila, N.', 'Galindo-Santana, B. M.', 'Romero-Placeres, M.', 'GonzÃ¡lez-Gross, T. M.', 'Morgado-Vega, I.', 'Olivera-Nodarse, Y.', 'GuzmÃ¡n, M. G.']	10.37757/MR2022.V24.N1.4	MEDICC Review	2022	EXCLUDED	Excluded during the title and abstract screening
Asymptomatic SARS-CoV-2 infection in household contacts of a healthcare provider, Wuhan, China	['Luo, Y.', 'Trevathan, E.', 'Qian, Z.', 'Li, Y.', 'Li, J.', 'Xiao, W.', 'Tu, N.', 'Zeng, Z.', 'Mo, P.', 'Xiong, Y.', 'Ye, G.']	10.3201/eid2608.201016	Emerging Infectious Diseases	2020	EXCLUDED	Excluded during the title and abstract screening
Asymptomatic SARS-CoV-2 infection: A systematic review and meta-analysis	['Sah, P.', 'Fitzpatrick, M. C.', 'Zimmer, C. F.', 'Abdollahi, E.', 'Juden-Kelly, L.', 'Moghadas, S. M.', 'Singer, B. H.', 'Galvani, A. P.']	10.1073/pnas.2109229118	Proc Natl Acad Sci U S A	2021	EXCLUDED	Excluded during the title and abstract screening
Asymptomatic subclinical cases of coronavirus disease 2019 without viral transmission in three independent families	['Zhang, X.', 'Chen, L.', 'Wei, J.', 'Zhou, J.', 'Cao, Y.', 'Wang, G.']	10.2147/IDR.S261304	Infection and Drug Resistance	2020	EXCLUDED	Excluded during the title and abstract screening
Asymptomatic transmission during the Coronavirus disease 2019 pandemic and implications for public health strategies	['Huff, H. V.', 'Singh, A.']	10.1093/cid/ciaa654	Clinical Infectious Diseases	2020	EXCLUDED	Excluded during the title and abstract screening
Asymptomatic urethral gonorrhoea in men	['John, J.', 'Donald, W. H.']	10.1136/sti.54.5.322	British Journal of Venereal Diseases	1978	EXCLUDED	Excluded during the title and abstract screening
At the time of publication of the summary card: Diagnosis and treatment of sexually transmitted diseases version 2014-2015	['De Vries, H. J. C.', 'Van Doornum, G. J. J.']		Nederlands Tijdschrift voor Dermatologie en Venereologie	2014	EXCLUDED	Excluded during the title and abstract screening
The attack rate of H1N1 in various berthing configurations on board an aircraft carrier	['Harwood, J. L.']	10.1017/dmp.2013.9	Disaster medicine and public health preparedness	2013	EXCLUDED	Excluded during the title and abstract screening
The attack rate of H1N1 in various berthing configurations on board an aircraft carrier	['Harwood, J. L.', 'LaVan, J. T.', 'Brand, G. J.']	10.1017/dmp.2013.9	Disaster medicine and public health preparedness	2013	EXCLUDED	Excluded during the title and abstract screening
Attack Rates Assessment of the 2009 Pandemic H1N1 Influenza A in Children and Their Contacts: A Systematic Review and Meta-Analysis	['Glatman-Freedman, A.', 'Portelli, I.', 'Jacobs, S. K.', 'Mathew, J. I.', 'Slutzman, J. E.', 'Goldfrank, L. R.', 'Smith, S. W.']	10.1371/journal.pone.0050228	PLoS ONE	2012	EXCLUDED	Excluded during the title and abstract screening
Attitudes and opinions on quarantine and support for a contact-tracing application in France during the COVID-19 outbreak	['Guillon, M.', 'Kergall, P.']	10.1016/j.puhe.2020.08.026	Public Health	2020	EXCLUDED	Excluded during the title and abstract screening
Attitudes and perceptions about disclosing HIV and syphilis results using Smarttest, a smartphone app dedicated to self-and partner testing	['Kutner, B. A.', 'Pho, A. T.', 'LÃ³pez-Rios, J.', 'Lentz, C.', 'Dolezal, C.', 'BalÃ¡n, I. C.']	10.1521/aeap.2021.33.3.234	AIDS Education and Prevention	2021	EXCLUDED	Excluded during the title and abstract screening
Attitudes of US primary care physicians about HIV disease and AIDS	['Bresolin, L. B.', 'Rinaldi, R. C.', 'Henning, J. J.', 'Harvey, L. K.', 'Hende e, W. R.', 'Roy Schwarz, M.']		AIDS Care - Psychological and Socio-Medical Aspects of AIDS/HIV	1990	EXCLUDED	Excluded during the title and abstract screening
Attitudes of WA GPs to chlamydia partner notification. A survey	['Bangor-Jones, R. D.', 'McCloskey, J.', 'Levinia Crooks, A. M.', 'Bastian, L. A.', 'Mak, D. B.', 'Dykstra, C.', 'Marshall, L. J.', 'Achitei, S. R.']		Australian Family Physician	2009	EXCLUDED	Excluded during the title and abstract screening
Attitudes to prenatal testing and notification for HIV infection in Nairobi, Kenya	['Marjan, R. S.', 'Ruminjo, J. K.']		East African medical journal	1996	EXCLUDED	Excluded during the title and abstract screening
Attitudes, current behaviours and barriers to public health measures that reduce COVID-19 transmission: A qualitative study to inform public health messaging	['Benham, J. L.', 'Lang, R.', 'Burns, K. K.', 'MacKean, G.', 'LÃ©veillÃ©, T.', 'McCormack, B.', 'Sheikh, H.', 'Fullerton, M. M.', 'Tang, T.', 'Boucher, J. C.', 'Constantinescu, C.', 'Mourali, M.', 'Oxoby, R. J.', 'Manns, B. J.', 'Hu, J.', 'Marshall, D. A.']	10.1371/journal.pone.0246941	PLoS ONE	2021	EXCLUDED	Excluded during the title and abstract screening
Attrition and delays before treatment initiation among patients with MDR-TB in China (2006-13): Magnitude and risk factors	['Xu, C.', 'Li, R.', 'Shewade, H. D.', 'Jeyashree, K.', 'Ruan, Y.', 'Zhang, C.', 'Wang, L.', 'Zhang, H.']	10.1371/journal.pone.0214943	PLoS ONE	2019	EXCLUDED	Excluded during the title and abstract screening
Atypical mycobacterial infection in sequestrated lung in an infant presenting with chronic pneumonitis and recurrent wheezing	['Sparks, J. D.', 'Das, B. B.', 'Eid, N. S.', 'Austin, E. H.', 'Recto, M.']	10.1111/j.1747-0803.2008.00182.x	Congenital Heart Disease	2008	EXCLUDED	Excluded during the title and abstract screening
Atypical respiratory distress in eastern Democratic Republic of the Congo prior to the COVID-19 pandemic. A case report	['Mateso, G. Q.', 'Baguma, M.', 'Mwene-Batu, P.', 'Balemba, G. M.', 'Nzabara, F.', 'Makali, S.', 'Bedha, A.', 'Furaha, B.', 'Minani, J.', 'Muhindo, C. T.', 'Malembaka, E. B.', 'Masimango, M. I.', 'Shindano, T. A.', 'Cikomola, J. C.', 'Mubagwa, K.']	10.1186/s40794-021-00134-6	Tropical Diseases, Travel Medicine and Vaccines	2021	EXCLUDED	Excluded during the title and abstract screening
Audio Interview: Covid-19 and Contact Tracing	['Rubin, E. J.', 'Baden, L. R.', 'Morrissey, S.']	10.1056/NEJMe2028055	N Engl J Med	2020	EXCLUDED	Excluded during the title and abstract screening
Audit of a network of sexually transmitted infections centred in South Wales	['Knapper, C. M.', 'Temple, M.', 'Roderick, J.', 'Smith, J.', 'Birley, H. D. L.']	10.1258/ijsa.2009.009066	International Journal of STD and AIDS	2010	EXCLUDED	Excluded during the title and abstract screening
Audit of early syphilis: Teesside experience 2005-2007	['Tayal, S.', 'Ahmed, M. S.', 'Hanif, U.']	10.1258/ijsa.2009.009024	International Journal of STD and AIDS	2009	EXCLUDED	Excluded during the title and abstract screening
Audit of partner notification for chlamydia infection in the genitourinary medicine clinic at the University Hospital of Hartlepool: 2004-2008	['Tayal, S. C.', 'Ochogwu, S. A.', 'Crindon, S.']	10.1258/ijsa.2010.010011	International Journal of STD and AIDS	2010	EXCLUDED	Excluded during the title and abstract screening
An audit of partner notification for syphilis and HIV	['Armstrong, H.', 'Fernando, I.']	10.1258/ijsa.2012.012054	International Journal of STD and AIDS	2012	EXCLUDED	Excluded during the title and abstract screening
Audit of the management of the syphilis outbreak in Herefordshire 2011â€“2013	['Cox, J. H.', 'Elliott, E.', 'Sivaprakasam, V.', 'Chima-Okereke, C.']	10.1177/0956462414538771	International Journal of STD and AIDS	2015	EXCLUDED	Excluded during the title and abstract screening
Audit of the use of benzathine penicillin, post-treatment syphilis serology and partner notification of patients with early infectious syphilis	['Chauhan, M.', 'Serisha, B.', 'Sankar, K. N.', 'Pattman, R. S.', 'Schmid, M. L.']	10.1258/095646206775809231	International Journal of STD and AIDS	2006	EXCLUDED	Excluded during the title and abstract screening
Audit of treatment and contact-tracing rates in immediate (presumptive) versus delayed (polymerase chain reaction) diagnosis of chlamydial infection	['Fernando, I.', 'Clutterbuck, D. J.']	10.1258/0956462054308378	International Journal of STD and AIDS	2005	EXCLUDED	Excluded during the title and abstract screening
Audit of tuberculosis contact tracing procedures in South Gwent	['Esmonde, T. F. G.', 'Petheram, I. S.']	10.1016/S0954-6111(06)80188-5	Respiratory Medicine	1991	EXCLUDED	Excluded during the title and abstract screening
An audit on the management of gonorrhoea at the Whittall Street Clinic, Birmingham, UK	['Sawyer, R.', 'Manavi, K.']	10.1258/095646207780749745	International Journal of STD and AIDS	2007	EXCLUDED	Excluded during the title and abstract screening
An audit on the management of lymphogranuloma venereum in a sexual health clinic in London, UK	['Hill, S. C.', 'Hodson, L.', 'Smith, A.']	10.1258/ijsa.2010.010329	International Journal of STD and AIDS	2010	EXCLUDED	Excluded during the title and abstract screening
Auditing smear microscopy results according to time to detection using the BACTEC â„¢ MGIT â„¢ TB system	['Elsaghier, A. A. F.']	10.5588/ijtld.14.0982	International Journal of Tuberculosis and Lung Disease	2015	EXCLUDED	Excluded during the title and abstract screening
Auditing the use and assessing the clinical utility of microscopy as a point-of-care test for Neisseria gonorrhoeae in a Sexual Health clinic	['Mensforth, S.', 'Thorley, N.', 'Radcliffe, K.']	10.1177/0956462417721062	International Journal of STD and AIDS	2018	EXCLUDED	Excluded during the title and abstract screening
Australian sexually transmitted infection (STI) management guidelines for use in primary care 2022 update	['Ong, J. J.', 'Bourne, C.', 'Dean, J. A.', 'Ryder, N.', 'Cornelisse, V. J.', 'Murray, S.', 'Kenchington, P.', 'Moten, A.', 'Gibbs, C.', 'Maunsell, S.', 'Davis, T.', 'Michaels, J.', 'Medland, N. A.']	10.1071/SH22134	Sexual health	2023	EXCLUDED	Excluded during the title and abstract screening
Author Correction: Infectivity, susceptibility, and risk factors associated with SARS-CoV-2 transmission under intensive contact tracing in Hunan, China	['Hu, S.', 'Wang, W.', 'Wang, Y.', 'Litvinova, M.', 'Luo, K.', 'Ren, L.', 'Sun, Q.', 'Chen, X.', 'Zeng, G.', 'Li, J.', 'Liang, L.', 'Deng, Z.', 'Zheng, W.', 'Li, M.', 'Yang, H.', 'Guo, J.', 'Wang, K.', 'Chen, X.', 'Liu, Z.', 'Yan, H.', 'Shi, H.', 'Chen, Z.', 'Zhou, Y.', 'Sun, K.', 'Vespignani, A.', 'Viboud, C.', 'Gao, L.', 'Ajelli, M.', 'Yu, H.']	10.1038/s41467-021-23108-w	Nat Commun	2021	EXCLUDED	Excluded during the title and abstract screening
Autocrine and paracrine interferon signalling as 'ring vaccination' and 'contact tracing' strategies to suppress virus infection in a host	['Michael Lavigne, G.', 'Russell, H.', 'Sherry, B.', 'Ke, R.']	10.1098/rspb.2020.3002	Proceedings of the Royal Society B: Biological Sciences	2021	EXCLUDED	Excluded during the title and abstract screening
An Automated Bioinformatics Pipeline Informing Near-Real-Time Public Health Responses to New HIV Diagnoses in a Statewide HIV Epidemic	['Howison, M.', 'Gillani, F. S.', 'Novitsky, V.', 'Steingrimsson, J. A.', 'Fulton, J.', 'Bertrand, T.', 'Howe, K.', 'Civitarese, A.', 'Bhattarai, L.', 'MacAskill, M.', 'Ronquillo, G.', 'Hague, J.', 'Dunn, C. W.', 'Bandy, U.', 'Hogan, J. W.', 'Kantor, R.']	10.3390/v15030737	Viruses	2023	EXCLUDED	Excluded during the title and abstract screening
Automated chest X-ray reading for tuberculosis in the Philippines to improve case detection: a cohort study	['Philipsen, R. H. H. M.', 'SÃ¡nchez, C. I.', 'Melendez, J.', 'Lew, W. J.', 'van Ginneken, B.']	10.5588/ijtld.18.0004	The international journal of tuberculosis and lung disease : the official journal of the International Union against Tuberculosis and Lung Disease	2019	EXCLUDED	Excluded during the title and abstract screening
Automated influenza case detection for public health surveillance and clinical diagnosis using dynamic influenza prevalence method	['Tsui, F.', 'Ye, Y.', 'Ruiz, V.', 'Cooper, G. F.', 'Wagner, M. M.']	10.1093/pubmed/fdx141	Journal of public health (Oxford, England)	2018	EXCLUDED	Excluded during the title and abstract screening
Automated tuberculosis detection	['Hripcsak, G.', 'Knirsch, C. A.', 'Jain, N. L.', 'Pablos-Mendez, A.']		Journal of the American Medical Informatics Association : JAMIA	1997	EXCLUDED	Excluded during the title and abstract screening
Automatic case cluster detection using hospital electronic health record data	['DeWitt, M. E.', 'Wierzba, T. F.']	10.1093/biomethods/bpad004	Biol Methods Protoc	2023	EXCLUDED	Excluded during the title and abstract screening
Automatic platelets counter for supporting dengue case detection in primary health care in indonesia	['Lazuardi, L.', 'Sanjaya, G. Y.', 'Candradewi, I.', 'Holmner, Ã…']		Studies in health technology and informatics	2013	EXCLUDED	Excluded during the title and abstract screening
Automating Case Reporting of Chlamydia and Gonorrhea to Public Health Authorities in Illinois Clinics: Implementation and Evaluation of Findings	['Mishra, N.', 'Grant, R.', 'Patel, M. T.', 'Guntupalli, S.', 'Hamilton, A.', 'Carr, J.', 'McKnight, E.', 'Wise, W.', 'deRoode, D.', 'Jellison, J.', 'Collins, N. V.', 'PÃ©rez, A.', 'Karki, S.']	10.2196/38868	JMIR public health and surveillance	2023	EXCLUDED	Excluded during the title and abstract screening
Automating Case Reporting of Chlamydia and Gonorrhea to Public Health Authorities in Oregon Clinics	['Todd, J. V.', 'Collins, N. V.', 'Oakley, J.', 'Menza, T.', 'Barber, M.', 'Kasarskis, I.', 'Weresch, A.', 'Morgan, S.', 'Jellison, J.', 'Mishra, N.', 'PÃ©rez, A.', 'Karki, S.']	10.1097/OLQ.0000000000001507	Sexually Transmitted Diseases	2022	EXCLUDED	Excluded during the title and abstract screening
Automation of contagion vigilance	['Stodolsky, D. S.']	10.1055/s-0038-1636827	Methods of Information in Medicine	1997	EXCLUDED	Excluded during the title and abstract screening
An autonomous compartmental model for accelerating epidemics	['Budanur, N. B.', 'Hof, B.']	10.1371/journal.pone.0269975	PLoS ONE	2022	EXCLUDED	Excluded during the title and abstract screening
The AvecNet Trial to assess whether addition of pyriproxyfen, an insect juvenile hormone mimic, to long-lasting insecticidal mosquito nets provides additional protection against clinical malaria over current best practice in an area with pyrethroid-resistant vectors in rural Burkina Faso: Study protocol for a randomised controlled trial	['Tiono, A. B.', 'Pinder, M.', "N'Fale, S.", 'Faragher, B.', 'Smith, T.', 'Silkey, M.', 'Ranson, H.', 'Lindsay, S. W.']	10.1186/s13063-015-0606-4	Trials	2015	EXCLUDED	Excluded during the title and abstract screening
Avoiding the effect of BCG vaccination in detecting Mycobacterium tuberculosis infection with a blood test	['Diel, R.', 'Ernst, M.', 'DÃ¶scher, G.', 'Visuri-Karbe, L.', 'Greinert, U.', 'Niemann, S.', 'Nienhaus, A.', 'Lange, C.']	10.1183/09031936.06.00107005	European Respiratory Journal	2006	EXCLUDED	Excluded during the title and abstract screening
Awareness about the Notification of Tuberculosis among Private Practitioners in Madurai District: A Cross Sectional Study	['Jayapriya, B.', 'Balamurugan, P. V.', 'Hareesh, A.']		International Journal of Pharmaceutical and Clinical Research	2023	EXCLUDED	Excluded during the title and abstract screening
Axes of alienation: Applying an intersectional lens on the social contract during the pandemic response to protect sexual and reproductive rights and health	['Dasgupta, J.', 'Schaaf, M.', 'Contractor, S. Q.', 'Banda, A.', 'Viana, M.', 'Kashyntseva, O.', 'Ruano, A. L.']	10.1186/s12939-020-01245-w	International Journal for Equity in Health	2020	EXCLUDED	Excluded during the title and abstract screening
B virus (Herpesvirus simiae) infection in humans: Epidemiologic investigation of a cluster	['Holmes, G. P.', 'Hilliard, J. K.', 'Klontz, K. C.', 'Rupert, A. H.', 'Schindler, C. M.', 'Parrish, E.', 'Griffin, G.', 'Ward, G. S.', 'Bernstein, N. D.', 'Bean, T. W.', 'Ball Sr, M. R.', 'Brady, J. A.', 'Wilder, M. H.', 'Kaplan, J. E.']	10.7326/0003-4819-112-11-833	Annals of Internal Medicine	1990	EXCLUDED	Excluded during the title and abstract screening
Bacterial colonization of the upper airways of children positive and negative for SARS-CoV-2 during the COVID-19 pandemic	['Ciptaningtyas, V. R.', 'Hapsari, R.', 'Lestari, E. S.', 'Farida, H.', 'de Mast, Q.', 'de Jonge, M. I.']	10.1186/s12879-022-07851-z	BMC Infect Dis	2022	EXCLUDED	Excluded during the title and abstract screening
Bacterial shedding in household contacts of cholera patients in Dhaka, Bangladesh	['Weil, A. A.', 'Begum, Y.', 'Chowdhury, F.', 'Khan, A. I.', 'Leung, D. T.', 'LaRocque, R. C.', 'Charles, R. C.', 'Ryan, E. T.', 'Calderwood, S. B.', 'Qadri, F.', 'Harris, J. B.']	10.4269/ajtmh.14-0095	American Journal of Tropical Medicine and Hygiene	2014	EXCLUDED	Excluded during the title and abstract screening
Bacteriologically determined de novo tuberculosis during tumor necrosis factor-Î± inhibitor therapy	['Takahashi, G.', 'Kobayashi, H.', 'Saito, Y.', 'Ohsawa, S.', 'Suzuki, K.', 'Ishihara, S.', 'Hisada, T.']	10.2169/internalmedicine.3054-19	Internal Medicine	2019	EXCLUDED	Excluded during the title and abstract screening
Balancing science and public policy in Pakistanâ€™s COVID-19 response	['Bhutta, Z. A.', 'Sultan, F.', 'Ikram, A.', 'Haider, A.', 'Hafeez, A.', 'Islam, M.']	10.26719/EMHJ.21.016	Eastern Mediterranean Health Journal	2021	EXCLUDED	Excluded during the title and abstract screening
Baltimore highest in STDs	[]		AIDS patient care and STDs	1999	EXCLUDED	Excluded during the title and abstract screening
The Bandim TBscore--reliability, further development, and evaluation of potential uses	['Rudolf, F.']	10.3402/gha.v7.24303	Global health action	2014	EXCLUDED	Excluded during the title and abstract screening
Barriers and gaps in tuberculosis care and treatment in Iran: A multi-center qualitative study	['Rahmati, S.', 'Nasehi, M.', 'Bahrampour, A.', 'Mirzazadeh, A.', 'Shahesmaeili, A.']	10.1016/j.jctube.2023.100353	Journal of Clinical Tuberculosis and Other Mycobacterial Diseases	2023	EXCLUDED	Excluded during the title and abstract screening
Barriers and motivation for presumptive tuberculosis case referral: qualitative analysis among operators of community medicine outlets in Ghana	['Kwabla, M. P.', 'Klett-Tammen, C. J.', 'Castell, S.']	10.1186/s12913-022-08321-7	BMC health services research	2022	EXCLUDED	Excluded during the title and abstract screening
Barriers in access to services and information gaps by genders and key populations in the national Tuberculosis programme in Cambodia	['Yi, S.', 'Teo, A. K. J.', 'Sok, S.', 'Tuot, S.', 'Tieng, S.', 'Khun, K. E.', 'Choub, S. C.', 'Pheng, S. H.', 'Mao, T. E.']	10.1080/17441692.2021.1954226	Global Public Health	2022	EXCLUDED	Excluded during the title and abstract screening
Barriers of community pharmacists in identification and referral of presumptive tuberculosis cases in Tiruvallur district of Tamil Nadu	['Gayathri, P.', 'Shah, P. B.', 'Rajanandh, M. G.']	10.1016/j.ijtb.2020.07.018	Indian Journal of Tuberculosis	2020	EXCLUDED	Excluded during the title and abstract screening
Barriers to adherence with tuberculosis contact investigation in six provinces of Vietnam: A nested case-control study	['Fox, G. J.', 'Loan, L. P.', 'Nhung, N. V.', 'Loi, N. T.', 'Sy, D. N.', 'Britton, W. J.', 'Marks, G. B.']	10.1186/s12879-015-0816-0	BMC Infectious Diseases	2015	EXCLUDED	Excluded during the title and abstract screening
Barriers to and facilitators of partner notification for chlamydia trachomatis among health care professionals	['Theunissen, K. A.', 'Schipper, P.', 'Hoebe, C. J.', 'Crutzen, R.', 'Kok, G.', 'Dukers-Muijrers, N. H.']	10.1186/s12913-014-0647-5	BMC health services research	2014	EXCLUDED	Excluded during the title and abstract screening
Barriers to childhood tuberculosis case detection and management in Cambodia: the perspectives of healthcare providers and caregivers	['An, Y.', 'Teo, A. K. J.', 'Huot, C. Y.', 'Tieng, S.', 'Khun, K. E.', 'Pheng, S. H.', 'Leng, C.', 'Deng, S.', 'Song, N.', 'Nonaka, D.', 'Yi, S.']	10.1186/s12879-023-08044-y	BMC Infectious Diseases	2023	EXCLUDED	Excluded during the title and abstract screening
Barriers to COVID-19 Intervention Implementation in K-5 Classrooms: A Survey of Teachers from a District with Mask Mandates despite a Statewide Mask Mandate Ban	['Wilson, A. M.', 'Ogunseye, O. O.', 'Digioia, O.', 'Gerald, L. B.', 'Lowe, A. A.']	10.3390/ijerph19148311	International Journal of Environmental Research and Public Health	2022	EXCLUDED	Excluded during the title and abstract screening
Barriers to HIV testing among HIV/AIDS concurrently diagnosed persons in New York city	['Mills, C. W.', 'Sabharwal, C. J.', 'Udeagu, C. C.', 'Bocour, A.', 'Bodach, S.', 'Shepard, C.', 'Begier, E. M.']	10.1097/OLQ.0b013e31820ead73	Sexually Transmitted Diseases	2011	EXCLUDED	Excluded during the title and abstract screening
Barriers to opportunistic chlamydia testing in primary care	['McNulty, C. A. M.', 'Freeman, E.', 'Bowen, J.', 'Shefras, J.', 'Fenton, K. A.']		British Journal of General Practice	2004	EXCLUDED	Excluded during the title and abstract screening
Barriers to prompt TB diagnosis-a comparative study between northern Malawi and eastern rural China	['Chimbatata, N. B. W.', 'Zhou, C.', 'Chimbatata, C. M.', 'Mhango, L.', 'Diwane, V. K.', 'Xu, B.']	10.1093/trstmh/try002	Transactions of the Royal Society of Tropical Medicine and Hygiene	2017	EXCLUDED	Excluded during the title and abstract screening
Barriers to SARS-CoV-2 Testing among U.S. Employers in the COVID-19 Pandemic: A Qualitative Analysis Conducted January through April 2021	['Caban-Martinez, A. J.', 'Parvanta, C.', 'Cabral, N.', 'Ball, C. K.', 'Eastlake, A.', 'Levin, J. L.', 'Moore, K.', 'Nessim, D.', 'Stracener, E.', 'Thiese, M. S.', 'Schulte, P. A.']	10.3390/ijerph191811805	International Journal of Environmental Research and Public Health	2022	EXCLUDED	Excluded during the title and abstract screening
Barriers to screening and isoniazid preventive therapy for child contacts of tuberculosis patients	['Belgaumkar, V.', 'Chandanwale, A.', 'Valvi, C.', 'Pardeshi, G.', 'Lokhande, R.', 'Kadam, D.', 'Joshi, S.', 'Gupte, N.', 'Jain, D.', 'Dhumal, G.', 'Deluca, A.', 'Golub, J.', 'Gupta, A.', 'Kinikar, A.', 'Bollinger, R. C.']	10.5588/ijtld.17.0848	International Journal of Tuberculosis and Lung Disease	2018	EXCLUDED	Excluded during the title and abstract screening
Barriers to the diagnosis of childhood tuberculosis: A qualitative study	['Chiang, S. S.', 'Roche, S.', 'Contreras, C.', 'AlarcÃ³n, V.', 'Castillo, H. D.', 'Becerra, M. C.', 'Lecca, L.']	10.5588/ijtld.15.0178	International Journal of Tuberculosis and Lung Disease	2015	EXCLUDED	Excluded during the title and abstract screening
Barriers to the Engagement of Complementary and Integrative Health Providers in Public Health Responses to COVID-19: Recommendations From a Multidisciplinary Expert Panel	['Whitley, M. D.', 'Coulter, I. D.', 'Khorsan, R.', 'Herman, P. M.']	10.1016/j.jmpt.2023.04.009	Journal of Manipulative and Physiological Therapeutics	2022	EXCLUDED	Excluded during the title and abstract screening
Barriers to tuberculosis case finding in primary and secondary health facilities in Ghana: perceptions, experiences and practices of healthcare workers	['Der, J. B.', 'Grant, A. D.', 'Grint, D.', 'Narh, C. T.', 'Bonsu, F.', 'Bond, V.']	10.1186/s12913-022-07711-1	BMC health services research	2022	EXCLUDED	Excluded during the title and abstract screening
Bartonella henselae infection as a cause of unilateral epitrochlear suppurative necrotizing granulomatous lymphadenitis	['MihÃ¡l, V.', 'ProchÃ¡zkovÃ¡, K.', 'PospÃ­Å¡ilovÃ¡, D.', 'MalÃ½, T.', 'TuÄkovÃ¡, L.', 'MichÃ¡lkovÃ¡, K.']		Pediatrie pro Praxi	2015	EXCLUDED	Excluded during the title and abstract screening
Bartonella henselae Infection: An Uncommon Mimicker of Autoimmune Disease	['Maritsi, D. N.', 'Zarganis, D.', 'Metaxa, Z.', 'Papaioannou, G.', 'Vartzelis, G.']	10.1155/2013/726826	Case Rep Pediatr	2013	EXCLUDED	Excluded during the title and abstract screening
Baseline malaria prevalence at the targeted pre-elimination districts in Ethiopia	['Nega, D.', 'Abera, A.', 'Gidey, B.', 'Mekasha, S.', 'Abebe, A.', 'Dillu, D.', 'Mehari, D.', 'Assefa, G.', 'Hailu, S.', 'Haile, M.', 'Etana, K.', 'Solomon, H.', 'Tesfaye, G.', 'Nigatu, D.', 'Destaw, Z.', 'Tesfaye, B.', 'Serda, B.', 'Yeshiwondim, A.', 'Getachew, A.', 'Teka, H.', 'Nahusenay, H.', 'Abdelmenan, S.', 'Reda, H.', 'Bekele, W.', 'Zewdie, A.', 'Tollera, G.', 'Assefa, A.', 'Tasew, G.', 'W…	10.1186/s12889-021-12036-5	BMC public health	2021	EXCLUDED	Excluded during the title and abstract screening
BASELINE SCREENING USING INTERFERON-GAMMA RELEASE ASSAY SUGGESTS AN INCREASED RISK OF MYCOBACTERIUM TUBERCULOSIS INFECTION AMONG EMPLOYEES IN A JAPANESE GENERAL HOSPITAL	['Abe, T.', 'Hashimoto, T.', 'Kobayashi, T.', 'Hitomi, H.', 'Ebina, M.', 'Fujimori, J.', 'Ami, Y.', 'Hayakawa, S.', 'Fujimura, S.']		Kekkaku : [Tuberculosis]	2015	EXCLUDED	Excluded during the title and abstract screening
Basic epidemiological parameter values from data of real-world in mega-cities: The characteristics of COVID-19 in Beijing, China	['Wang, X.', 'Pan, Y.', 'Zhang, D.', 'Chen, L.', 'Jia, L.', 'Li, X.', 'Yang, P.', 'Wang, Q.', 'Macintyre, C. R.']	10.1186/s12879-020-05251-9	BMC Infectious Diseases	2020	EXCLUDED	Excluded during the title and abstract screening
Basic knowledge about visceral leishmaniasis before and after educational intervention among primary health care professionals in midwestern Brazil	['de Carvalho, A. G.', 'Alves, I.', 'Borges, L. M.', 'Spessatto, L. B.', 'Castro, L. S.', 'Luz, J. G. G.']	10.1590/S1678-9946202163056	Revista do Instituto de Medicina Tropical de Sao Paulo	2021	EXCLUDED	Excluded during the title and abstract screening
Basic reproduction number of the COVID-19 Delta variant: Estimation from multiple transmission datasets	['Ueda, M.', 'Kobayashi, T.', 'Nishiura, H.']	10.3934/mbe.2022614	Math Biosci Eng	2022	EXCLUDED	Excluded during the title and abstract screening
The basic reproductive number of Ebola and the effects of public health measures: The cases of Congo and Uganda	['Chowell, G.', 'Hengartner, N. W.', 'Castillo-Chavez, C.', 'Fenimore, P. W.', 'Hyman, J. M.']	10.1016/j.jtbi.2004.03.006	Journal of Theoretical Biology	2004	EXCLUDED	Excluded during the title and abstract screening
Basic rules of hygiene protect health care and lab workers from nasal colonization by Staphylococcus aureus: An international cross-sectional study	['Saadatian-Elahi, M.', 'Tristan, A.', 'Laurent, F.', 'Rasigade, J. P.', 'Bouchiat, C.', 'Ranc, A. G.', 'Lina, G.', 'Dauwalder, O.', 'Etienne, J.', 'Bes, M.', 'Vandenesch, F.']	10.1371/journal.pone.0082851	PLoS ONE	2013	EXCLUDED	Excluded during the title and abstract screening
Bat brings rabies to Britain	[]		Communicable disease report. CDR weekly	1996	EXCLUDED	Excluded during the title and abstract screening
The battle against COVID-19: Mortality in Italy	['Ferrari, R.', 'Maggioni, A. P.', 'Tavazzi, L.', 'Rapezzi, C.']	10.1093/eurheartj/ehaa326	European Heart Journal	2020	EXCLUDED	Excluded during the title and abstract screening
Battling malaria in rural Zambia with modern technology: A qualitative study on the value of cell phones, geographical information systems, asymptomatic carriers and rapid diagnostic tests to identify, treat and control malaria	['Nygren, D.', 'Isaksson, A. L.']	10.4081/jphia.2014.171	Journal of Public Health in Africa	2014	EXCLUDED	Excluded during the title and abstract screening
A Bayesian approach for inferring the dynamics of partially observed endemic infectious diseases from space-time-genetic data	['Mollentze, N.', 'Nel, L. H.', 'Townsend, S.', 'le Roux, K.', 'Hampson, K.', 'Haydon, D. T.', 'Soubeyrand, S.']	10.1098/rspb.2013.3251	Proc Biol Sci	2014	EXCLUDED	Excluded during the title and abstract screening
Bayesian estimation of the effect of health inequality in disease detection	['Lope, D. J.', 'Demirhan, H.', 'Dolgun, A.']	10.1186/s12939-022-01713-5	Int J Equity Health	2022	EXCLUDED	Excluded during the title and abstract screening
Bayesian evidence synthesis to estimate subnational TB incidence: An application in Brazil	['Chitwood, M. H.', 'Pelissari, D. M.', 'Drummond Marques da Silva, G.', 'Bartholomay, P.', 'Rocha, M. S.', 'Sanchez, M.', 'Arakaki-Sanchez, D.', 'Glaziou, P.', 'Cohen, T.', 'Castro, M. C.', 'Menzies, N. A.']	10.1016/j.epidem.2021.100443	Epidemics	2021	EXCLUDED	Excluded during the title and abstract screening
Bayesian inference across multiple models suggests a strong increase in lethality of COVID-19 in late 2020 in the UK	['Pietzonka, P.', 'Brorson, E.', 'Bankes, W.', 'Cates, M. E.', 'Jack, R. L.', 'Adhikari, R.']	10.1371/journal.pone.0258968	PLoS ONE	2021	EXCLUDED	Excluded during the title and abstract screening
Bayesian inference of transmission chains using timing of symptoms, pathogen genomes and contact data	['Campbell, F.', 'Cori, A.', 'Ferguson, N.', 'Jombart, T.']	10.1371/journal.pcbi.1006930	PLoS Comput Biol	2019	EXCLUDED	Excluded during the title and abstract screening
A bayesian inferential approach to quantify the transmission intensity of disease outbreak	['Kadi, A. S.', 'Avaradi, S. R.']	10.1155/2015/256319	Computational and Mathematical Methods in Medicine	2015	EXCLUDED	Excluded during the title and abstract screening
Bayesian modeling of spatiotemporal patterns of TB-HIV co-infection risk in Kenya	['Otiende, V.', 'Achia, T.', 'Mwambi, H.']	10.1186/s12879-019-4540-z	BMC Infectious Diseases	2019	EXCLUDED	Excluded during the title and abstract screening
Bayesian sequential approach to monitor COVID-19 variants through test positivity rate from wastewater	['Montesinos-LÃ³pez, J. C.', 'Daza-Torres, M. L.', 'GarcÃ­a, Y. E.', 'Herrera, C.', 'Bess, C. W.', 'Bischel, H. N.', 'NuÃ±o, M.']	10.1128/msystems.00018-23	mSystems	2023	EXCLUDED	Excluded during the title and abstract screening
A Bayesian system to detect and characterize overlapping outbreaks	['Aronis, J. M.', 'Millett, N. E.', 'Wagner, M. M.', 'Tsui, F.', 'Ye, Y.', 'Ferraro, J. P.', 'Haug, P. J.', 'Gesteland, P. H.', 'Cooper, G. F.']	10.1016/j.jbi.2017.08.003	Journal of Biomedical Informatics	2017	EXCLUDED	Excluded during the title and abstract screening
Baylisascaris procyonis roundworm seroprevalence among wildlife rehabilitators, United States and Canada, 2012â€“2015	['Sapp, S. G. H.', 'Rascoe, L. N.', 'Wilkins, P. P.', 'Handali, S.', 'Gray, E. B.', 'Eberhard, M.', 'Woodhall, D. M.', 'Montgomery, S. P.', 'Bailey, K. L.', 'Lankau, E. W.', 'Yabsley, M. J.']	10.3201/eid2212.160467	Emerging Infectious Diseases	2016	EXCLUDED	Excluded during the title and abstract screening
Behavioral and molecular tracing of risky sexual contacts in a sample of Chinese HIV-infected men who have sex with men	['Lin, H.', 'He, N.', 'Zhou, S.', 'Ding, Y.', 'Qiu, D.', 'Zhang, T.', 'Wong, F. Y.']	10.1093/aje/kws256	American Journal of Epidemiology	2013	EXCLUDED	Excluded during the title and abstract screening
[The behaviors of professionals of health in relation the search of sexual partners of patients seropositive for the HIV/AIDS and their serologic diagnosis]	['Luz, P. M.', 'Miranda, K. C.', 'Teixeira, J. M.']		CiÃªncia & saÃºde coletiva	2010	EXCLUDED	Excluded during the title and abstract screening
Behaviour, knowledge and reactions concerning sexually transmitted diseases: implications for partner notification in Lusaka	['Faxelid, E.', 'Ndulo, J.', 'Ahlberg, B. M.', 'Krantz, I.']		East African medical journal	1994	EXCLUDED	Excluded during the title and abstract screening
Behaviourally bisexual men as a bridge population for HIV and sexually transmitted infections? Evidence from a national probability survey	['Mercer, C. H.', 'Hart, G. J.', 'Johnson, A. M.', 'Cassell, J. A.']	10.1258/ijsa.2008.008215	International Journal of STD and AIDS	2009	EXCLUDED	Excluded during the title and abstract screening
Being a Myeloproliferative Patient in COVID-19 Era: The Mytico Study	['Cavalca, F.', 'Renso, R.', 'Zambrotta, G. P. M.', 'Gambacorti-Passerini, C.', 'Elli, E. M.']	10.3389/fonc.2021.668261	Frontiers in Oncology	2021	EXCLUDED	Excluded during the title and abstract screening
Being unvaccinated and having a contact history increased the risk of measles infection during an outbreak: A finding from measles outbreak investigation in rural district of Ethiopia	['Girmay, A.', 'Dadi, A. F.']	10.1186/s12879-019-3973-8	BMC Infectious Diseases	2019	EXCLUDED	Excluded during the title and abstract screening
Beliefs and attitudes toward Buruli ulcer in Ghana	['Stienstra, Y.', 'Van Der Graaf, W. T. A.', 'Asamoa, K.', 'Van Der Werf, T. S.']	10.4269/ajtmh.2002.67.207	American Journal of Tropical Medicine and Hygiene	2002	EXCLUDED	Excluded during the title and abstract screening
The Belt and Road Initiative and disease control amid the COVID-19 pandemic	['Zeng, W.', 'Bouey, J.', 'Dossani, R.', 'Wang, H.', 'Li, G.']	10.1093/jtm/taab034	Journal of Travel Medicine	2021	EXCLUDED	Excluded during the title and abstract screening
Benchmarking SARS CoV-2 Infection in the Workplace to Support Continuity of Operations	['Iddins, B. O.', 'Waugh, M. H.', 'Buck, B.', 'Cato, T.', 'Graham, D. E.', 'Attia, K.', 'Jones, D.', 'Partin, A.', 'Shourbaji, R.', 'Wesh, C.']	10.1097/JOM.0000000000002188	Journal of Occupational and Environmental Medicine	2021	EXCLUDED	Excluded during the title and abstract screening
Benefits of inpatient contact tracing and illustration of social inequalities and their relation to increasing risk of hospitalisation by COVID-19	['Ahmad, S.', 'Doh, C.', 'Morgan, M.', 'Han, O.', 'Foster, R.', 'Pagden, S.', 'Hullock, K.']	10.7861/fhj.9-2-s1	Future Healthcare Journal	2022	EXCLUDED	Excluded during the title and abstract screening
Benefits of multiple methods for evaluating HIV counseling and testing sites in Pennsylvania	['Encandela, J. A.', 'Gehl, M. B.', 'Silvestre, A.', 'Schelzel, G.']	10.1177/01632789922034293	Evaluation and the Health Professions	1999	EXCLUDED	Excluded during the title and abstract screening
The benefits to communities and individuals of screening for active tuberculosis disease: a systematic review	['Kranzer, K.', 'Afnan-Holmes, H.', 'Tomlin, K.', 'Golub, J. E.', 'Shapiro, A. E.', 'Schaap, A.', 'Corbett, E. L.', 'LÃ¶nnroth, K.', 'Glynn, J. R.']	10.5588/ijtld.12.0743	Int J Tuberc Lung Dis	2013	EXCLUDED	Excluded during the title and abstract screening
Best practice in risk management of bacterial meningitis from Neisseria meningitidis in nursery schools	['Santoro, A.', 'Vinci, M. R.', 'Menichella, A.', 'Montaldi, V.', 'Camisa, V.', 'Di Felice, C.', 'Musolino, A. M. C.', 'Zaffina, S.']		Giornale Italiano di Medicina del Lavoro ed Ergonomia	2012	EXCLUDED	Excluded during the title and abstract screening
Better environmental survival of outbreak versus sporadic MRSA isolates	['Wagenvoort, J. H. T.']		Hygiene + Medizin	2003	EXCLUDED	Excluded during the title and abstract screening
Better environmental survival of outbreak vs. sporadic MRSA isolates	['Wagenvoort, J. H.', 'Sluijsmans, W.', 'Penders, R. J.']		The Journal of hospital infection	2000	EXCLUDED	Excluded during the title and abstract screening
Better patient instruction for sputum sampling can improve microscopic tuberculosis diagnosis	['Alisjahbana, B.', 'Van Crevel, R.', 'Danusantoso, H.', 'Gartinah, T.', 'Soemantri, E. S.', 'Nelwan, R. H. H.', 'Van Der Meer, J. W. M.']		International Journal of Tuberculosis and Lung Disease	2005	EXCLUDED	Excluded during the title and abstract screening
Better than nothing? Patient-delivered partner therapy and partner notification for chlamydia: The views of Australian general practitioners	['Pavlin, N. L.', 'Parker, R. M.', 'Piggin, A. K.', 'Hopkins, C. A.', 'Temple-Smith, M. J.', 'Fairley, C. K.', 'Tomnay, J. E.', 'Bowden, F. J.', 'Russell, D. B.', 'Hocking, J. S.', 'Pitts, M. K.', 'Chen, M. Y.']	10.1186/1471-2334-10-274	BMC Infectious Diseases	2009	EXCLUDED	Excluded during the title and abstract screening
Between Scylla and Charybdis: charting a course to reconcile the duty of confidentiality and the duty to warn in the AIDS context	['Price, D. P.']		Dickinson law review	1990	EXCLUDED	Excluded during the title and abstract screening
Beyond Contact Tracing: Community-Based Early Detection for Ebola Response	['Wong, V.', 'Cooney, D.', 'Bar-Yam, Y.']	10.1371/currents.outbreaks.322427f4c3cc2b9c1a5b3395e7d20894	PLoS Curr	2016	EXCLUDED	Excluded during the title and abstract screening
Beyond HIV outbreaks: Protocol, rationale and implementation of a prospective study quantifying the benefit of incorporating viral sequence clustering analysis into routine public health interventions	['Steingrimsson, J. A.', 'Fulton, J.', 'Howison, M.', 'Novitsky, V.', 'Gillani, F. S.', 'Bertrand, T.', 'Civitarese, A.', 'Howe, K.', 'Ronquillo, G.', 'Lafazia, B.', 'Parillo, Z.', 'Marak, T.', 'Chan, P. A.', 'Bhattarai, L.', 'Dunn, C.', 'Bandy, U.', 'Scott, N. A.', 'Hogan, J. W.', 'Kantor, R.']	10.1136/bmjopen-2021-060184	BMJ Open	2022	EXCLUDED	Excluded during the title and abstract screening
Beyond R(0): heterogeneity in secondary infections and probabilistic epidemic forecasting	['HÃ©bert-Dufresne, L.', 'Althouse, B. M.', 'Scarpino, S. V.', 'Allard, A.']	10.1098/rsif.2020.0393	J R Soc Interface	2020	EXCLUDED	Excluded during the title and abstract screening
Beyond R0: Heterogeneity in secondary infections and probabilistic epidemic forecasting: Beyond R 0: Heterogeneity in secondary infections and probabilistic epidemic forecasting	['HÃ©bert-Dufresne, L.', 'Althouse, B. M.', 'Scarpino, S. V.', 'Allard, A.']	10.1098/rsif.2020.0393	Journal of the Royal Society Interface	2020	EXCLUDED	Excluded during the title and abstract screening
Beyond SARS-CoV-2: Lessons that African governments can apply in preparation for possible future epidemics	['Oboh, M. A.', 'Omoleke, S. A.', 'Imafidon, C. E.', 'Ajibola, O.', 'Oriero, E. C.', 'Amambua-Ngwa, A.']	10.3961/JPMPH.20.259	Journal of Preventive Medicine and Public Health	2020	EXCLUDED	Excluded during the title and abstract screening
Bibliometric analysis of human monkeypox research from 1975 to 2022 and novel prevention and control strategies	['Lin, J.', 'Li, G.', 'Zhong, P.', 'Zeng, Q.', 'Liu, L.', 'Chen, L.']	10.3389/fpubh.2022.995965	Front Public Health	2022	EXCLUDED	Excluded during the title and abstract screening
Bidirectional contact tracing could dramatically improve COVID-19 control	['Bradshaw, W. J.', 'Alley, E. C.', 'Huggins, J. H.', 'Lloyd, A. L.', 'Esvelt, K. M.']	10.1038/s41467-020-20325-7	Nature Communications	2021	EXCLUDED	Excluded during the title and abstract screening
Bidirectional screening and testing for TB and COVID-19 among outpatient department attendees: outcome of an initial intervention in Ghana	['Adusi-Poku, Y.', 'Wagaw, Z. A.', 'Frimpong-Mansoh, R. P.', 'Asamoah, I. O.', 'Sorvor, F.', 'Afutu, F. K.', 'Sarpong, C.', 'Amoussou-Gohoungo, L. O.', 'Abdulai, F. N.', 'Ahmedov, S.']	10.1186/s12879-023-08208-w	BMC Infectious Diseases	2023	EXCLUDED	Excluded during the title and abstract screening
Big data analytics in the fight against major public health incidents (Including COVID-19): A conceptual framework	['Jia, Q.', 'Guo, Y.', 'Wang, G.', 'Barnes, S. J.']	10.3390/ijerph17176161	International Journal of Environmental Research and Public Health	2020	EXCLUDED	Excluded during the title and abstract screening
Bilateral testicular tuberculomas: A case detection	['Hassan, A.', 'El-Mogy, S.', 'Zalata, K.', 'Mostafa, T.']	10.1111/j.1439-0272.2008.00903.x	Andrologia	2009	EXCLUDED	Excluded during the title and abstract screening
Bill to provide telling mates about AIDS	['Barron, J.']		The New York times	1988	EXCLUDED	Excluded during the title and abstract screening
Bio-secure bubble during the COVID-19 pandemic to host the Asian Football Confederation (AFC) Champions League: A retrospective observational study	['Al Musleh, A. A.', 'Asim, M.', 'Abdurahiman, S.', 'El-Menyar, A.', 'Khan, N. A.', 'Al-Thani, H.']	10.1002/hsr2.985	Health Science Reports	2023	EXCLUDED	Excluded during the title and abstract screening
Birth and death of links control disease spreading in empirical contact networks	['Holme, P.', 'Liljeros, F.']	10.1038/srep04999	Scientific reports	2014	EXCLUDED	Excluded during the title and abstract screening
BK polyomavirus-associated hemorrhagic cystitis among pediatric allogeneic bone marrow transplant recipients: treatment response and evidence for nosocomial transmission	['Koskenvuo, M.', 'Dumoulin, A.', 'Lautenschlager, I.', 'Auvinen, E.', 'Mannonen, L.', 'Anttila, V. J.', 'Jahnukainen, K.', 'Saarinen-Pihkala, U. M.', 'Hirsch, H. H.']	10.1016/j.jcv.2012.09.003	J Clin Virol	2013	EXCLUDED	Excluded during the title and abstract screening
Bleach optimization of sputum smear microscopy for pulmonary tuberculosis	['Srikanth, P.', 'Kamesh, S.', 'Daley, P.']		Indian J Tuberc	2009	EXCLUDED	Excluded during the title and abstract screening
Block-HPCT: Blockchain Enabled Digital Health Passports and Contact Tracing of Infectious Diseases like COVID-19	['Rashid, M. M.', 'Choi, P.', 'Lee, S. H.', 'Kwon, K. R.']	10.3390/s22114256	Sensors (Basel)	2022	EXCLUDED	Excluded during the title and abstract screening
Blood Donor Screening for West NiIe Virus in Oklahoma and Its Contribution to Disease Surveillance, 2003 -2013	['Kelley, W. E.', 'Bradley, K.', 'Duncan, A.', 'Smith, J.']		The Journal of the Oklahoma State Medical Association	2015	EXCLUDED	Excluded during the title and abstract screening
Blood RNA signatures predict recent tuberculosis exposure in mice, macaques and humans	['Ault, R. C.', 'Headley, C. A.', 'Hare, A. E.', 'Carruthers, B. J.', 'Mejias, A.', 'Turner, J.']	10.1038/s41598-020-73942-z	Scientific reports	2020	EXCLUDED	Excluded during the title and abstract screening
Blood stage malaria vaccine eliciting high antigen-specific antibody concentrations confers no protection to young children in Western Kenya	['Ogutu, B. R.', 'Apollo, O. J.', 'McKinney, D.', 'Okoth, W.', 'Siangla, J.', 'Dubovsky, F.', 'Tucker, K.', 'Waitumbi, J. N.', 'Diggs, C.', 'Wittes, J.', 'Malkin, E.', 'Leach, A.', 'Soisson, L. A.', 'Milman, J. B.', 'Otieno, L.', 'Holland, C. A.', 'Polhemus, M.', 'Remich, S. A.', 'Ockenhouse, C. F.', 'Cohen, J.', 'Ballou, W. R.', 'Martin, S. K.', 'Angov, E.', 'Stewart, V. A.', 'Lyon, J. A.', 'Hep…	10.1371/journal.pone.0004708	PLoS ONE	2009	EXCLUDED	Excluded during the title and abstract screening
Blood transcriptomic stratification of short-term risk in contacts of tuberculosis	['Roe, J.', 'Venturini, C.', 'Gupta, R. K.', 'Gurry, C.', 'Chain, B. M.', 'Sun, Y.', 'Southern, J.', 'Jackson, C.', 'Lipman, M. C.', 'Miller, R. F.', 'Martineau, A. R.', 'Abubakar, I.', 'Noursadeghi, M.']	10.1093/cid/ciz252	Clinical Infectious Diseases	2020	EXCLUDED	Excluded during the title and abstract screening
A Blueprint to Address Research Gaps in the Development of Biomarkers for Pediatric Tuberculosis	['Nicol, M. P.', 'Gnanashanmugam, D.', 'Browning, R.', 'Click, E. S.', 'Cuevas, L. E.', 'Detjen, A.', 'Graham, S. M.', 'Levin, M.', 'Makhene, M.', 'Nahid, P.', 'Perez-Velez, C. M.', 'Reither, K.', 'Song, R.', 'Spiegel, H. M. L.', 'Worrell, C.', 'Zar, H. J.', 'Walzl, G.']	10.1093/cid/civ613	Clinical Infectious Diseases	2015	EXCLUDED	Excluded during the title and abstract screening
Bonuses and pitfalls of a paperless drive-through screening and COVID-19: A field report	['Lee, E.', 'Mohd Esa, N. Y.', 'Wee, T. M.', 'Soo, C. I.']	10.1016/j.jmii.2020.05.011	Journal of Microbiology, Immunology and Infection	2021	EXCLUDED	Excluded during the title and abstract screening
Booster phenomenon of QuantiFERON-TB Gold after prior intradermal PPD injection	['Igari, H.', 'Watanabe, A.', 'Sato, T.']		International Journal of Tuberculosis and Lung Disease	2007	EXCLUDED	Excluded during the title and abstract screening
Borderline QuantiFERON results and the distinction between specific responses and test variability	['Uzorka, J. W.', 'Bossink, A. W. J.', 'Franken, W. P. J.', 'Thijsen, S. F. T.', 'Leyten, E. M. S.', 'van Haeften, A. C.', 'Doornenbal, G.', 'Boonstra, P.', 'Ottenhoff, T. H. M.', 'Arend, S. M.']	10.1016/j.tube.2018.06.002	Tuberculosis	2018	EXCLUDED	Excluded during the title and abstract screening
Bordetella pertussis in adolescent students in Mexico City	['Sandoval, P. T.', 'Arreola, L. P.', 'Quechol, G. R.', 'Gallardo, H. G.']		Revista de saÃºde pÃºblica	2008	EXCLUDED	Excluded during the title and abstract screening
Bovine spongiform encephalopathy in a dairy cow--Washington state, 2003	[]		MMWR. Morbidity and mortality weekly report	2004	EXCLUDED	Excluded during the title and abstract screening
Bovine tuberculosis in Northern Ireland: Quantification of the population disease-level effect from cattle leaving herds detected as a source of infection	['Doyle, L. P.', 'Courcier, E. A.', 'Gordon, A. W.', "O'Hagan, M. J. H.", 'Stegeman, J. A.', 'Menzies, F. D.']	10.1017/S0950268817002424	Epidemiology and Infection	2017	EXCLUDED	Excluded during the title and abstract screening
Bovine tuberculosis in Swedish deer farms: epidemiological investigations and tracing using restriction fragment analysis	['BÃ¶lske, G.', 'Englund, L.', 'WahlstrÃ¶m, H.', 'de Lisle, G. W.', 'Collins, D. M.', 'Croston, P. S.']	10.1136/vr.136.16.414	The Veterinary record	1995	EXCLUDED	Excluded during the title and abstract screening
Bovine tuberculosis: Making a case for effective surveillance	['Probst, C.', 'Freuling, C.', 'Moser, I.', 'Geue, L.', 'KÃ¶hler, H.', 'Conraths, F. J.', 'Hotzel, H.', 'Liebler-Tenorio, E. M.', 'Kramer, M.']	10.1017/S0950268810000786	Epidemiology and Infection	2011	EXCLUDED	Excluded during the title and abstract screening
Brachial plexopathy as a complication of COVID-19	['Han, C. Y.', 'Tarr, A. M.', 'Gewirtz, A. N.', 'Kaunzner, U. W.', 'Roy-Burman, P.', 'Cutler, T. S.', 'MacGowan, D. J. L.']	10.1136/bcr-2020-237459	BMJ Case Reports	2021	EXCLUDED	Excluded during the title and abstract screening
Braess's paradox in epidemic game: better condition results in less payoff	['Zhang, H. F.', 'Yang, Z.', 'Wu, Z. X.', 'Wang, B. H.', 'Zhou, T.']	10.1038/srep03292	Scientific reports	2013	EXCLUDED	Excluded during the title and abstract screening
Breaking the paradigm: Optimized case finding multiplies tuberculosis detection among key populations in Ukraine	['Masiuk, L.', 'Denisiuk, O.', 'Geliukh, E.', 'Aslanyan, G.', 'Zachariah, R.', 'Islam, Z.']	10.3855/jidc.13806	Journal of Infection in Developing Countries	2021	EXCLUDED	Excluded during the title and abstract screening
Breaking the waves: modelling the potential impact of public health measures to defer the epidemic peak of novel influenza A/H1N1	['An der Heiden, M.', 'Buchholz, U.', 'Krause, G.', 'Kirchner, G.', 'Claus, H.', 'Haas, W. H.']	10.1371/journal.pone.0008356	PLoS One	2009	EXCLUDED	Excluded during the title and abstract screening
Breakthrough infections with the SARS-CoV-2 Delta variant: vaccinations halved transmission risk	['Hsu, L.', 'HurraÃŸ, J.', 'Kossow, A.', 'Klobucnik, J.', 'NieÃŸen, J.', 'WiesmÃ¼ller, G. A.', 'GrÃ¼ne, B.', 'Joisten, C.']	10.1016/j.puhe.2022.01.005	Public Health	2022	EXCLUDED	Excluded during the title and abstract screening
Breath of fresh air. Interview by Catharine Sadler	['Marais, F.']		Nursing standard (Royal College of Nursing (Great Britain) : 1987)	2001	EXCLUDED	Excluded during the title and abstract screening
Bridging the knowledge-practice gap in tuberculosis contact management in a high-burden setting: a mixed-methods protocol for a multicenter health system strengthening study	['Lestari, T.', 'Graham, S.', 'van den Boogard, C.', 'Triasih, R.', 'Poespoprodjo, J. R.', 'Ubra, R. R.', 'Kenangalem, E.', 'Mahendradhata, Y.', 'Anstey, N. M.', 'Bailie, R. S.', 'Ralph, A. P.']	10.1186/s13012-019-0870-x	Implementation science : IS	2019	EXCLUDED	Excluded during the title and abstract screening
The brief case: â€œNot Positiveâ€ or â€œNot Sureâ€â€”COVID-19-negative results in a symptomatic patient	['Parikh, B. A.', 'Bailey, T. C.', 'Lyons, P. G.', 'Anderson, N. W.']	10.1128/JCM.01195-20	Journal of Clinical Microbiology	2020	EXCLUDED	Excluded during the title and abstract screening
Brief clinical evaluation of six high-throughput SARS-CoV-2 IgG antibody assays	['Kohmer, N.', 'Westhaus, S.', 'RÃ¼hl, C.', 'Ciesek, S.', 'Rabenau, H. F.']	10.1016/j.jcv.2020.104480	Journal of Clinical Virology	2020	EXCLUDED	Excluded during the title and abstract screening
Brief Enhanced Partner Notification and Risk Reduction Counseling to Prevent Sexually Transmitted Infections, Cape Town, South Africa	['Kalichman, S.', 'Banas, E.', 'Kalichman, M.', 'Dewing, S.', 'Jennings, K.', 'Daniels, J.', 'Berteler, M.', 'Mathews, C.']	10.1097/OLQ.0000000000001295	Sexually Transmitted Diseases	2021	EXCLUDED	Excluded during the title and abstract screening
A Brief History of Exposure Notification During the COVID-19 Pandemic in the United States, 2020-2021	['Bair, H.', 'Wanger, J. D.', 'Shah, N. R.']	10.1177/00333549221099533	Public Health Rep	2022	EXCLUDED	Excluded during the title and abstract screening
Brief Report: Previous Preexposure Prophylaxis Use among Men Who Have Sex with Men Newly Diagnosed with HIV Infection in King County, WA	['Cannon, C. A.', 'Ramchandani, M. S.', 'Buskin, S.', 'Dombrowski, J.', 'Golden, M. R.']	10.1097/QAI.0000000000003010	Journal of Acquired Immune Deficiency Syndromes	2022	EXCLUDED	Excluded during the title and abstract screening
Brief Report: Proportion and Predictors of Adult TB Contacts Accepting HIV Testing during an Active TB Case Finding Intervention in South Africa	['Albaugh, N. W.', 'Nonyane, B. A. S.', 'Mmolawa, L.', 'Siwelana, T.', 'Lebina, L.', 'Dowdy, D. W.', 'Martinson, N.', 'Hanrahan, C. F.']	10.1097/QAI.0000000000002509	Journal of Acquired Immune Deficiency Syndromes	2020	EXCLUDED	Excluded during the title and abstract screening
A brief review of Panton-Valentine leukocidin producing staphylococcal infections in the intensive therapy unit	['Clark, J.']	10.1016/j.cacc.2008.07.002	Current Anaesthesia and Critical Care	2008	EXCLUDED	Excluded during the title and abstract screening
Bringing ethics into governance: the case of the UK COVID-19 contact tracing app	['Samuel, G.', 'Lucivero, F.']	10.1108/IJHG-04-2021-0042	International Journal of Health Governance	2022	EXCLUDED	Excluded during the title and abstract screening
Bringing HIV partner services into the age of social media and mobile connectivity	['Udeagu, C. C. N.', 'Bocour, A.', 'Shah, S.', 'Ramos, Y.', 'Gutierrez, R.', 'Shepard, C. W.']	10.1097/OLQ.0000000000000181	Sexually Transmitted Diseases	2014	EXCLUDED	Excluded during the title and abstract screening
Bringing state-of-The-Art diagnostics to vulnerable populations: The use of a mobile screening unit in active case finding for tuberculosis in Palawan, the Philippines	['Morishita, F.', 'Garfin, A. M. C. G.', 'Lew, W.', 'Oh, K. H.', 'Yadav, R. P.', 'Reston, J. C.', 'Infante, L. L.', 'Acala, M. R. C.', 'Palanca, D. L.', 'Kim, H. J.', 'Nishikiori, N.']	10.1371/journal.pone.0171310	PLoS ONE	2017	EXCLUDED	Excluded during the title and abstract screening
British Association for Sexual Health and HIV national guideline for the management of Genital Molluscum in adults (2021)	['Fernando, I.', 'K Edwards, S.', 'Grover, D.']	10.1177/09564624211070705	International Journal of STD and AIDS	2022	EXCLUDED	Excluded during the title and abstract screening
British Association for Sexual Health and HIV national guideline for the management of vulvovaginal candidiasis (2019)	['Saxon, C.', 'Edwards, A.', 'Rautemaa-Richardson, R.', 'Owen, C.', 'Nathan, B.', 'Palmer, B.', 'Wood, C.', 'Ahmed, H.', 'Ahmad, S.', 'FitzGerald, M.']	10.1177/0956462420943034	International Journal of STD and AIDS	2020	EXCLUDED	Excluded during the title and abstract screening
British Association of Sexual Health and HIV national guideline on the management of sexually acquired reactive arthritis 2021	['Carlin, E.', 'Marzo-Ortega, H.', 'Flew, S.']	10.1177/09564624211020266	International Journal of STD and AIDS	2021	EXCLUDED	Excluded during the title and abstract screening
British co-operative clinical group national survey on diagnostic issues surrounding genital herpes	['Scoular, A.', 'Kinghorn, G.']	10.1136/sti.75.6.403	Sexually Transmitted Infections	1999	EXCLUDED	Excluded during the title and abstract screening
Broad adaptive immune responses to M. tuberculosis antigens precede TST conversion in tuberculosis exposed household contacts in a TB-endemic setting	['Buchwald, U. K.', 'Adetifa, I. M. O.', 'Bottomley, C.', 'Owiafe, P. K.', 'Donkor, S.', 'Bojang, A. L.', 'Sutherland, J. S.']	10.1371/journal.pone.0116268	PLoS ONE	2014	EXCLUDED	Excluded during the title and abstract screening
Broadening symptom criteria improves early case identification in SARS-CoV-2 contacts	['Houston, H.', 'Hakki, S.', 'Pillay, T. D.', 'Madon, K.', 'Derqui-Fernandez, N.', 'Koycheva, A.', 'Singanayagam, A.', 'Fenn, J.', 'Kundu, R.', 'Conibear, E.', 'Varro, R.', 'Cutajar, J.', 'Quinn, V.', 'Wang, L.', 'Narean, J. S.', 'Tolosa-Wright, M. R.', 'Barnett, J.', 'Kon, O. M.', 'Tedder, R.', 'Taylor, G.', 'Zambon, M.', 'Ferguson, N.', 'Dunning, J.', 'Deeks, J. J.', 'Lalvani, A.']	10.1183/13993003.02308-2021	Eur Respir J	2022	EXCLUDED	Excluded during the title and abstract screening
Brown spider monkeys (Ateles hybridus): a model for differentiating the role of social networks and physical contact on parasite transmission dynamics	['Rimbach, R.', 'Bisanzio, D.', 'Galvis, N.', 'Link, A.', 'Di Fiore, A.', 'Gillespie, T. R.']	10.1098/rstb.2014.0110	Philosophical transactions of the Royal Society of London. Series B, Biological sciences	2015	EXCLUDED	Excluded during the title and abstract screening
Brucellar spondylitis	['Lee, H. J.', 'Hur, J. W.', 'Lee, J. W.', 'Lee, S. R.']	10.3340/jkns.2008.44.4.277	Journal of Korean Neurosurgical Society	2008	EXCLUDED	Excluded during the title and abstract screening
Buddhist Monks as community organizers: an indigenous response to COVID-19 in the Spiti Valley of Northern India	['Singh, T. P.', 'de Schweinitz, P. A.', 'Khanna, I.', 'Norbu, C.']	10.1080/09581596.2021.1931662	Critical Public Health	2022	EXCLUDED	Excluded during the title and abstract screening
Bug in the system. Interview by David Payne	['Page, G.']		Nursing times	1995	EXCLUDED	Excluded during the title and abstract screening
Building resource constraints and feasibility considerations in mathematical models for infectious disease: A systematic literature review	['Bozzani, F. M.', 'Vassall, A.', 'Gomez, G. B.']	10.1016/j.epidem.2021.100450	Epidemics	2021	EXCLUDED	Excluded during the title and abstract screening
Bundling HIV and TB Care at a District-Level Center in Sierra Leone: A high-yield method for diagnosing co-infection with TB and antiretroviral treatment failure among people living with HIV	['Oxner, A.', 'Kongpakpaisarn, K.', 'Hudey, S.', 'Myers, A.', 'Sesay, J. M.', 'Thomas, J. B.', 'Daboh, F.', 'Kabba, A.', 'Fillie, A.', 'Kainessie, A. T.', 'Abdulai, T. S.', 'Elliott, E.']	10.1016/j.ijid.2019.03.018	International Journal of Infectious Diseases	2019	EXCLUDED	Excluded during the title and abstract screening
The burden of childhood tuberculosis: a public health perspective	['Marais, B. J.', 'Obihara, C. C.', 'Warren, R. M.', 'Schaaf, H. S.', 'Gie, R. P.', 'Donald, P. R.']		Int J Tuberc Lung Dis	2005	EXCLUDED	Excluded during the title and abstract screening
The burden of COVID-19 infection in a rural Tamil Nadu community	['Isaac, R.', 'Paul, B.', 'Finkel, M.', 'Moorthy, M.', 'Venkateswaran, S.', 'Bachmann, T. T.', 'Pinnock, H.', 'Norrie, J.', 'Ramalingam, S.', 'Minz, S.', 'Hansdak, S.', 'Blythe, R.', 'Keller, M.', 'Muliyil, J.', 'Weller, D.']	10.1186/s12879-021-06787-0	BMC Infectious Diseases	2021	EXCLUDED	Excluded during the title and abstract screening
The burden of Legionnaires' disease in New Zealand (LegiNZ): a national surveillance study	['Priest, P. C.', 'Slow, S.', 'Chambers, S. T.', 'Cameron, C. M.', 'Balm, M. N.', 'Beale, M. W.', 'Blackmore, T. K.', 'Burns, A. D.', 'DrinkoviÄ‡, D.', 'Elvy, J. A.', 'Everts, R. J.', 'Hammer, D. A.', 'Huggan, P. J.', 'Mansell, C. J.', 'Raeder, V. M.', 'Roberts, S. A.', 'Robinson, M. C.', 'Sathyendran, V.', 'Taylor, S. L.', 'Thompson, A. W.', 'Ussher, J. E.', 'van der Linden, A. J.', 'Williams, M…	10.1016/S1473-3099(19)30113-6	The Lancet Infectious Diseases	2019	EXCLUDED	Excluded during the title and abstract screening
The burden of leprosy in children and adolescents at a tertiary care institute of ahmedabad, gujarat â€“ a retrospective study	['Solanki, A. D.', 'Arora, A.', 'Sarkar, R.', 'Patel, N. M.', 'Barot, J.', 'Pandya, I.', 'Vesuwala, N. M.']		Indian Journal of Leprosy	2020	EXCLUDED	Excluded during the title and abstract screening
Burden of leprosy in Malawi: Community camp-based cross-sectional study	['Msyamboza, K. P.', 'Mawaya, L. R.', 'Kubwalo, H. W.', 'Ngoma, D.', 'Liabunya, M.', 'Manjolo, S.', 'Msiska, P. P.', 'Somba, W. W.']	10.1186/1472-698X-12-12	BMC International Health and Human Rights	2012	EXCLUDED	Excluded during the title and abstract screening
Burden of malaria in Sindh, Pakistan: A two years surveillance report	['Nizamani, M. A.', 'Kalar, N. A.', 'Khushk, I. A.']	10.22442/jlumhs.06510092	Journal of the Liaquat University of Medical and Health Sciences	2006	EXCLUDED	Excluded during the title and abstract screening
The burden of multidrug-resistant tuberculosis in children	['Jenkins, H. E.', 'Yuen, C. M.']	10.5588/ijtld.17.0357	International Journal of Tuberculosis and Lung Disease	2018	EXCLUDED	Excluded during the title and abstract screening
Burden of post-COVID-19 syndrome and implications for healthcare service planning: A population-based cohort study	['Menges, D.', 'Ballouz, T.', 'Anagnostopoulos, A.', 'Aschmann, H. E.', 'Domenghino, A.', 'Fehr, J. S.', 'Puhan, M. A.']	10.1371/journal.pone.0254523	PLoS ONE	2021	EXCLUDED	Excluded during the title and abstract screening
The burden of presumed tuberculosis in hospitalized children in a resource-limited setting in Papua New Guinea: A prospective observational study	['Watch, V.', 'Aipit, J.', 'Kote-Yarong, T.', 'Rero, A.', 'Bolnga, J. W.', 'Lufele, E.', 'Laman, M.']	10.1093/inthealth/ihx043	International Health	2017	EXCLUDED	Excluded during the title and abstract screening
Burden of tuberculosis and challenges related to screening and diagnosis in Ethiopia	['Mohammed, H.', 'Oljira, L.', 'Roba, K. T.', 'Ngadaya, E.', 'Ajeme, T.', 'Haile, T.', 'Kidane, A.', 'Manyazewal, T.', 'Fekadu, A.', 'Yimer, G.']	10.1016/j.jctube.2020.100158	Journal of Clinical Tuberculosis and Other Mycobacterial Diseases	2020	EXCLUDED	Excluded during the title and abstract screening
Burden of tuberculosis disease among adolescents in a rural cohort in Eastern Uganda	['Waako, J.', 'Verver, S.', 'Wajja, A.', 'Ssengooba, W.', 'Joloba, M. L.', 'Colebunders, R.', 'Musoke, P.', 'Mayanja-Kizza, H.']	10.1186/1471-2334-13-349	BMC Infectious Diseases	2013	EXCLUDED	Excluded during the title and abstract screening
Burden of Visceral Leishmaniasis in Villages of Eastern Gedaref State, Sudan: An Exhaustive Cross-Sectional Survey	['Mueller, Y. K.', 'Nackers, F.', 'Ahmed, K. A.', 'Boelaert, M.', 'Djoumessi, J. C.', 'Eltigani, R.', 'Gorashi, H. A.', 'Hammam, O.', 'Ritmeijer, K.', 'Salih, N.', 'Worku, D.', 'Etard, J. F.', 'Chappuis, F.']	10.1371/journal.pntd.0001872	PLoS Neglected Tropical Diseases	2012	EXCLUDED	Excluded during the title and abstract screening
Burdening Perspectives and Treatment Modalities of Monkeypox: A Central Dogma	['Dhoundiyal, S.', 'Alam, M. A.', 'Kaur, A.', 'Varshney, S.']	10.2174/1871526523666230825164222	Infectious disorders drug targets	2023	EXCLUDED	Excluded during the title and abstract screening
Burn injury from filling balloons with nitrous oxide	['Stone, M. J.', 'Roberts, N. M.', 'Anwar, M. U.']	10.1136/bcr-2021-247077	BMJ Case Reports	2021	EXCLUDED	Excluded during the title and abstract screening
Buruli Ulcer in Cameroon: The Development and Impact of the National Control Programme	['Tabah, E. N.', 'Nsagha, D. S.', 'Bissek, A. C. Z. K.', 'Njamnshi, A. K.', 'Bratschi, M. W.', 'Pluschke, G.', 'Um Boock, A.']	10.1371/journal.pntd.0004224	PLoS Neglected Tropical Diseases	2016	EXCLUDED	Excluded during the title and abstract screening
The A.C.L.U.'s myopic stand on AIDS	['Rembar, C.']		The New York times	1987	EXCLUDED	Excluded during the title and abstract screening
CADTH Rapid Response Reports	['Brett, K.', 'Dulong, C.', 'Severn, M.']		Identification of Tuberculosis: A Review of the Guidelines	2020	EXCLUDED	Excluded during the title and abstract screening
Caesarean delivery of first prediagnosed covid-19 pregnancy in Nigeria	['Makwe, C. C.', 'Okunade, K. S.', 'Rotimi, M. K.', 'Ekor, O. E.', 'Oyeleke, O. G.', 'Bello, Q. O.', 'Oluwole, A. A.', 'Akase, I. E.', 'Ezenwa, B. N.', 'Fajolu, I. B.', 'Dada, R. W.', 'Oshodi, Y.', 'Olatosi, J. O.', 'Opanuga, O. O.', 'Omilabu, S.', 'Ezeaka, V. C.', 'Afolabi, B. B.']	10.11604/pamj.2020.36.100.23892	Pan African Medical Journal	2020	EXCLUDED	Excluded during the title and abstract screening
California lawmakers authorize HIV reporting using coded identifiers	[]		AIDS Policy Law	1999	EXCLUDED	Excluded during the title and abstract screening
California may switch to names-based reporting	[]		AIDS patient care and STDs	2005	EXCLUDED	Excluded during the title and abstract screening
The campaign against malaria in central western Madagascar: comparison of lambda-cyhalothrin and DDT house spraying. II--Parasitological and clinical study	['Cot, M.', 'Brutus, L.', 'Le Goff, G.', 'Rajaonarivelo, V.', 'Raveloson, A.']		Parasite (Paris, France)	2001	EXCLUDED	Excluded during the title and abstract screening
Campus node-based wastewater surveillance enables COVID-19 case localization and confirms lower SARS-CoV-2 burden relative to the surrounding community	['Lee, J.', 'Acosta, N.', 'Waddell, B. J.', 'Du, K.', 'Xiang, K.', 'Van Doorn, J.', 'Low, K.', 'Bautista, M. A.', 'McCalder, J.', 'Dai, X.', 'Lu, X.', 'Chekouo, T.', 'Pradhan, P.', 'Sedaghat, N.', 'Papparis, C.', 'Buchner Beaudet, A.', 'Chen, J.', 'Chan, L.', 'Vivas, L.', 'Westlund, P.', 'Bhatnagar, S.', 'Stefani, S.', 'Visser, G.', 'Cabaj, J.', 'Bertazzon, S.', 'Sarabi, S.', 'Achari, G.', 'Clark…	10.1016/j.watres.2023.120469	Water Research	2023	EXCLUDED	Excluded during the title and abstract screening
Campylobacter Gastroenteritis Among Under-Five Children in Southwest Ethiopia	['Nigusu, Y.', 'Abdissa, A.', 'Tesfaw, G.']	10.2147/IDR.S354843	Infection and Drug Resistance	2022	EXCLUDED	Excluded during the title and abstract screening
A Campylobacteriosis Outbreak Caused by One Asymptomatic Food Handler Carrier	['Yan, A. X.', 'Zhou, G. L.', 'Gao, P.', 'Kang, Y.', 'Li, S. F.', 'Wang, Y. Y.', 'Wang, F. S.', 'Wang, H. R.', 'Li, Y.', 'Zhang, M. J.']	10.3967/bes2023.105	Biomed Environ Sci	2023	EXCLUDED	Excluded during the title and abstract screening
Can a busy abortion service cope with a screen-and-treat policy for Chlamydia trachomatis infection?	['Cameron, S. T.', 'Stewart, S.', 'Sutherland, S.']	10.1258/095646203321043273	International Journal of STD and AIDS	2003	EXCLUDED	Excluded during the title and abstract screening
Can AI help in the fight against COVID-19?	['Scott, I. A.', 'Coiera, E. W.']	10.5694/mja2.50821	Medical Journal of Australia	2020	EXCLUDED	Excluded during the title and abstract screening
Can IMA-RNTCP stop TB by 2050?	['Sisodia, R. S.', 'Jain, D. K.', 'Agarwal, S. S.', 'Gupta, A.']		Journal of the Indian Medical Association	2011	EXCLUDED	Excluded during the title and abstract screening
Can long-term historical data from electronic medical records improve surveillance for epidemics of acute respiratory infections? A systematic evaluation	['Zheng, H.', 'Woodall, W. H.', 'Carlson, A. L.', 'DeLisle, S.']	10.1371/journal.pone.0191324	PLoS ONE	2018	EXCLUDED	Excluded during the title and abstract screening
Can naive Bayes classifier predict infection in a close contact of COVID-19? A comparative test for predictability of the predictive model and healthcare workers in Japan: Infection Prediction in a Close Contact of COVID-19	['Yoshikawa, H.']	10.1016/j.jiac.2022.02.017	Journal of Infection and Chemotherapy	2022	EXCLUDED	Excluded during the title and abstract screening
Can reasoned mass testing impact covid-19 outcomes in wide community contexts?An evidence-based opinion: Mass testing and outcomes of COVID-19 in Lombardy and Veneto	['Cassone, A.', 'Crisanti, A.']	10.1080/20477724.2021.1878444	Pathogens and Global Health	2021	EXCLUDED	Excluded during the title and abstract screening
Can technological advancements help to alleviate COVID-19 pandemic? a review	['Thomas, M. J.', 'Lal, V.', 'Baby, A. K.', 'Rabeeh Vp, M.', 'James, A.', 'Raj, A. K.']	10.1016/j.jbi.2021.103787	Journal of Biomedical Informatics	2021	EXCLUDED	Excluded during the title and abstract screening
Can text messages increase safer sex behaviours in young people? Intervention development and pilot randomized controlled trial	['Free, C.', 'McCarthy, O.', 'French, R. S.', 'Wellings, K.', 'Michie, S.', 'Roberts, I.', 'Devries, K.', 'Rathod, S.', 'Bailey, J.', 'Syred, J.', 'Edwards, P.', 'Hart, G.', 'Palmer, M.', 'Baraitser, P.']	10.3310/hta20570	Health Technology Assessment	2016	EXCLUDED	Excluded during the title and abstract screening
Can the cycle threshold (Ct) value of RT-PCR test for SARS CoV2 predict infectivity among close contacts?	['Al Bayat, S.', 'Mundodan, J.', 'Hasnain, S.', 'Sallam, M.', 'Khogali, H.', 'Ali, D.', 'Alateeg, S.', 'Osama, M.', 'Elberdiny, A.', 'Al-Romaihi, H.', 'Al-Thani, M. H. J.']	10.1016/j.jiph.2021.08.013	Journal of Infection and Public Health	2021	EXCLUDED	Excluded during the title and abstract screening
Can the High Sensitivity of Xpert MTB/RIF Ultra Be Harnessed to Save Cartridge Costs? Results from a Pooled Sputum Evaluation in Cambodia	['Chry, M.', 'Smelyanskaya, M.', 'Ky, M.', 'Codlin, A. J.', 'Cazabon, D.', 'Tan Eang, M.', 'Creswell, J.']	10.3390/tropicalmed5010027	Trop Med Infect Dis	2020	EXCLUDED	Excluded during the title and abstract screening
Can the male-to-female ratio of gonorrhoea in one sexually transmissible infection treatment facility be solely used to judge its efficiency?	['Smith, R.', 'Bell, G.', 'Talbot, M.']	10.1071/SH08023	Sexual Health	2008	EXCLUDED	Excluded during the title and abstract screening
Can Tracking Data Help in Assessing Interpersonal Contact Exposure in Team Sports during the COVID-19 Pandemic?	['GonÃ§alves, B.', 'Mendes, R.', 'Folgado, H.', 'Figueiredo, P.', 'Travassos, B.', 'Barros, H.', 'Campos-Fernandes, A.', 'Beckert, P.', 'Brito, J.']	10.3390/s20216163	Sensors (Basel, Switzerland)	2020	EXCLUDED	Excluded during the title and abstract screening
Can we depend on case management to prevent re-establishment of P. falciparum malaria, after local interruption of transmission?	['Crowell, V.', 'Hardy, D.', 'BriÃ«t, O.', 'Chitnis, N.', 'Maire, N.', 'Smith, T.']	10.1016/j.epidem.2011.10.003	Epidemics	2012	EXCLUDED	Excluded during the title and abstract screening
Can we improve partner notification rates through expedited partner therapy in the UK? Findings from an exploratory trial of Accelerated Partner Therapy (APT)	['Estcourt, C.', 'Sutcliffe, L.', 'Cassell, J.', 'Mercer, C. H.', 'Copas, A.', 'James, L.', 'Low, N.', 'Horner, P.', 'Clarke, M.', 'Symonds, M.', 'Roberts, T.', 'Tsourapas, A.', 'Johnson, A. M.']	10.1136/sti.2010.047258	Sex Transm Infect	2012	EXCLUDED	Excluded during the title and abstract screening
Can we protect those we care for in a pandemic? - Prevalence of neutralizing antibodies against SARSCoV-2 in nursing homes	['Willschke, H.', 'Wochele-Thoma, T.', 'Atanasov, A. G.', 'Klager, E.', 'Haslinger, C.', 'Kletecka-Pulker, M.', 'Laxar, D.', 'Ay, C.', 'Ã–hlinger, T.', 'Kimberger, O.', 'Steinrigl, A.', 'Holzer, B.', 'Heger, F.', 'Indra, A.']	10.14336/AD.2021.0217	Aging and Disease	2021	EXCLUDED	Excluded during the title and abstract screening
The Canada debate. USDA sends team to Canada to investigate BSE situation	["O'Rourke, K."]		Journal of the American Veterinary Medical Association	2005	EXCLUDED	Excluded during the title and abstract screening
Cancer and COVID-19: Currently in race for the title of 'The Emperor of All Maladies!'	['Wadhwa, J.', 'Saigal, A.']	10.4103/ijmpo.ijmpo_210_20	Indian Journal of Medical and Paediatric Oncology	2020	EXCLUDED	Excluded during the title and abstract screening
Cancer patient management strategy in a Cancer Center of Zhejiang, China during the COVID-19 pandemic	['Xu, S.', 'Cheng, X.', 'Pan, Z.', 'Song, Q.', 'Wang, Y.', 'Xiong, J.', 'Chen, Y.', 'Fan, F.', 'Zhu, J.', 'Wu, W.', 'Deng, X.', 'Yu, Y.', 'Xu, X.', 'Chen, W.', 'Zhu, T.', 'Yu, Y.', 'Liu, K.', 'Shao, G.', 'Chen, M.', 'Yu, E.']	10.1186/s12885-020-07577-8	BMC Cancer	2020	EXCLUDED	Excluded during the title and abstract screening
Candida auris in healthcare facilities, New York, USA, 2013â€“2017	['Adams, E.', 'Quinn, M.', 'Tsay, S.', 'Poirot, E.', 'Chaturvedi, S.', 'Southwick, K.', 'Greenko, J.', 'Fernandez, R.', 'Kallen, A.', 'Vallabhaneni, S.', 'Haley, V.', 'Hutton, B.', 'Blog, D.', 'Lutterloh, E.', 'Zucker, H.', 'Bucher, C.', 'Erazo, R. L.', 'Giardina, R.', 'Glowicz, J.', 'Jackson, B. R.', 'Denis, R. J.', 'Karr, J.', 'Liddell, G.', 'Litvintseva, A.', 'Lockhart, S. R.', 'Ogundimu, A.',…	10.3201/eid2410.180649	Emerging Infectious Diseases	2018	EXCLUDED	Excluded during the title and abstract screening
Candida auris Outbreak in a COVID-19 Specialty Care Unit - Florida, July-August 2020	['Prestel, C.', 'Anderson, E.', 'Forsberg, K.', 'Lyman, M.', 'de Perio, M. A.', 'Kuhar, D.', 'Edwards, K.', 'Rivera, M.', 'Shugart, A.', 'Walters, M.', 'Dotson, N. Q.']	10.15585/mmwr.mm7002e3	MMWR. Morbidity and mortality weekly report	2021	EXCLUDED	Excluded during the title and abstract screening
Candida auris outbreak: Mortality, interventions and cost of sustaining control	['Taori, S. K.', 'Khonyongwa, K.', 'Hayden, I.', 'Athukorala, G. D. A.', 'Letters, A.', 'Fife, A.', 'Desai, N.', 'Borman, A. M.']	10.1016/j.jinf.2019.09.007	J Infect	2019	EXCLUDED	Excluded during the title and abstract screening
Candidal infection of bone. Assessment of serologic tests in diagnosis and management	['Quindos, G.', 'Rowe, I. F.', 'Higgens, C. S.', 'Ponton, J.', 'Cisterna, R.', 'Mackenzie, D. W. R.']	10.1016/0732-8893(90)90020-V	Diagnostic Microbiology and Infectious Disease	1990	EXCLUDED	Excluded during the title and abstract screening
Canine dirofilariasis in the region of ConceiÃ§Ã£o Lagoon, FlorianÃ³polis, and in the Military Police kennel, SÃ£o JosÃ©, State of Santa Catarina, Brazil	['Araujo, R. T.', 'Marcondes, C. B.', 'Bastos, L. C.', 'Sartor, D. C.']	10.1016/S0304-4017(03)00077-3	Veterinary Parasitology	2003	EXCLUDED	Excluded during the title and abstract screening
Canine oral papillomavirus outbreak at a dog daycare facility	['Lane, H. E.', 'Weese, J. S.', 'Stull, J. W.']		Canadian Veterinary Journal	2017	EXCLUDED	Excluded during the title and abstract screening
Capturing COVID-19 spread and interplay with multi-hop contact tracing intervention	['Kim, J.', 'Bidokhti, S. S.', 'Sarkar, S.']	10.1371/journal.pone.0288394	PLoS ONE	2023	EXCLUDED	Excluded during the title and abstract screening
Carbapenemase producing enterobacteriaceae in the Netherlands: Unnoticed spread to several regions	['Leenstra, T.', 'Bosch, T.', 'Vlek, A. L.', 'Bonten, M. J. M.', 'Van Der Lubben, I. M.', 'De Greeff, S. C.']		Nederlands Tijdschrift voor Geneeskunde	2017	EXCLUDED	Excluded during the title and abstract screening
Carbon nanotube field-effect transistor (CNT-FET)-based biosensor for rapid detection of SARS-CoV-2 (COVID-19) surface spike protein S1	['Zamzami, M. A.', 'Rabbani, G.', 'Ahmad, A.', 'Basalah, A. A.', 'Al-Sabban, W. H.', 'Nate Ahn, S.', 'Choudhry, H.']	10.1016/j.bioelechem.2021.107982	Bioelectrochemistry	2022	EXCLUDED	Excluded during the title and abstract screening
Cardiac implantable device interrogation in left ventricular systolic dysfunction reveals physiologic abnormalities prior to symptom onset in COVID-19: a case series	['Delfiner, M. S.', 'Bocchese, M.', 'Dalsania, R.', 'Alhassani, Z.', 'Keihl, J.', 'Vaidya, A.', 'Brisco-Bacik, M. A.', 'Whitman, I. R.']	10.1093/ehjcr/ytac404	European Heart Journal - Case Reports	2022	EXCLUDED	Excluded during the title and abstract screening
Care of tuberculosis patients at the community level in the state of Chiapas, Mexico	['SolÃ³rzano Moguel, J. J.', 'Alvarez Cuevas, M. E.']		BoletÃ­n de la Oficina Sanitaria Panamericana. Pan American Sanitary Bureau	1991	EXCLUDED	Excluded during the title and abstract screening
A care pathway for chlamydia, what's happening in primary care 12 months on?	['Robertson, P.', 'Williams, O. E.']	10.1258/0956462054094097	International Journal of STD and AIDS	2005	EXCLUDED	Excluded during the title and abstract screening
Care seeking in tuberculosis: Results from a countrywide cluster randomised survey in Bangladesh	['Hossain, S.', 'Zaman, K.', 'Quaiyum, A.', 'Banu, S.', 'Husain, A.', 'Islam, A.', 'Borgdorff, M.', 'Van Leth, F.']	10.1136/bmjopen-2013-004766	BMJ Open	2014	EXCLUDED	Excluded during the title and abstract screening
Carriage of sub-microscopic sexual and asexual Plasmodium falciparum stages in the dry season at Navrongo, Ghana	['Atelu, G. R.', 'Duah, N. O.', 'Wilson, M. D.']		Ghana medical journal	2016	EXCLUDED	Excluded during the title and abstract screening
The cascade of care in diagnosis and treatment of latent tuberculosis infection: a systematic review and meta-analysis	['Alsdurf, H.', 'Hill, P. C.', 'Matteelli, A.', 'Getahun, H.', 'Menzies, D.']	10.1016/S1473-3099(16)30216-X	The Lancet Infectious Diseases	2016	EXCLUDED	Excluded during the title and abstract screening
Case 17-2020: A 68-year-old man with Covid-19 and acute kidney injury	['Sise, M. E.', 'Baggett, M. V.', 'Shepard, J. A. O.', 'Stevens, J. S.', 'Rhee, E. P.']	10.1056/NEJMcpc2002418	New England Journal of Medicine	2020	EXCLUDED	Excluded during the title and abstract screening
Case against prosecution	['Roberts, C.']		Nursing standard (Royal College of Nursing (Great Britain) : 1987)	2006	EXCLUDED	Excluded during the title and abstract screening
Case clustering, contact stratification, and transmission heterogeneity of SARS-CoV-2 Omicron BA.5 variants in Urumqi, China: An observational study	['Lu, Y.', 'Guo, Z.', 'Zeng, T.', 'Sun, S.', 'Lu, Y.', 'Teng, Z.', 'Tian, M.', 'Wang, J.', 'Li, S.', 'Fan, X.', 'Luan, Z.', 'Wang, W.', 'Cai, Y.', 'Wang, K.', 'Zhao, S.']	10.7189/jogh.13.06018	Journal of global health	2023	EXCLUDED	Excluded during the title and abstract screening
Case detection rates for central Burma (1962-1972)	['Lwin, K.', 'Zuiderhoek, B.']		International Journal of Leprosy	1975	EXCLUDED	Excluded during the title and abstract screening
Case detection rates of impetigo by gender and age	['Kyriakis, K. P.', 'Tadros, A.', 'Dimou, A.', 'Karamanou, M.', 'Banaka, F.', 'Alexoudi, I.']		Infezioni in Medicina	2012	EXCLUDED	Excluded during the title and abstract screening
Case detection through school surveys in Greater Bombay	['Koticha, K. K.']		Leprosy in India	1976	EXCLUDED	Excluded during the title and abstract screening
Case detection, gender and disability in leprosy in Bangladesh: A trend analysis	['Richardus, J. H.', 'Meima, A.', 'Croft, R. P.', 'Habbema, J. D. F.']	10.5935/0305-7518.19990019	Leprosy Review	1999	EXCLUDED	Excluded during the title and abstract screening
Case detection: Are the present survey methods effective? A review of leprosy surveys in Bombay	['Bhatki, W. S.']	10.5935/0305-7518.19880031	Leprosy Review	1988	EXCLUDED	Excluded during the title and abstract screening
Case finding for pulmonary tuberculosis, Queen Elizabeth Central Hospital, Blantyre, Malawi	['Harries, A. D.', 'Kamenya, A.', 'Schoevers, M. A.', 'Boeree, M. J.', 'Nunn, P.', 'Salaniponi, F. M.', 'Nyangulu, D. S.']		The international journal of tuberculosis and lung disease : the official journal of the International Union against Tuberculosis and Lung Disease	1997	EXCLUDED	Excluded during the title and abstract screening
Case finding survey for leprosy in Botswana	['Kumaresan, J. A.', 'Khulumani, P.', 'Maganu, E. T.']		East African medical journal	1993	EXCLUDED	Excluded during the title and abstract screening
The case for improved diagnostic tools to control ebola virus disease in West Africa and how to get there	['Chua, A. C.', 'Cunningham, J.', 'Moussy, F.', 'Perkins, M. D.', 'Formenty, P.']	10.1371/journal.pntd.0003734	PLoS Neglected Tropical Diseases	2015	EXCLUDED	Excluded during the title and abstract screening
CASE holding and contact investigation	[]		Bulletin of venereal disease control. Ontario. Dept. of Health	1948	EXCLUDED	Excluded during the title and abstract screening
Case isolation and contact tracing can prevent the spread of smallpox	['Eichner, M.']	10.1093/aje/kwg104	American Journal of Epidemiology	2003	EXCLUDED	Excluded during the title and abstract screening
A case of a laboratory infection with Marburg fever	['Nikiforov, V. V.', 'Turovskii, I. I.', 'Kalinin, P. P.', 'Akinfeeva, L. A.', 'Katkova, L. R.', 'Barmin, V. S.', 'Riabchikova, E. I.', 'Popkova, N. I.', 'Shestopalov, A. M.', 'Nazarov, V. P.']		Zhurnal mikrobiologii, epidemiologii, i immunobiologii	1994	EXCLUDED	Excluded during the title and abstract screening
The case of a primary tuberculosis complex in a child with late detection	['Petrakova, I. Y.', 'Gubkina, M. F.', 'Berezovsky, Y. S.', 'Bagirov, M. A.', 'Yukhimenko, N. V.']	10.15690/vsp.v16i6.1827	Voprosy Sovremennoi Pediatrii - Current Pediatrics	2017	EXCLUDED	Excluded during the title and abstract screening
A case of active tuberculosis in a cabin crew: the results of contact tracing	['Thibeault, C.', 'Tanguay, F.', 'Lacroix, C.', 'Menzies, R.', 'Rivest, P.']	10.3357/ASEM.3135.2012	Aviation, space, and environmental medicine	2012	EXCLUDED	Excluded during the title and abstract screening
Case of acute hepatitis C contracted by contact with blood while administering first aid to a spouse with type C cirrhosis	['Asai, Y.', 'Wakui, N.', 'Nishinakagawa, S.', 'Koyama, Y.', 'Dan, N.', 'Takeda, Y.', 'Ueki, N.', 'Otsuka, T.', 'Oba, N.', 'Kojima, T.', 'Sumino, Y.', 'Sugiyama, S.', 'Mizokami, M.']	10.2957/kanzo.56.144	Kanzo/Acta Hepatologica Japonica	2015	EXCLUDED	Excluded during the title and abstract screening
A case of avian influenza A(H5N1) in England, January 2022	['Oliver, I.', 'Roberts, J.', 'Brown, C. S.', 'Byrne, A. M. P.', 'Mellon, D.', 'Hansen, R. D. E.', 'Banyard, A. C.', 'James, J.', 'Donati, M.', 'Porter, R.', 'Ellis, J.', 'Cogdale, J.', 'Lackenby, A.', 'Chand, M.', 'Dabrera, G.', 'Brown, I. H.', 'Zambon, M.']	10.2807/1560-7917.ES.2022.27.5.2200061	Eurosurveillance	2022	EXCLUDED	Excluded during the title and abstract screening
A case of chlamydia psittaci caused severe pneumonia and meningitis diagnosed by metagenome next-generation sequencing and clinical analysis: a case report and literature review	['Shi, Y.', 'Chen, J.', 'Shi, X.', 'Hu, J.', 'Li, H.', 'Li, X.', 'Wang, Y.', 'Wu, B.']	10.1186/s12879-021-06205-5	BMC Infectious Diseases	2021	EXCLUDED	Excluded during the title and abstract screening
A case of confirmed pre-symptomatic transmission of mpox	['Kubo, T.', 'Hayakawa, K.', 'Akiyama, Y.', 'Morioka, S.', 'Ohmagari, N.']	10.1016/j.jiac.2023.06.018	Journal of Infection and Chemotherapy	2023	EXCLUDED	Excluded during the title and abstract screening
Case of cryptic malaria	['Moran, E.', 'Collins, L.', 'Clayton, S.', 'Peto, T.', 'Bowler, I. C.']		Communicable disease and public health / PHLS	2004	EXCLUDED	Excluded during the title and abstract screening
A case of cutaneous anthrax presenting with classical lesions	['Deb, S.', 'Samanta, A. B.']	10.1111/ijd.13090	International Journal of Dermatology	2015	EXCLUDED	Excluded during the title and abstract screening
A case of diphtheria from Pakistan	[]		Communicable disease report. CDR weekly	1994	EXCLUDED	Excluded during the title and abstract screening
A case of diphtheria in the Netherlands due to an infection with Corynebacterium ulcerans	['Van Dam, A. P.', 'Schippers, E. F.', 'Visser, L. G.', 'Peek, N.', 'Swaan, C. M.', 'Kuijper, E. J.']		Nederlands Tijdschrift voor Geneeskunde	2003	EXCLUDED	Excluded during the title and abstract screening
A case of disseminated tuberculosis with psoas abscess in a 12-year-old girl with sickle cell trait	['Heinrich, N.', 'Prusseit, J.', 'Born, M.', 'Fleischhack, G.', 'Simon, A.']	10.1055/s-0032-1308985	Klinische Padiatrie	2012	EXCLUDED	Excluded during the title and abstract screening
[A case of elderly patient with pulmonary tuberculosis considered to be caused by exogenous reinfection]	['Tada, A.', 'Kawahara, S.', 'Horita, N.', 'Horiba, A.', 'Tamaoki, A.', 'Okada, C.', 'Soda, R.', 'Takahashi, K.']		Kekkaku	1999	EXCLUDED	Excluded during the title and abstract screening
[A case of human highly pathogenic avian influenza in Shenzhen, China: application of field epidemiological study]	['Zhang, S. X.', 'Cheng, J. Q.', 'Ma, H. W.', 'He, J. F.', 'Cheng, X. W.', 'Jiang, L. J.', 'Mou, J.', 'Wu, C. L.', 'Lv, X.', 'Zhang, S. H.', 'Zhang, Y. D.', 'Wu, Y. S.', 'Wang, X.']		Zhonghua liu xing bing xue za zhi = Zhonghua liuxingbingxue zazhi	2008	EXCLUDED	Excluded during the title and abstract screening
A case of imported Middle East Respiratory Syndrome coronavirus infection and public health response, Greece, April 2014	['Tsiodras, S.', 'Baka, A.', 'Mentis, A.', 'Iliopoulos, D.', 'Dedoukou, X.', 'Papamavrou, G.', 'Karadima, S.', 'Emmanouil, M.', 'Kossyvakis, A.', 'Spanakis, N.', 'Pavli, A.', 'Maltezou, H.', 'Karageorgou, A.', 'Spala, G.', 'Pitiriga, V.', 'Kosmas, E.', 'Tsiagklis, S.', 'Gkatzias, S.', 'Koulouris, N. G.', 'Koutsoukou, A.', 'Bakakos, P.', 'Markozanhs, E.', 'Dionellis, G.', 'Pontikis, K.', 'Rovina, …	10.2807/1560-7917.ES2014.19.16.20782	Eurosurveillance	2014	EXCLUDED	Excluded during the title and abstract screening
A case of infectious tuberculosis on two long-haul aircraft flights: contact investigation	['Whitlock, G.', 'Calder, L.', 'Perry, H.']		The New Zealand medical journal	2001	EXCLUDED	Excluded during the title and abstract screening
A case of preventable pulmonary tuberculosis in a greenlandic, heavily immune suppressed patient	['Christensen, A. H.', 'Johansen, I. S.']	10.1016/j.rmedc.2011.08.006	Respiratory Medicine Case Reports	2012	EXCLUDED	Excluded during the title and abstract screening
A case of respiratory toxigenic diphtheria: Contact tracing results and considerations following a 30-year disease-free interval, Catalonia, Spain, 2015	['JanÃ©, M.', 'Vidal, M. J.', 'Camps, N.', 'Campins, M.', 'MartÃ­nez, A.', 'Balcells, J.', 'Martin-Gomez, M. T.', 'Bassets, G.', 'Herrera-Leon, S.', 'Foguet, A.', 'Maresma, M.', 'Follia, N.', 'Uriona, S.', 'Pumarola, T.']	10.2807/1560-7917.ES.2018.23.13.17-00183	Eurosurveillance	2018	EXCLUDED	Excluded during the title and abstract screening
A case of syphilitic anal condylomata lata mimicking malignancy	['Tayal, S.', 'Shaban, F.', 'Dasgupta, K.', 'Tabaqchali, M. A.']	10.1016/j.ijscr.2015.10.035	International Journal of Surgery Case Reports	2015	EXCLUDED	Excluded during the title and abstract screening
A case of Tsutsugamushi disease infected by mountain climbing in the Republic of Korea	['Kitahama, S.', 'Suzuki, J.', 'Kawakami, Y.']	10.11150/kansenshogakuzasshi1970.70.516	Kansenshogaku zasshi. The Journal of the Japanese Association for Infectious Diseases	1996	EXCLUDED	Excluded during the title and abstract screening
[CASE OF TUBERCULOSIS COMPLICATIONS DURING PREGNANCY LEADING TO AN INFECTION OUTBREAK]	['Nishikawa, E.', 'Yano, S.', 'Tada, M.', 'Iwamoto, S.', 'Kadowaki, T.', 'Kimura, M.', 'Kobayashi, K.', 'Ikeda, T.']		Kekkaku : [Tuberculosis]	2016	EXCLUDED	Excluded during the title and abstract screening
A case report of avian influenza H7N9 killing a young doctor in Shanghai, China	['Pan, H.', 'Zhang, X.', 'Hu, J.', 'Chen, J.', 'Pan, Q.', 'Teng, Z.', 'Zheng, Y.', 'Mao, S.', 'Zhang, H.', 'King, C. C.', 'Wu, F.']	10.1186/s12879-015-0970-4	BMC Infectious Diseases	2015	EXCLUDED	Excluded during the title and abstract screening
Case Report of Leprosy in Central Florida, USA, 2022	['Bhukhan, A.', 'Dunn, C.', 'Nathoo, R.']	10.3201/eid2908.220367	Emerging Infectious Diseases	2023	EXCLUDED	Excluded during the title and abstract screening
Case Report: Clinical Features of a COVID-19 Patient With Cirrhosis	['Zhou, J.', 'Jiang, D.', 'Wang, W.', 'Huang, K.', 'Zheng, F.', 'Xie, Y.', 'Zhou, Z.', 'Sun, J.']	10.3389/fmed.2021.678227	Frontiers in Medicine	2021	EXCLUDED	Excluded during the title and abstract screening
Case report: Fatal Burkholderia pseudomallei infection initially reported as a Bacillus species, Ohio, 2013	['Doker, T. J.', 'Quinn, C. L.', 'Salehi, E. D.', 'Sherwood, J. J.', 'Benoit, T. J.', 'Elrod, M. G.', 'Gee, J. E.', 'Shadomy, S. V.', 'Bower, W. A.', 'Hoffmaster, A. R.', 'Walke, H. T.', 'Blaney, D. D.', 'DiOrio, M. S.', 'Adams, A.', 'Baker, K.', 'Baransi, K.', 'Cassity, T. R.', 'Curtin, J.', 'Daniels, M.', 'De Fijter, S.', 'Montavon, R.', 'Mullins, K.', 'Murphy, A.', 'St Germain, E.', 'Waibel, M…	10.4269/ajtmh.14-0172	American Journal of Tropical Medicine and Hygiene	2014	EXCLUDED	Excluded during the title and abstract screening
Case report: Malaria transmission under an unusual circumstance causing death in two siblings	['Dayanand, K. K.', 'Punnath, K.', 'Chandrashekar, V. N.', 'Kakkilaya, S. B.', 'Ghosh, S. K.', 'Tiwari, S. N.', 'Achur, R. N.', 'Kadambi, S. S.', 'Gowda, D. C.']	10.4269/ajtmh.16-0082	American Journal of Tropical Medicine and Hygiene	2016	EXCLUDED	Excluded during the title and abstract screening
Case Report: Pharyngeal Diphtheria in a Pregnant Woman from South India	['Pattar, S. S.', 'Deepashree, R.', 'Sumana, M. N.', 'Sujatha, S. R.', 'Tejashree, A.', 'Rao, R.', 'Murthy, N.']	10.4269/ajtmh.21-0746	American Journal of Tropical Medicine and Hygiene	2022	EXCLUDED	Excluded during the title and abstract screening
Case report: Right bundle brunch block and QTc prolongation in a patient with COVID-19 treated with hydroxychloroquine	['Asli, R.', 'Abdullah, M. S.', 'Chong, P. L.', 'Metussin, D.', 'Momin, R. N.', 'Mani, B. I.', 'Chong, V. H.']	10.4269/ajtmh.20-0376	American Journal of Tropical Medicine and Hygiene	2020	EXCLUDED	Excluded during the title and abstract screening
Case Report: Severe Acute Pulmonary COVID-19 in a Teenager Post Autologous Hematopoietic Stem Cell Transplant	['van der Velden, F. J. S.', 'van Delft, F.', 'Owens, S.', 'Llevadias, J.', 'McKean, M.', 'Pulford, L.', 'Taha, Y.', 'Williamson, G.', 'Campbell-Hewson, Q.', 'Hambleton, S.', 'Payne, R.', 'Duncan, C.', 'Johnston, C.', 'Spegarova, J.', 'Emonts, M.']	10.3389/fped.2022.809061	Frontiers in Pediatrics	2022	EXCLUDED	Excluded during the title and abstract screening
Case reports: Gastrointestinal basidiobolomycosis in children	['Al-Qahtani, S. M.', 'Alsuheel, A. M.', 'Shati, A. A.', 'Mirza, N. I.', 'Al-Qahtani, A. A.', 'Al-Hanshani, A. A.', 'Al-Jarie, A. A.', 'Al-Zaydani, I. A.']		Current Pediatric Research	2013	EXCLUDED	Excluded during the title and abstract screening
A case series of atypical presentation of Zika Virus infection in Singapore	['Xu, B. Y.', 'Low, S. G.', 'Tan, R. T. H.', 'Vasanwala, F. F.']	10.1186/s12879-016-2032-y	BMC Infectious Diseases	2016	EXCLUDED	Excluded during the title and abstract screening
A Case Series of SARS-CoV-2 Reinfection in Elite Athletes	['FÃ¼lÃ¶p, G. Ã', 'Lakatos, B.', 'Ruppert, M.', 'KovÃ¡cs, A.', 'JuhÃ¡sz, V.', 'DÃ©r, G.', 'TÃ¡llay, A.', 'VÃ¡gÃ³, H.', 'Kiss, B.', 'Merkely, B.', 'Zima, E.']	10.3390/ijerph192113798	International Journal of Environmental Research and Public Health	2022	EXCLUDED	Excluded during the title and abstract screening
A Case Series of Syphilis in Gender Incongruent Individuals Residing in an Urban Slum of a Metropolitan city: Are we letting down the Guard of Contact Tracing?	['Pawaskar, R.', 'Mishra, S.', 'Velhal, G.']	10.37506/ijphrd.v14i2.19098	Indian Journal of Public Health Research and Development	2023	EXCLUDED	Excluded during the title and abstract screening
Case-area targeted interventions (CATI) for reactive dengue control: Modelling effectiveness of vector control and prophylactic drugs in Singapore	['Brady, O. J.', 'Kucharski, A. J.', 'Funk, S.', 'Jafari, Y.', 'Loock, M. V.', 'Herrera-Taracena, G.', 'Menten, J.', 'Edmunds, W. J.', 'Sim, S.', 'Ng, L. C.', 'HuÃ©, S.', 'Hibberd, M. L.']	10.1371/journal.pntd.0009562	PLoS Negl Trop Dis	2021	EXCLUDED	Excluded during the title and abstract screening
Case-control study evaluating risk factors for SARS-CoV-2 outbreak amongst healthcare personnel at a tertiary care center	['Rosser, J. I.', 'Tayyar, R.', 'Giardina, R.', 'Kolonoski, P.', 'Kenski, D.', 'Shen, P.', 'Steinmetz, L. M.', 'Hung, L. Y.', 'Xiao, W.', 'Bains, K.', 'Morrison, T.', 'Madison, A.', 'Chang, S. I.', 'Tompkins, L.', 'Pinsky, B. A.', 'Holubar, M.']	10.1016/j.ajic.2021.09.004	American Journal of Infection Control	2021	EXCLUDED	Excluded during the title and abstract screening
A case-control study of SARS versus community acquired pneumonia	['Cheng, F. W. T.', 'Ng, P. C.', 'Chiu, W. K.', 'Chu, W. C. W.', 'Li, A. M.', 'Lo, K. L.', 'Hon, E. K. L.', 'Nelson, E. A. S.', 'Leung, T. F.', 'Ng, W. H.', 'Wong, E.', 'Ip, P.', 'Fok, T. F.']	10.1136/adc.2004.063446	Archives of Disease in Childhood	2005	EXCLUDED	Excluded during the title and abstract screening
Case-Control Study of Use of Personal Protective Measures and Risk for SARS-CoV 2 Infection, Thailand	['Doung-Ngern, P.', 'Suphanchaimat, R.', 'Panjangampatthana, A.', 'Janekrongtham, C.', 'Ruampoom, D.', 'Daochaeng, N.', 'Eungkanit, N.', 'Pisitpayat, N.', 'Srisong, N.', 'Yasopa, O.', 'Plernprom, P.', 'Promduangsi, P.', 'Kumphon, P.', 'Suangtho, P.', 'Watakulsin, P.', 'Chaiya, S.', 'Kripattanapong, S.', 'Chantian, T.', 'Bloss, E.', 'Namwat, C.', 'Limmathurotsakul, D.']	10.3201/eid2611.203003	Emerg Infect Dis	2020	EXCLUDED	Excluded during the title and abstract screening
Case-detection and diagnosis	['Murthy, P. K.']		Indian Journal of Leprosy	2004	EXCLUDED	Excluded during the title and abstract screening
Case-detection rate of direct sputum smear microscopy for diagnosis of pulmonary tuberculosis in Abia State, Nigeria	['Ekundayo, E. O.', 'Abbey, S. D.', 'Okorie, O.']	10.4314/ajcem.v15i2.9	African Journal of Clinical and Experimental Microbiology	2014	EXCLUDED	Excluded during the title and abstract screening
Case-detection trends in leprosy and factors influencing them	['Noordeen, S. K.']		Indian Journal of Leprosy	2006	EXCLUDED	Excluded during the title and abstract screening
Case-finding effectiveness of partner notification and cluster investigation for sexually transmitted diseases/HIV	['Brewer, D. D.']	10.1097/01.olq.0000153574.38764.0e	Sex Transm Dis	2005	EXCLUDED	Excluded during the title and abstract screening
Case-finding studies in pulmonary tuberculosis in Kenya	['Aluoch, J. A.', 'Stott, H.']		East African Medical Journal	1983	EXCLUDED	Excluded during the title and abstract screening
Case-Initiated COVID-19 Contact Tracing Using Anonymous Notifications	['Cheng, W.', 'Hao, C.']	10.2196/20369	JMIR mHealth and uHealth	2020	EXCLUDED	Excluded during the title and abstract screening
Cash transfer during the COVID-19 pandemic: A multicentre, randomised controlled trial	['Persaud, N.', 'Thorpe, K. E.', 'Bedard, M.', 'Hwang, S. W.', 'Pinto, A.', 'JÃ¼ni, P.', 'Da Costa, B. R.']	10.1136/fmch-2021-001452	Family Medicine and Community Health	2021	EXCLUDED	Excluded during the title and abstract screening
Cat allergy in children and the effect of the COVID-19 pandemic	['Yaytokgil, S. B.', 'Metbulut, A. P.', 'GiniÅŸ, T.', 'Toyran, M.', 'Civelek, E.', 'MisirlioÇ§lu, E. D.']	10.2500/aap.2022.43.220037	Allergy and Asthma Proceedings	2022	EXCLUDED	Excluded during the title and abstract screening
Cavitary pulmonary tuberculosis in an infant: A diagnostic dilemma	['Sit, N. K.', 'Sarkar, S.', 'Maji, A.', 'Jash, D.']		Journal of Pioneering Medical Sciences	2014	EXCLUDED	Excluded during the title and abstract screening
A cbnaat based study on rifampicin resistance in tuberculosis in east godavari district	['Vasireddy, S.', 'Babu.goru, K.', 'Prabha.kona, J. S. S.', 'Babji, K.']		Indian Journal of Public Health Research and Development	2020	EXCLUDED	Excluded during the title and abstract screening
CDC advocates names, but doesn't rule out use of coded identifiers. Centers for Disease Control and Prevention	[]		AIDS policy & law	1999	EXCLUDED	Excluded during the title and abstract screening
CDC calls name reporting a local issue. Centers for Disease Control and Prevention	[]		AIDS alert	1998	EXCLUDED	Excluded during the title and abstract screening
CDC says names, not numbers, do better job in tracking HIV. Centers for Disease Control and Prevention	[]		AIDS policy & law	1998	EXCLUDED	Excluded during the title and abstract screening
CE: Sexually Transmitted Infections in the United States: Overview and Update	['Mark, H.', 'Dhir, A.', 'Roth, C.']	10.1097/01.NAJ.0000471245.76692.28	The American journal of nursing	2015	EXCLUDED	Excluded during the title and abstract screening
Certifying the interruption of Chagas disease transmission by native vectors: cui bono?	['Abad-Franch, F.', 'Diotaiuti, L.', 'Gurgel-GonÃ§alves, R.', 'GÃ¼rtler, R. E.']	10.1590/0074-0276108022013022	Mem Inst Oswaldo Cruz	2013	EXCLUDED	Excluded during the title and abstract screening
The cervicovaginal microbiota in women notified for chlamydia trachomatis infection: A case-control study at the sexually transmitted infection outpatient clinic in Amsterdam, The Netherlands	['Van Der Veer, C.', 'Bruisten, S. M.', 'Van Der Helm, J. J.', 'De Vries, H. J. C.', 'Van Houdt, R.']	10.1093/cid/ciw586	Clinical Infectious Diseases	2017	EXCLUDED	Excluded during the title and abstract screening
Chagas screening and treatment among bolivians living in madrid, Spain: The need for an official protocol	['Romay-Barja, M.', 'Boquete, T.', 'Martinez, O.', 'Gonzalez, M.', 'Arco, D. A. D.', 'Benito, A.', 'Blasco-Hernandez, T.']	10.1371/journal.pone.0213577	PLoS ONE	2019	EXCLUDED	Excluded during the title and abstract screening
The Challenge of Producing Skin Test Antigens with Minimal Resources Suitable for Human Application against a Neglected Tropical Disease; Leprosy	['Rivoire, B. L.', 'TerLouw, S.', 'Groathouse, N. A.', 'Brennan, P. J.']	10.1371/journal.pntd.0002791	PLoS Neglected Tropical Diseases	2014	EXCLUDED	Excluded during the title and abstract screening
Challenges and opportunities in a tuberculosis outbreak investigation in southern Mississippi, 2005-2007	['Bloss, E.', 'Newbill, K.', 'Peto, H.', 'Rice, M. J.', 'Ainsworth, G.', 'Travnicek, R.', 'Holcombe, M.', 'Haddad, M. B.', 'Oeltmann, J. E.']	10.1097/SMJ.0b0.3e318232679e	South Med J	2011	EXCLUDED	Excluded during the title and abstract screening
Challenges from tuberculosis diagnosis to care in community-based active case finding among the urban poor in Cambodia: A mixed-methods study	['Lorent, N.', 'Choun, K.', 'Malhotra, S.', 'Koeut, P.', 'Thai, S.', 'Khun, K. E.', 'Colebunders, R.', 'Lynen, L.']	10.1371/journal.pone.0130179	PLoS ONE	2015	EXCLUDED	Excluded during the title and abstract screening
Challenges in delivery of tuberculosis Services in Ethiopian Pastoralist Settings: clues for reforming service models and organizational structures	['Getnet, F.', 'Demissie, M.', 'Worku, A.', 'Gobena, T.', 'Tschopp, R.', 'Farah, A. M.', 'Seyoum, B.']	10.1186/s12913-021-06662-3	BMC health services research	2021	EXCLUDED	Excluded during the title and abstract screening
Challenges in diagnosing tuberculosis in children	['Rahman, N.', 'Pedersen, K. K.', 'Rosenfeldt, V.', 'Johansen, I. S.']		Danish Medical Journal	2012	EXCLUDED	Excluded during the title and abstract screening
Challenges in early phase of implementing the 1-3-7 surveillance and response approach in malaria elimination setting: A field study from Myanmar	['Aung, P. P.', 'Thein, Z. W.', 'Hein, Z. N. M.', 'Aung, K. T.', 'Mon, N. O.', 'Linn, N. Y. Y.', 'Thi, A.', 'Wai, K. T.', 'Maung, T. M.']	10.1186/s40249-020-0632-7	Infectious Diseases of Poverty	2020	EXCLUDED	Excluded during the title and abstract screening
Challenges in hospital-acquired coronavirus disease 2019 (COVID-19) surveillance and attribution of infection source	['Lewis, S. S.', 'Kalu, I. C.', 'Seidelman, J.', 'Anderson, D. J.', 'Moehring, R. W.', 'Smith, B. A.']	10.1017/ice.2021.353	Infection Control and Hospital Epidemiology	2022	EXCLUDED	Excluded during the title and abstract screening
Challenges in malaria control in sub-Saharan Africa: the vaccine perspective	['Lusingu, J. P.', 'Von Seidlein, L.']		Tanzania journal of health research	2008	EXCLUDED	Excluded during the title and abstract screening
Challenges in Managing Gonorrhea and New Advances in Prevention	['Ewers, E. C.', 'Curtin, J. M.', 'Ganesan, A.']	10.1016/j.idc.2023.02.004	Infect Dis Clin North Am	2023	EXCLUDED	Excluded during the title and abstract screening
Challenges in recruiting children to a multidrug-resistant TB prevention trial	['Purchase, S.', 'Batist, E.', 'Mmile, N.', 'Nkosi, S.', 'Workman, J.', 'Martinson, N.', 'Fairlie, L.', 'Schaaf, H. S.', 'Choo, L.', 'McGowan, C.', 'Crook, A. M.', 'Seddon, J. A.', 'Hesseling, A. C.']	10.5588/ijtld.21.0098	International Journal of Tuberculosis and Lung Disease	2021	EXCLUDED	Excluded during the title and abstract screening
Challenges in the diagnostic performance of parasitological and molecular tests in the surveillance of african trypanosomiasis in Eastern Zambia	['Mulenga, G. M.', 'Namangala, B.', 'Chilongo, K.', 'Mubamba, C.', 'Hayashida, K.', 'Henning, L.', 'Gummow, B.']	10.3390/tropicalmed6020068	Tropical Medicine and Infectious Disease	2021	EXCLUDED	Excluded during the title and abstract screening
Challenges in visceral leishmaniasis control and elimination in the developing countries: A review	['Hailu, T.', 'Yimer, M.', 'Mulu, W.', 'Abera, B.']		J Vector Borne Dis	2016	EXCLUDED	Excluded during the title and abstract screening
The challenges of detecting and responding to a Lassa fever outbreak in an Ebola-affected setting	['Hamblion, E. L.', 'Raftery, P.', 'Wendland, A.', 'Dweh, E.', 'Williams, G. S.', 'George, R. N. C.', 'Soro, L.', 'Katawera, V.', 'Clement, P.', 'Gasasira, A. N.', 'Musa, E.', 'Nagbe, T. K.']	10.1016/j.ijid.2017.11.007	International Journal of Infectious Diseases	2018	EXCLUDED	Excluded during the title and abstract screening
Challenges of Return to Work in an Ongoing Pandemic	['Barnes, M.', 'Sax, P. E.']	10.1056/NEJMsr2019953	New England Journal of Medicine	2020	EXCLUDED	Excluded during the title and abstract screening
Challenges perceived by health care providers for implementation of contact screening and isoniazid chemoprophylaxis in Karnataka, India	['Chawla, K.', 'Nagaraja, S. B.', 'Siddalingaiah, N.', 'Sanju, C.', 'Shenoy, V. P.', 'Kumar, U.', 'Das, A.', 'Hazra, D.', 'Shastri, S.', 'Singarajipur, A.', 'Reddy, R. C.']	10.3390/TROPICALMED6030167	Tropical Medicine and Infectious Disease	2021	EXCLUDED	Excluded during the title and abstract screening
Challenges to delivery of isoniazid preventive therapy in a cohort of children exposed to tuberculosis in Timor-Leste	['Hall, C.', 'Sukijthamapan, P.', 'dos Santos, R.', 'Nourse, C.', 'Murphy, D.', 'Gibbons, M.', 'Francis, J. R.']	10.1111/tmi.12479	Tropical Medicine and International Health	2015	EXCLUDED	Excluded during the title and abstract screening
Challenges to improved animal rabies surveillance: Experiences from pilot implementation of decentralized diagnostic units in Chad	['NaÃ¯ssengar, K.', 'Oussiguere, A.', 'Madaye, E.', 'Mbaipago, N.', 'Mindekem, R.', 'Moyengar, R.', 'Madjadinan, A.', 'Ngandolo, R.', 'Zinsstag, J.', 'LÃ©chenne, M.']	10.1016/j.actatropica.2021.105984	Acta Tropica	2021	EXCLUDED	Excluded during the title and abstract screening
Challenges to malaria surveillance following elimination of indigenous transmission: Findings from a hospital-based study in rural Sri Lanka	['Fernando, S. D.', 'Ainan, S.', 'Premaratne, R. G.', 'Rodrigo, C.', 'Jayanetti, S. R.', 'Rajapakse, S.']	10.1093/inthealth/ihv046	International Health	2015	EXCLUDED	Excluded during the title and abstract screening
Challenges to the global control of tuberculosis	['Chiang, C. Y.', 'Van Weezenbeek, C.', 'Mori, T.', 'Enarson, D. A.']	10.1111/resp.12067	Respirology	2013	EXCLUDED	Excluded during the title and abstract screening
Challenges to the infection control team during coronavirus disease 2019 (COVID-19) pandemic in a quaternary-care medical center in Saudi Arabia	['Amer, H. A.', 'Alowidah, I. A.', 'Bugtai, C.', 'Soule, B. M.', 'Memish, Z. A.']	10.1017/ice.2021.72	Infection Control and Hospital Epidemiology	2022	EXCLUDED	Excluded during the title and abstract screening
Challenges to the surveillance of meningococcal disease in an era of declining incidence in MontrÃ©al, QuÃ©bec	['Ratnayake, R.', 'Allard, R.']		Canadian Journal of Public Health	2013	EXCLUDED	Excluded during the title and abstract screening
A challenging modified measles outbreak in vaccinated healthcare providers	['Zmerli, O.', 'Chamieh, A.', 'Maasri, E.', 'Azar, E.', 'Afif, C.']	10.1016/j.infpip.2020.100105	Infection Prevention in Practice	2021	EXCLUDED	Excluded during the title and abstract screening
Chancroid - desperate patient makes own diagnosis	['Barnes, P.', 'Chauhan, M.']	10.1177/0956462414522441	International Journal of STD and AIDS	2014	EXCLUDED	Excluded during the title and abstract screening
'Change creates change' - older female sex workers' experiences through the early COVID-19 pandemic	['Brennan, R. P.', 'Fitzgerald, L.', 'Dean, J. A.', 'Selvey, L.']	10.1080/13691058.2023.2224869	Culture, health & sexuality	2023	EXCLUDED	Excluded during the title and abstract screening
Change in pediatric health care spending and drug utilization during the covid-19 pandemic	['Lubrano, R.', 'Del Giudice, E.', 'Marcellino, A.', 'Ventriglia, F.', 'Dilillo, A.', 'De Luca, E.', 'Mallardo, S.', 'Isoldi, S.', 'Martucci, V.', 'Sanseviero, M.', 'Iorfida, D.', 'Malvaso, C.', 'Cerimoniale, G.', 'Ragni, G.', 'Grandinetti, A. L.', 'Arenare, L.', 'Bloise, S.']	10.3390/children8121183	Children	2021	EXCLUDED	Excluded during the title and abstract screening
Changes in knowledge of HIV/AIDS, sexual behaviour and practice among STD patients in Greenland 1990-1992. Monitoring the Stop-AIDS campaign in Greenland	['Moi, H.', 'Froms, E.', 'Olsen, J.', 'Misfeldt, J.', 'Melbye, M.']		Arctic medical research	1993	EXCLUDED	Excluded during the title and abstract screening
Changes in partnerships and HIV risk behaviors after partner notification	['Hoxworth, T.', 'Spencer, N. E.', 'Peterman, T. A.', 'Craig, T.', 'Johnson, S.', 'Maher, J. E.']	10.1097/00007435-200301000-00016	Sexually Transmitted Diseases	2003	EXCLUDED	Excluded during the title and abstract screening
Changes in respiratory virus infection trends during the covid-19 pandemic in South Korea: The effectiveness of public health measures	['Park, J. Y.', 'Kim, H. I.', 'Kim, J. H.', 'Park, S.', 'Hwang, Y. I.', 'Jang, S. H.', 'Kim, Y. K.', 'Jung, K. S.']	10.3904/KJIM.2021.026	Korean Journal of Internal Medicine	2021	EXCLUDED	Excluded during the title and abstract screening
Changes in STI services following a community based STI-intervention project in Cambodia	["O'Farrell, N.", 'Sano, P.', 'Sopheap, S.', 'Heng, L. S.', 'Sun, L. P.', 'Vun, M. C.', 'Fylkesnes, K.', 'Godwin, P.']		The Southeast Asian journal of tropical medicine and public health	2008	EXCLUDED	Excluded during the title and abstract screening
Changing composition of SARS-CoV-2 lineages and rise of Delta variant in England	['Mishra, S.', 'Mindermann, S.', 'Sharma, M.', 'Whittaker, C.', 'Mellan, T. A.', 'Wilton, T.', 'Klapsa, D.', 'Mate, R.', 'Fritzsche, M.', 'Zambon, M.', 'Ahuja, J.', 'Howes, A.', 'Miscouridou, X.', 'Nason, G. P.', 'Ratmann, O.', 'Semenova, E.', 'Leech, G.', 'SandkÃ¼hler, J. F.', 'Rogers-Smith, C.', 'Vollmer, M.', 'Unwin, H. J. T.', 'Gal, Y.', 'Chand, M.', 'Gandy, A.', 'Martin, J.', 'Volz, E.', 'Fe…	10.1016/j.eclinm.2021.101064	EClinicalMedicine	2021	EXCLUDED	Excluded during the title and abstract screening
Changing epidemiology of sexually transmitted infections: Call for new strategies against the increase in chlamydia infection in Sweden	['Christenson, B.', 'Sylvan, S. P. E.']	10.2174/1874279301105010120	Open Infectious Diseases Journal	2011	EXCLUDED	Excluded during the title and abstract screening
Changing ethical perspectives on the societal value of HIV testing	['Rabin, D. L.', 'Taylor, C.', 'Fisher, M.']		Courts, health science & the law / Georgetown University Medical & Law Centers	1991	EXCLUDED	Excluded during the title and abstract screening
The changing landscape of diagnostic services for tuberculosis	['Boehme, C. C.', 'Saacks, S.', "O'Brien, R. J."]	10.1055/s-0032-1333468	Seminars in Respiratory and Critical Care Medicine	2013	EXCLUDED	Excluded during the title and abstract screening
Changing landscapes, changing practice: Negotiating access to sleeping sickness services in a post-conflict society	['Palmer, J. J.', 'Kelly, A. H.', 'Surur, E. I.', 'Checchi, F.', 'Jones, C.']	10.1016/j.socscimed.2014.03.012	Social Science and Medicine	2014	EXCLUDED	Excluded during the title and abstract screening
The changing natural history of tuberculosis and HIV coinfection in an urban area of hyperendemicity	['Bekker, L. G.', 'Wood, R.']	10.1086/651493	Clin Infect Dis	2010	EXCLUDED	Excluded during the title and abstract screening
Changing pattern of HIV infection in a tertiary care hospital in New Delhi, India	['Ray, K.']	10.1258/0956462042395177	International Journal of STD and AIDS	2004	EXCLUDED	Excluded during the title and abstract screening
Changing patterns of forest malaria among the mobile adult male population in Chumkiri District, Cambodia	['Dysoley, L.', 'Kaneko, A.', 'Eto, H.', 'Mita, T.', 'Socheat, D.', 'BÃ¶rkman, A.', 'Kobayakawa, T.']	10.1016/j.actatropica.2007.01.007	Acta Tropica	2008	EXCLUDED	Excluded during the title and abstract screening
Changing patterns of household transmission of tuberculosis in an eastern state of India: The impact of COVID19 pandemic	['Dey, A.', 'Roy, I.', 'Chakrabartty, A. K.', 'Choudhury, A.', 'Lahiri, A.']	10.1016/j.ijtb.2022.03.001	Indian J Tuberc	2022	EXCLUDED	Excluded during the title and abstract screening
The changing profile of tuberculosis in a general teaching hospital - A five year review of 121 cases	['De Buitleir, M.', 'Fitzgerald, M. X.']		Irish Medical Journal	1982	EXCLUDED	Excluded during the title and abstract screening
Changing susceptibility pattern of Neisseria Gonorrhoeae: A threat to management of sexually transmitted infections - Case series	['Jimoh, O.', 'Aliyu, S.', 'Ejembi, J.', 'Abdulaziz, M. M.', 'Ibrahim, M.', 'Ibrahim, A.', 'Olayinka, A. T.']	10.4103/njcp.njcp_444_19	Nigerian journal of clinical practice	2021	EXCLUDED	Excluded during the title and abstract screening
Changing trends of leprosy in the posteradication era -clinicomorphological assesment	['Suman, S.', 'Khan, N. S.', 'Tandon, P.', 'Gangwar, D.', 'Khanam, B.']	10.31838/jcdr.2023.14.03.194	Journal of Cardiovascular Disease Research	2023	EXCLUDED	Excluded during the title and abstract screening
Changing tuberculosis trends in Nepal in the period 2001-2008	['Shrestha, L.', 'Jha, K. K.', 'Malla, P.']		Nepal Medical College journal : NMCJ	2010	EXCLUDED	Excluded during the title and abstract screening
Chapter 4: childhood contact screening and management	[]		The international journal of tuberculosis and lung disease : the official journal of the International Union against Tuberculosis and Lung Disease	2007	EXCLUDED	Excluded during the title and abstract screening
Chapter 14: Prevention and control of tuberculosis transmission in healthcare settings	['Johnston, B. L.', 'Ogunremi, T.', 'Defalco, K.', 'Savard, N.', 'Smith, S. W.']	10.1080/24745332.2022.2043677	Canadian Journal of Respiratory, Critical Care, and Sleep Medicine	2022	EXCLUDED	Excluded during the title and abstract screening
Chapter 15: Monitoring tuberculosis program performance	['Heffernan, C.', 'Haworth-Brockman, M.', 'Plourde, P.', 'Wong, T.', 'Ferrara, G.', 'Long, R.']	10.1080/24745332.2022.2035123	Canadian Journal of Respiratory, Critical Care, and Sleep Medicine	2022	EXCLUDED	Excluded during the title and abstract screening
Characterisation of asymptomatic patients and efficacy of preventive measures for SARS-CoV-2 infection in a large population of Southern Italy: A cohort study	['Masarone, M.', 'Vaccaro, E.', 'Sciorio, R.', 'Torre, P.', 'Della Vecchia, A.', 'Aglitti, A.', 'Caliulo, R.', 'Borrelli, A.', 'Persico, M.']	10.1136/bmjopen-2020-043112	BMJ Open	2021	EXCLUDED	Excluded during the title and abstract screening
Characterising pandemic severity and transmissibility from data collected during first few hundred studies	['Black, A. J.', 'Geard, N.', 'McCaw, J. M.', 'McVernon, J.', 'Ross, J. V.']	10.1016/j.epidem.2017.01.004	Epidemics	2017	EXCLUDED	Excluded during the title and abstract screening
Characterising transmission of a tuberculosis genotype in Scotland: A qualitative approach to social network enquiry	['Jackson, A. D.', 'Seagar, A. L.', 'Reid, M. E.', 'Doig, C.', 'Forbes, K. J.', 'Laurenson, I. F.', 'McMenamin, J.']		International Journal of Tuberculosis and Lung Disease	2009	EXCLUDED	Excluded during the title and abstract screening
Characteristics and comprehensiveness of adult HIV care and treatment programmes in Asia-Pacific, sub-Saharan Africa and the Americas: Results of a site assessment conducted by the International epidemiologic Databases to Evaluate AIDS (IeDEA) Collaboration	['Duda, S. N.', 'Farr, A. M.', 'Lindegren, M. L.', 'Blevins, M.', 'Wester, C. W.', 'Wools-Kaloustian, K.', 'Ekouevi, D. K.', 'Egger, M.', 'Hemingway-Foday, J.', 'Cooper, D. A.', 'Moore, R. D.', 'McGowan, C. C.', 'Nash, D.', 'Saphonn, V.', 'Saramony, S.', 'Han, N.', 'Lee, M. P.', 'Zhang, F.', 'Bele, V.', 'Pujari, S.', 'Merati, T.', 'Ramadian, O.', 'Yuliana, F.', 'Yunihastuti, E.', 'Oka, S.', 'Taka…	10.7448/IAS.17.1.19045	Journal of the International AIDS Society	2014	EXCLUDED	Excluded during the title and abstract screening
Characteristics and costs of carbapenemase-producing enterobacteria carriers (2012/2013)	['Daroukh, A.', 'Delaunay, C.', 'Bigot, S.', 'Ceci, J. M.', 'Siddhoun, N.', 'Bukreyeva, I.', 'Raisin, J.', 'Porcheret, H.', 'Maisonneuve, L.', 'Bouldouyre, M. A.']	10.1016/j.medmal.2014.06.004	Medecine et Maladies Infectieuses	2014	EXCLUDED	Excluded during the title and abstract screening
Characteristics and determinants of loss to follow-up among tuberculosis (TB) patients who smoke in an industrial state of Malaysia: a registry-based study of the years 2013-2017	['Sharani, Z. Z.', 'Ismail, N.', 'Yasin, S. M.', 'Zakaria, Y.', 'Razali, A.', 'Demong, N. A. R.', 'Mohammad, M.', 'Ismail, Z.']	10.1186/s12889-022-13020-3	BMC public health	2022	EXCLUDED	Excluded during the title and abstract screening
Characteristics and Outcome of 69 Cases of Coronavirus Disease 2019 (COVID-19) in Lu'an City, China Between January and February 2020	['Jiang, Z.', 'Sun, J.', 'Li, X.', 'Lyu, Y.']	10.12659/MSM.925442	Medical science monitor : international medical journal of experimental and clinical research	2020	EXCLUDED	Excluded during the title and abstract screening
Characteristics and outcomes of culture-negative prosthetic joint infections from the Prosthetic Joint Infection in Australia and New Zealand Observational (PIANO) cohort study	['Browning, S.', 'Manning, L.', 'Metcalf, S.', 'Paterson, D. L.', 'Robinson, J. O.', 'Clark, B.', 'Davis, J. S.']	10.5194/jbji-7-203-2022	Journal of Bone and Joint Infection	2022	EXCLUDED	Excluded during the title and abstract screening
Characteristics and outcomes of family-practice patients with coronavirus disease 2019: a case series	['Dzieciolowska, S.', 'Ravi, O.', 'Grad, R.']	10.1186/s13256-021-02963-7	Journal of Medical Case Reports	2021	EXCLUDED	Excluded during the title and abstract screening
Characteristics and outcomes of pediatric covid-19 patients in osaka, japan	['Katayama, Y.', 'Zha, L.', 'Kitamura, T.', 'Hirayama, A.', 'Takeuchi, T.', 'Tanaka, K.', 'Komukai, S.', 'Shimazu, T.', 'Sobue, T.']	10.3390/ijerph18115911	International Journal of Environmental Research and Public Health	2021	EXCLUDED	Excluded during the title and abstract screening
Characteristics and Transmission Dynamics of COVID-19 in Healthcare Workers in a Pediatric COVID-Care Hospital in Mumbai	['Pandrowala, A.', 'Shaikh, S.', 'Balsekar, M.', 'Kirolkar, S.', 'Udani, S.']	10.1007/s13312-021-2243-1	Indian Pediatrics	2021	EXCLUDED	Excluded during the title and abstract screening
Characteristics and treatment outcomes of leprosy patients detected during a leprosy elimination campaign in Mozambique compared with routinely detected patients	['Phaff, C.', 'Van Den Broek, J.', 'Macarthur Jr, A.', 'Ndeve, A.', 'Stuip, Y.']		Leprosy Review	2003	EXCLUDED	Excluded during the title and abstract screening
Characteristics and treatment outcomes of tuberculosis cases by risk groups, Japan, 2007-2010	['Uchimura, K.', 'Ngamvithayapong-Yanai, J.', 'Kawatsu, L.', 'Ohkado, A.', 'Yoshiyama, T.', 'Shimouchi, A.', 'Ito, K.', 'Ishikawa, N.']	10.5365/WPSAR.2012.3.4.016	Western Pacific surveillance and response journal : WPSAR	2013	EXCLUDED	Excluded during the title and abstract screening
Characteristics of Adult Outpatients and Inpatients with COVID-19 - 11 Academic Medical Centers, United States, March-May 2020	['Tenforde, M. W.', 'Billig Rose, E.', 'Lindsell, C. J.', 'Shapiro, N. I.', 'Files, D. C.', 'Gibbs, K. W.', 'Prekker, M. E.', 'Steingrub, J. S.', 'Smithline, H. A.', 'Gong, M. N.', 'Aboodi, M. S.', 'Exline, M. C.', 'Henning, D. J.', 'Wilson, J. G.', 'Khan, A.', 'Qadir, N.', 'Stubblefield, W. B.', 'Patel, M. M.', 'Self, W. H.', 'Feldstein, L. R.']	10.15585/mmwr.mm6926e3	MMWR. Morbidity and mortality weekly report	2020	EXCLUDED	Excluded during the title and abstract screening
Characteristics of childhood tuberculosis patients registered under RNTCP in Varanasi, Uttar Pradesh	['Ruchi', 'Thakur, H. P.']	10.4103/0019-557X.111367	Indian journal of public health	2013	EXCLUDED	Excluded during the title and abstract screening
Characteristics of children with confirmed SARS-CoV-2 infection in Indonesia	['Soebandrio, A.', 'Kusumaningrum, T.', 'Yudhaputri, F. A.', 'Oktavianthi, S.', 'Malik, S. G.', 'Myint, K. S. A.']	10.1016/j.jcvp.2021.100027	Journal of Clinical Virology Plus	2021	EXCLUDED	Excluded during the title and abstract screening
Characteristics of COVID-19 infection in patients without a history of travel to infected areas or direct contact with a case-patient	['Li, B.']	10.1272/jnms.JNMS.2020_87-411	Journal of Nippon Medical School	2020	EXCLUDED	Excluded during the title and abstract screening
Characteristics of gay, bisexual and other men who have sex with men with multiple diagnoses of infectious syphilis in British Columbia, Canada, 2005-2014	['Konrad, S.', 'Mak, D. B.', 'Grennan, T.', 'Zakher, B.', 'Brownrigg, B.', 'Ogilvie, G.', 'Morshed, M.', 'Tyndall, M.', 'Gilbert, M.', 'Krajden, M.', 'Wong, J.']	10.1097/OLQ.0000000000000995	Sexually Transmitted Diseases	2019	EXCLUDED	Excluded during the title and abstract screening
Characteristics of gonorrhoea cases notified in inner and south-western Sydney, Australia: Results of population-based enhanced surveillance	['Ingleton, A.', 'Hope, K.', 'Najjar, Z.', 'Templeton, D. J.', 'Gupta, L.']	10.1071/SH15183	Sexual Health	2016	EXCLUDED	Excluded during the title and abstract screening
Characteristics of hand-to-environment contact during indoor activities in daily life among Korean adults using a video-based observation method	['Oh, H. S.', 'Ryu, M.', 'Yang, Y.']	10.24171/j.phrp.2021.0006	Osong Public Health Res Perspect	2021	EXCLUDED	Excluded during the title and abstract screening
Characteristics of Household Transmission of COVID-19	['Li, W.', 'Zhang, B.', 'Lu, J.', 'Liu, S.', 'Chang, Z.', 'Peng, C.', 'Liu, X.', 'Zhang, P.', 'Ling, Y.', 'Tao, K.', 'Chen, J.']	10.1093/cid/ciaa450	Clinical Infectious Diseases	2020	EXCLUDED	Excluded during the title and abstract screening
The characteristics of imported cases and the effectiveness of outbreak control strategies of pandemic influenza A (H1N1) in China	['Zhang, Y.', 'Yang, P.', 'Liyanage, S.', 'Seale, H.', 'Deng, Y.', 'Pang, X.', 'Tian, L.', 'Liu, B.', 'Zhang, L.', 'Wang, Q.']		Asia-Pacific journal of public health / Asia-Pacific Academic Consortium for Public Health	2012	EXCLUDED	Excluded during the title and abstract screening
Characteristics of individuals with male-to-male and heterosexually acquired infectious syphilis during an outbreak in Calgary, Alberta, Canada	['Jayaraman, G. C.', 'Read, R. R.', 'Singh, A.']	10.1097/00007435-200304000-00008	Sex Transm Dis	2003	EXCLUDED	Excluded during the title and abstract screening
Characteristics of known leprosy contact in a high endemic area in Brazil	['Deps, P. D.', 'Guedes, B. V. S.', 'Bucker Filho, J.', 'Andreatta, M. K.', 'Marcari, R. S.', 'Rodrigues, L. C.']		Leprosy Review	2006	EXCLUDED	Excluded during the title and abstract screening
Characteristics of paediatric patients with tuberculosis and associated determinants of treatment success in Malaysia using the MyTB version 2.1 database over five years	['Awaluddin, S. M.', 'Ismail, N.', 'Zakaria, Y.', 'Yasin, S. M.', 'Razali, A.', 'Mutalip, M. H. A.', 'Lodz, N. A.', 'Musa, K. I.', 'Kusnin, F.', 'Aris, T.']	10.1186/s12889-020-10005-y	BMC public health	2020	EXCLUDED	Excluded during the title and abstract screening
Characteristics of primary and late latent syphilis cases which were initially non-reactive with the rapid plasma reagin as the screening test	['Singh, A. E.', 'Wong, T.', 'De, P.']	10.1258/ijsa.2007.007302	International Journal of STD and AIDS	2008	EXCLUDED	Excluded during the title and abstract screening
Characteristics of Subpatent Malaria in a pre-elimination setting in Southern Zambia	['Kobayashi, T.', 'Kanyangarara, M.', 'Laban, N. M.', 'Phiri, M.', 'Hamapumbu, H.', 'Searle, K. M.', 'Stevenson, J. C.', 'Thuma, P. E.', 'Moss, W. J.']	10.4269/ajtmh.18-0399	American Journal of Tropical Medicine and Hygiene	2019	EXCLUDED	Excluded during the title and abstract screening
Characteristics of the focus of diphyllobothriasis on the Votkino reservoir	['Nikonova, L. A.', 'Gorokhov, V. V.']		Meditsinskaia parazitologiia i parazitarnye bolezni	2008	EXCLUDED	Excluded during the title and abstract screening
Characteristics of tuberculosis cases that started outbreaks in the united states, 2002â€“2011	['Haddad, M. B.', 'Mitruka, K.', 'Oeltmann, J. E.', 'Johns, E. B.', 'Navin, T. R.']	10.3201/eid2103.141475	Emerging Infectious Diseases	2015	EXCLUDED	Excluded during the title and abstract screening
Characteristics of tuberculosis patients who generate secondary cases	['Rodrigo, T.', 'CaylÃ , J. A.', 'GarcÃ­a de Olalla, P.', 'GaldÃ³s-TangÃ¼is, H.', 'JansÃ , J. M.', 'Miranda, P.', 'Brugal, T.']		The international journal of tuberculosis and lung disease : the official journal of the International Union against Tuberculosis and Lung Disease	1997	EXCLUDED	Excluded during the title and abstract screening
Characterization and outcomes of sars-cov-2 infection in patients with sarcoidosis	['Brito-ZerÃ³n, P.', 'Gracia-Tello, B.', 'Robles, A.', 'Alguacil, A.', 'Bonet, M.', 'De-Escalante, B.', 'Noblejas-Mosso, A.', 'GÃ³mez-De-la-torre, R.', 'Akasbi, M.', 'PÃ©rez-De-lis, M.', 'PÃ©rez-Alvarez, R.', 'Ramos-Casals, M.']	10.3390/v13061000	Viruses	2021	EXCLUDED	Excluded during the title and abstract screening
Characterization of a CTX-M-15 producing Klebsiella pneumoniae outbreak strain assigned to a novel sequence type (1427)	['Zhou, K.', 'Lokate, M.', 'Deurenberg, R. H.', 'Arends, J.', 'Foe, J. L. T.', 'Grundmann, H.', 'Rossen, J. W. A.', 'Friedrich, A. W.']	10.3389/fmicb.2015.01250	Frontiers in Microbiology	2015	EXCLUDED	Excluded during the title and abstract screening
Characterization of an Asymptomatic Cohort of Severe Acute Respiratory Syndrome Coronavirus 2 (SARS-CoV-2) Infected Individuals Outside of Wuhan, China	['Wang, Y.', 'He, Y.', 'Tong, J.', 'Qin, Y.', 'Xie, T.', 'Li, J.', 'Li, J.', 'Xiang, J.', 'Cui, Y.', 'Higgs, E. S.', 'Xiang, J.']	10.1093/cid/ciaa629	Clinical Infectious Diseases	2020	EXCLUDED	Excluded during the title and abstract screening
Characterization of community-wide transmission of SARS-CoV-2 in congregate living settings and local public health-coordinated response during the initial phase of the COVID-19 pandemic	['Terebuh, P. D.', 'Egwiekhor, A. J.', 'Gullett, H. L.', 'Fakolade, A. O.', 'Miracle, J. E.', 'Ganesh, P. T.', 'Rose, J.', 'Stange, K. C.', 'Szabo, A. D.', 'Grisez, B.', 'Brennan, K.', 'Hrusch, S.', 'Napolitano, J.', 'Brazile, R.', 'Allan, T.']	10.1111/irv.12819	Influenza and other Respiratory Viruses	2021	EXCLUDED	Excluded during the title and abstract screening
Characterization of contact structures for the spread of infectious diseases in a pork supply chain in northern Germany by dynamic network analysis of yearly and monthly networks	['BÃ¼ttner, K.', 'Krieter, J.', 'Traulsen, I.']	10.1111/tbed.12106	Transboundary and emerging diseases	2015	EXCLUDED	Excluded during the title and abstract screening
Characterization of geographic mobility among participants in facility- And community-based tuberculosis case finding in urban Uganda	['Robsky, K. O.', 'Isooba, D.', 'Nakasolya, O.', 'Mukiibi, J.', 'Nalutaaya, A.', 'Kitonsa, P. J.', 'Kamoga, C.', 'Baik, Y.', 'Kendall, E. A.', 'Katamba, A.', 'Dowdy, D. W.']	10.1371/journal.pone.0251806	PLoS ONE	2021	EXCLUDED	Excluded during the title and abstract screening
Characterization of HIV Recent Infection Among High-Risk Men at Public STI Clinics in Mumbai	['Truong, H. H. M.', 'Fatch, R.', 'Grant, R. M.', 'Mathur, M.', 'Kumta, S.', 'Jerajani, H.', 'Kellogg, T. A.', 'Lindan, C. P.']	10.1007/s10461-018-2052-2	AIDS and behavior	2018	EXCLUDED	Excluded during the title and abstract screening
Characterization of ompA Genotypes by Sequence Analysis of DNA from All Detected Cases of Chlamydia trachomatis Infections during 1 Year of Contact Tracing in a Swedish County	['LysÃ©n, M.', 'Ã–sterlund, A.', 'Rubin, C. J.', 'Persson, T.', 'Persson, I.', 'Herrmann, B.']	10.1128/JCM.42.4.1641-1647.2004	Journal of Clinical Microbiology	2004	EXCLUDED	Excluded during the title and abstract screening
Characterization of Severe Acute Respiratory Syndrome Coronavirus 2 (SARS-CoV-2) Infection Clusters Based on Integrated Genomic Surveillance, Outbreak Analysis and Contact Tracing in an Urban Setting	['Walker, A.', 'Houwaart, T.', 'Finzer, P.', 'Ehlkes, L.', 'Tyshaieva, A.', 'Damagnez, M.', 'Strelow, D.', 'Duplessis, A.', 'Nicolai, J.', 'Wienemann, T.', 'Tamayo, T.', 'Kohns Vasconcelos, M.', 'HÃ¼lse, L.', 'Hoffmann, K.', 'LÃ¼bke, N.', 'Hauka, S.', 'Andree, M.', 'DÃ¤umer, M. P.', 'Thielen, A.', 'Kolbe-Busch, S.', 'GÃ¶bels, K.', 'Zotz, R.', 'Pfeffer, K.', 'Timm, J.', 'Dilthey, A. T.', 'AltmÃ¼ll…	10.1093/cid/ciab588	Clinical Infectious Diseases	2022	EXCLUDED	Excluded during the title and abstract screening
Characterization of tuberculosis cases in the foreign- and native-born population in GuipÃºzcoa (Spain) from 2003-2007	['Basterrechea, M.', 'Sancho, R.', 'IdÃ­goras, P.', 'Temprano, y M.']	10.1016/j.gaceta.2009.09.009	Gaceta Sanitaria	2009	EXCLUDED	Excluded during the title and abstract screening
Characterization of Unlinked Cases of COVID-19 and Implications for Contact Tracing Measures: Retrospective Analysis of Surveillance Data	['Chong, K. C.', 'Jia, K.', 'Lee, S. S.', 'Hung, C. T.', 'Wong, N. S.', 'Lai, F. T. T.', 'Chau, N.', 'Yam, C. H. K.', 'Chow, T. Y.', 'Wei, Y.', 'Guo, Z.', 'Yeoh, E. K.']	10.2196/30968	JMIR Public Health Surveill	2021	EXCLUDED	Excluded during the title and abstract screening
Characterizations of SARS-CoV-2 mutational profile, spike protein stability and viral transmission	['Laha, S.', 'Chakraborty, J.', 'Das, S.', 'Manna, S. K.', 'Biswas, S.', 'Chatterjee, R.']	10.1016/j.meegid.2020.104445	Infection, Genetics and Evolution	2020	EXCLUDED	Excluded during the title and abstract screening
Characterizing super-spreaders using population-level weighted social networks in rural communities	['Shridhar, S. V.', 'Alexander, M.', 'Christakis, N. A.']	10.1098/rsta.2021.0123	Philos Trans A Math Phys Eng Sci	2022	EXCLUDED	Excluded during the title and abstract screening
Characterizing the malaria rural-to-urban transmission interface: The importance of reactive case detection	['Molina GÃ³mez, K.', 'Caicedo, M. A.', 'GaitÃ¡n, A.', 'Herrera-Varela, M.', 'Arce, M. I.', 'Vallejo, A. F.', 'Padilla, J.', 'Chaparro, P.', 'Pacheco, M. A.', 'Escalante, A. A.', 'Arevalo-Herrera, M.', 'Herrera, S.']	10.1371/journal.pntd.0005780	PLoS Negl Trop Dis	2017	EXCLUDED	Excluded during the title and abstract screening
Characterizing the syphilis epidemic among men who have sex with men in Lima, Peru to identify new treatment and control strategies	['Deiss, R. G.', 'Leon, S. R.', 'Konda, K. A.', 'Brown, B.', 'Segura, E. R.', 'Galea, J. T.', 'Caceres, C. F.', 'Klausner, J. D.']	10.1186/1471-2334-13-426	BMC Infectious Diseases	2013	EXCLUDED	Excluded during the title and abstract screening
Chemoprophylaxis in indirectly related cases of Haemophilus influenzae meningitis	['Oertel, P. J.', 'Hoppe, J. E.']		Gesundheitswesen (Bundesverband der Ã„rzte des Ã–ffentlichen Gesundheitsdienstes (Germany))	1992	EXCLUDED	Excluded during the title and abstract screening
Chemoprophylaxis is effective in the prevention of leprosy in endemic countries: A systematic review and meta-analysis	['Smith, C. M.', 'Smith, W. C. S.']	10.1053/jinf.2000.0698	Journal of Infection	2000	EXCLUDED	Excluded during the title and abstract screening
Chemoprophylaxis of leprosy with rifampicin in contacts of multibacillary patients: Study protocol for a randomized controlled trial	['dos Santos, D. S.', 'Duppre, N. C.', 'Sarno, E. N.', 'Pinheiro, R. O.', 'Sales, A. M.', 'Nery, J. A. D. C.', 'Moraes, M. O.', 'Camacho, L. A. B.']	10.1186/s13063-018-2623-6	Trials	2018	EXCLUDED	Excluded during the title and abstract screening
Chemosensitivity of Plasmodium falciparum in Sainte Marie island, east coast of Madagascar: in vivo and in vitro studies	['Raharimalala, A. L.', 'Randrianarivelojosia, M.', 'Randriamanantena, A.', 'Ranarivelo, L. A.', 'Jaureguiberry, S.', 'Rason, M. A.', 'Rakotomalala, E.', 'Ariey, F.']		Archives de l'Institut Pasteur de Madagascar	2000	EXCLUDED	Excluded during the title and abstract screening
Chest computed tomography findings in a case series of coronavirus disease 2019 (covid-19) patients at siriraj hospital: Case report	['Lersritwimanmaen, P.', 'Butnian, K.']	10.35755/jmedassocthai.2021.05.12395	Journal of the Medical Association of Thailand	2021	EXCLUDED	Excluded during the title and abstract screening
Chest Computed Tomography findings in patients with corona virus disease 2019 (COVID-19): An initial experience in three centres in Ghana, West Africa	['Sarkodie, B. D.', 'Mensah, Y. B.', 'Ayetey, H.', 'Dzefi-Tettey, K.', 'Brakohiapa, E.', 'Kaminta, A.', 'Idun, E.']	10.1016/j.jmir.2020.09.005	Journal of Medical Imaging and Radiation Sciences	2020	EXCLUDED	Excluded during the title and abstract screening
Chest radiography and tuberculosis case-finding in Western Australia	['Pang, S. C.']	10.1016/S0954-6111(98)90095-6	Respiratory Medicine	1998	EXCLUDED	Excluded during the title and abstract screening
Chest radiography in coronavirus disease 2019 (Covid-19): Correlation with clinical course	['Zhou, J. C.', 'Hui, T. C. H.', 'Tan, C. H.', 'Khoo, H. W.', 'Young, B. E.', 'Lye, D. C.', 'Lee, Y. S.', 'Kaw, G. J. L.']	10.47102/annals-acadmedsg.2020106	Annals of the Academy of Medicine Singapore	2020	EXCLUDED	Excluded during the title and abstract screening
Chest X-ray predicts cases of pulmonary tuberculosis among women of reproductive age with acute respiratory symptoms: A multi-center cross-sectional study	['Hailemariam, T.', 'Yimer, G.', 'Mohammed, H.', 'Bisrat, H.', 'Ajeme, T.', 'Belina, M.', 'Oljira, L.', 'Roba, K. T.', 'Belay, F.', 'Andrias, T.', 'Ngadaya, E.', 'Manyazewal, T.']	10.1016/j.jctube.2023.100383	Journal of Clinical Tuberculosis and Other Mycobacterial Diseases	2023	EXCLUDED	Excluded during the title and abstract screening
Child contact screening and chemoprophylaxis against tuberculosis in South Indian districts-situation analysis	['Ranganath, T. S.', 'Hamsa, L.']	10.5958/0976-5506.2018.00233.4	Indian Journal of Public Health Research and Development	2018	EXCLUDED	Excluded during the title and abstract screening
Child transmission of SARS-CoV-2: a systematic review and meta-analysis	['Silverberg, S. L.', 'Zhang, B. Y.', 'Li, S. N. J.', 'Burgert, C.', 'Shulha, H. P.', 'Kitchin, V.', 'SauvÃ©, L.', 'Sadarangani, M.']	10.1186/s12887-022-03175-8	BMC Pediatrics	2022	EXCLUDED	Excluded during the title and abstract screening
A child with tuberculous meningoencephalitis, proven to be connected to a microepidemic of tuberculosis in Southern Limburg by DNA fingerprinting	['CerdÃ¡ De Palou, E.', 'Jansen, N. J. G.']		Nederlands Tijdschrift voor Geneeskunde	1999	EXCLUDED	Excluded during the title and abstract screening
Childhood leprosy in a tertiary-care hospital in Delhi, India: A reappraisal in the post-elimination era	['Singal, A.', 'Sonthalia, S.', 'Pandhi, D.']		Leprosy Review	2011	EXCLUDED	Excluded during the title and abstract screening
Childhood leprosy in an endemic area	['Selvasekar, A.', 'Geetha, J.', 'Nisha, K.', 'Manimozhi, N.', 'Jesudasan, K.', 'Rao, P. S. S.']	10.5935/0305-7518.19990006	Leprosy Review	1999	EXCLUDED	Excluded during the title and abstract screening
Childhood leprosy through the post-leprosy-elimination era: a retrospective analysis of epidemiological and clinical characteristics of disease over eleven years from a tertiary care hospital in North India	['Dogra, S.', 'Narang, T.', 'Khullar, G.', 'Kumar, R.', 'Saikia, U. N.']		Lepr Rev	2014	EXCLUDED	Excluded during the title and abstract screening
Childhood leprosy: A retrospective descriptive study from Pakistan	['Zia, M.', 'Anwar, M. I.', 'Iqbal, M.']		Journal of Pakistan Association of Dermatologists	2019	EXCLUDED	Excluded during the title and abstract screening
Childhood leprosy: profiles from a leprosy referral hospital in West Bengal, India	['Horo, I.', 'Rao, P. S.', 'Nanda, N. K.', 'Abraham, S.']		Indian journal of leprosy	2010	EXCLUDED	Excluded during the title and abstract screening
Childhood tuberculosis at a Swiss university hospital: A 2-year study	['Barazzone, C.', 'Hofer, M.', 'Nussle, D.', 'Suter, S.', 'Rochat, T.']		European Journal of Pediatrics	1993	EXCLUDED	Excluded during the title and abstract screening
Childhood tuberculosis in Alabama: epidemiology of disease and indicators of program effectiveness, 1983 to 1993	['Kimerling, M. E.', 'Vaughn, E. S.', 'Dunlap, N. E.']		Pediatr Infect Dis J	1995	EXCLUDED	Excluded during the title and abstract screening
Childhood tuberculosis in an urban population in South Africa: Burden and risk factor	['Van Rie, A.', 'Beyers, N.', 'Gie, R. P.', 'Kunneke, M.', 'Zietsman, L.', 'Donald, P. R.']	10.1136/adc.80.5.433	Archives of Disease in Childhood	1999	EXCLUDED	Excluded during the title and abstract screening
Childhood tuberculosis in North Carolina: A study of the opportunities for intervention in the transmission of tuberculosis to children	['Nolan Jr, R. J.']	10.2105/AJPH.76.1.26	American Journal of Public Health	1986	EXCLUDED	Excluded during the title and abstract screening
Childhood Tuberculosis in the Kilimanjaro region: Lessons from and for the TB Programme	['Mtabho, C. M.', 'Irongo, C. F.', 'Boeree, M. J.', 'Aarnoutse, R. E.', 'Kibiki, G. S.']	10.1111/j.1365-3156.2010.02481.x	Tropical Medicine and International Health	2010	EXCLUDED	Excluded during the title and abstract screening
Childhood tuberculosis in Vienna between 2010 and 2016	['Unterweger, M.', 'GÃ¶tzinger, F.', 'Bogyi, M.', 'Zacharasiewicz, A.', 'MÃ¤del, C.', 'Tiringer, K.', 'Reinweber, M.', 'Frischer, T.']	10.1007/s00508-019-1510-9	Wiener Klinische Wochenschrift	2019	EXCLUDED	Excluded during the title and abstract screening
Childhood tuberculosis: An under prioritized disease in nepal	['Gautam, R.', 'Shrestha, G.', 'Phuyal, P.']	10.31729/jnma.5546	Journal of the Nepal Medical Association	2021	EXCLUDED	Excluded during the title and abstract screening
Childhood tuberculosis: public health aspects	['Ormerod, L. P.']		CDR (London, England : Review)	1991	EXCLUDED	Excluded during the title and abstract screening
Children and COVID-19â€”Data from mandatory reporting and results of contact person testing in daycare centers and schools in Frankfurt am Main, Germany, Augustâ€“December 2020	['Heudorf, U.', 'Steul, K.', 'Walczok, A.', 'Gottschalk, R.']	10.1007/s00112-021-01134-8	Monatsschrift fur Kinderheilkunde	2021	EXCLUDED	Excluded during the title and abstract screening
Children exposed to multidrug-resistant tuberculosis at a home-based day care centre: a contact investigation	['Garcia-Prats, A. J.', 'Zimri, K.', 'Mramba, Z.', 'Schaaf, H. S.', 'Hesseling, A. C.']	10.5588/ijtld.13.0872	The international journal of tuberculosis and lung disease : the official journal of the International Union against Tuberculosis and Lung Disease	2014	EXCLUDED	Excluded during the title and abstract screening
Children were less frequently infected with SARS-CoV-2 than adults during 2020 COVID-19 pandemic in Warsaw, Poland	['Kuchar, E.', 'ZaÅ‚Ä™ski, A.', 'Wronowski, M.', 'Krankowska, D.', 'PodsiadÅ‚y, E.', 'Brodaczewska, K.', 'Lewicka, A.', 'Lewicki, S.', 'Kieda, C.', 'Horban, A.', 'Kloc, M.', 'Kubiak, J. Z.']	10.1007/s10096-020-04038-9	European Journal of Clinical Microbiology and Infectious Diseases	2021	EXCLUDED	Excluded during the title and abstract screening
Children's role in the COVID-19 pandemic: a systematic review of early surveillance data on susceptibility, severity, and transmissibility	['Gaythorpe, K. A. M.', 'Bhatia, S.', 'Mangal, T.', 'Unwin, H. J. T.', 'Imai, N.', 'Cuomo-Dannenburg, G.', 'Walters, C. E.', 'Jauneikaite, E.', 'Bayley, H.', 'Kont, M. D.', 'Mousa, A.', 'Whittles, L. K.', 'Riley, S.', 'Ferguson, N. M.']	10.1038/s41598-021-92500-9	Sci Rep	2021	EXCLUDED	Excluded during the title and abstract screening
China's 1-3-7 surveillance and response strategy for malaria elimination: Is case reporting, investigation and foci response happening according to plan?	['Zhou, S. S.', 'Zhang, S. S.', 'Zhang, L.', 'Rietveld, A. E. C.', 'Ramsay, A. R.', 'Zachariah, R.', 'Bissell, K.', 'Van den Bergh, R.', 'Xia, Z. G.', 'Zhou, X. N.', 'Cibulskis, R. E.']	10.1186/s40249-015-0089-2	Infectious Diseases of Poverty	2015	EXCLUDED	Excluded during the title and abstract screening
China's practice to prevent and control COVID-19 in the context of large population movement	['Xu, T. L.', 'Ao, M. Y.', 'Zhou, X.', 'Zhu, W. F.', 'Nie, H. Y.', 'Fang, J. H.', 'Sun, X.', 'Zheng, B.', 'Chen, X. F.']	10.1186/s40249-020-00716-0	Infectious Diseases of Poverty	2020	EXCLUDED	Excluded during the title and abstract screening
A Chinese case of coronavirus disease 2019 (COVID-19) did not show infectivity during the incubation period: Based on an epidemiological survey	['Bae, J. M.']	10.3961/jpmph.20.048	Journal of Preventive Medicine and Public Health	2020	EXCLUDED	Excluded during the title and abstract screening
Chlamydia - Inside out	['Dodd, A.', 'Comber, D. L.', 'Hernon, M.']	10.1258/095646202760029831	International Journal of STD and AIDS	2002	EXCLUDED	Excluded during the title and abstract screening
Chlamydia and gonorrhea screening and expedited partner therapy (EPT) practices of college student health centers	['Oswalt, S. B.', 'Eastman-Mueller, H. P.']	10.1080/07448481.2017.1351446	Journal of American college health : J of ACH	2017	EXCLUDED	Excluded during the title and abstract screening
Chlamydia and gonorrhoea in pregnant Batswana women: Time to discard the syndromic approach?	['Romoren, M.', 'Sundby, J.', 'Velauthapillai, M.', 'Rahman, M.', 'Klouman, E.', 'Hjortdahl, P.']	10.1186/1471-2334-7-27	BMC Infectious Diseases	2007	EXCLUDED	Excluded during the title and abstract screening
Chlamydia control activities in Europe: cross-sectional survey	['Low, N.', 'Cassell, J. A.', 'Spencer, B.', 'Bender, N.', 'Hilber, A. M.', 'van Bergen, J.', 'Andersen, B.', 'Herrmann, B.', 'Dubois-Arber, F.', 'Hamers, F. F.', 'van de Laar, M.', 'Stephenson, J. M.']		European journal of public health	2012	EXCLUDED	Excluded during the title and abstract screening
Chlamydia in a district general hospital: An audit of treatment and contact tracing	['White, C.', 'Wardropper, A. G.']	10.1258/0956462991912953	International Journal of STD and AIDS	1999	EXCLUDED	Excluded during the title and abstract screening
The chlamydia screening studies: Rationale and design	['Low, N.', 'McCarthy, A.', 'Macleod, J.', 'Salisbury, C.', 'Horner, P. J.', 'Roberts, T. E.', 'Campbell, R.', 'Herring, A.', 'Skidmore, S.', 'Sanford, E.', 'Sterne, J. A. C.', 'Davey Smith, G.', 'Graham, A.', 'Huengsberg, M.', 'Ross, J.', 'Egger, M.']	10.1136/sti.2003.006197	Sexually Transmitted Infections	2004	EXCLUDED	Excluded during the title and abstract screening
Chlamydia testing in community pharmacies: Evaluation of a feasibility pilot in south east London	['Baraitser, P.', 'Pearce, V.', 'Holmes, J.', 'Horne, N.', 'Boynton, P. M.']	10.1136/qshc.2006.020883	Quality and Safety in Health Care	2007	EXCLUDED	Excluded during the title and abstract screening
Chlamydia trachomatis in iceland: Prevalence, clinico-epidemiological features and comparison of cobas 480 ct/ng and aptima combo 2 (ct/ng) for diagnosis	['HilmarsdÃ³ttir, I.', 'ArnardÃ³ttir, E. M.', 'JÃ³hannesdÃ³ttir, E. R.', 'Golparian, D.', 'Unemo, M.']	10.2340/00015555-3762	Acta Dermato-Venereologica	2021	EXCLUDED	Excluded during the title and abstract screening
Chlamydia trachomatis in Tasmania 2001-2007: rising notification trends	['Stephens, N.', "O'Sullivan, M.", 'Coleman, D.', 'Shaw, K.']	10.1111/j.1753-6405.2010.00494.x	Australian and New Zealand journal of public health	2010	EXCLUDED	Excluded during the title and abstract screening
Chlamydia trachomatis infection in a colposcopy unit: An audit of a fast track referral system for infected patients to a genitourinary medicine department and a survey of patients' demography, clinical findings and partner details	['Blackwell, A.', 'Linton, D.', 'Emery, S.', 'Calvert, J.']	10.1258/095646203322387901	International Journal of STD and AIDS	2003	EXCLUDED	Excluded during the title and abstract screening
Chlamydia trachomatis infections in eastern Europe: Legal aspects, epidemiology, diagnosis, and treatment	['Domeika, M.', 'HallÃ©n, A.', 'Karabanov, L.', 'Chudomirova, K.', 'Gruber, F.', 'Unzeitig, V.', 'PÃ¶der, A.', 'Deak, J.', 'Jakobsone, I.', 'Lapinskaite, G.', 'Dajek, Z.', 'Akovbian, V.', 'Gomberg, M.', 'Khryanin, A.', 'Savitcheva, A.', 'Takac, I.', 'Glazkova, L.', 'Vinograd, N.', 'Nedeljkovic, M.']	10.1136/sti.78.2.115	Sexually Transmitted Infections	2002	EXCLUDED	Excluded during the title and abstract screening
Chlamydia trachomatis omp1 genotypic diversity and concordance with sexual network data	['Cabral, T.', 'Jolly, A. M.', 'Wylie, J. L.']	10.1086/346048	Journal of Infectious Diseases	2003	EXCLUDED	Excluded during the title and abstract screening
Chlamydia trachomatis related knowledge and practices in medical practioners--a survey	['Hashmi, S.', 'Ali, S. I.', 'Tanwir, F.', 'Shamsi, T. Y.', 'Ahmed, F. R.', 'Rai, K.']	10.4172/1522-4821.1000110	Int J Emerg Ment Health	2014	EXCLUDED	Excluded during the title and abstract screening
Chlamydia trachomatis screening in urine among asymptomatic men attending an STI clinic in Paris: A cross-sectional study	['Rondeau, P.', 'Valin, N.', 'DecrÃ©, D.', 'Girard, P. M.', 'Lacombe, K.', 'Surgers, L.']	10.1186/s12879-018-3595-6	BMC Infectious Diseases	2019	EXCLUDED	Excluded during the title and abstract screening
Chlamydia trachomatis screening in young people in Merseyside	['Harvey, J.', 'Webb, A.', 'Mallinson, H.']		British Journal of Family Planning	2000	EXCLUDED	Excluded during the title and abstract screening
Chlamydia trachomatis serovar G infection in a bisexual male with urethritis	['Rawre, J.', 'Dhawan, B.', 'Saigal, K.', 'Khanna, N.']	10.4103/0378-6323.181470	Indian Journal of Dermatology, Venereology and Leprology	2016	EXCLUDED	Excluded during the title and abstract screening
Chlamydia trachomatis testing in the second British National Survey of sexual attitudes and lifestyles: Respondent uptake and treatment outcomes	['McCadden, A.', 'Fenton, K. A.', 'McManus, S.', 'Mercer, C. H.', 'Erens, B.', 'Carder, C.', 'Ridgway, G.', 'MacDowall, W.', 'Nanchahal, K.', 'Byron, C. L.', 'Copas, A.', 'Wellings, K.', 'Johnson, A. M.']	10.1097/01.olq.0000162364.65643.08	Sexually Transmitted Diseases	2005	EXCLUDED	Excluded during the title and abstract screening
Chlamydia transmission: Concurrency, reproduction number, and the epidemic trajectory	['Potterat, J. J.', 'Zimmerman-Rogers, H.', 'Muth, S. Q.', 'Rothenberg, R. B.', 'Green, D. L.', 'Taylor, J. E.', 'Bonney, M. S.', 'White, H. A.']	10.1093/oxfordjournals.aje.a009965	American Journal of Epidemiology	1999	EXCLUDED	Excluded during the title and abstract screening
Chlamydia-like symptoms can have another etiology. Mycoplasma genitalium--an important and common sexually transmitted disease	['Anagrius, C.', 'LorÃ©, B.']		LÃ¤kartidningen	2002	EXCLUDED	Excluded during the title and abstract screening
Chlamydia: a pill for the partner? Results of the PICC-UP project on patient-initiated partner therapy	['GÃ¶tz, H. M.', 'van Bergen, J. E. A. M.', 'Philips-Santman, C.', 'van Benthem, B. H. B.']		Nederlands tijdschrift voor geneeskunde	2018	EXCLUDED	Excluded during the title and abstract screening
Chlamydial partner notification in the British Association for Sexual Health and HIV (BASHH) 2011 UK national audit against the BASHH Medical Foundation for AIDS and Sexual Health Sexually Transmitted Infections Management Standards	['McClean, H.', 'Carne, C. A.', 'Sullivan, A. K.', 'Radcliffe, K. W.', 'Ahmed-Jushuf, I.']	10.1258/ijsa.2012.012035	International Journal of STD and AIDS	2012	EXCLUDED	Excluded during the title and abstract screening
Chloroquine nasal drops in asymptomatic & mild covid-19: An exploratory randomized clinical trial	['Thakar, A.', 'Panda, S.', 'Sakthivel, P.', 'Brijwal, M.', 'Dhakad, S.', 'Choudekar, A.', 'Kanodia, A.', 'Bhatnagar, S.', 'Mohan, A.', 'Maulik, S. K.', 'Dar, L.']	10.4103/ijmr.IJMR_3665_20	Indian Journal of Medical Research, Supplement	2021	EXCLUDED	Excluded during the title and abstract screening
Chloroquine-resistant haplotype Plasmodium falciparum parasites, Haiti	['Londono, B. L.', 'Eisele, T. P.', 'Keating, J.', 'Bennett, A.', 'Chattopadhyay, C.', 'Heyliger, G.', 'Mack, B.', 'Rawson, I.', 'Vely, J. F.', 'DÃ©sinor, O.', 'Krogstad, D. J.']	10.3201/eid1505.081063	Emerging Infectious Diseases	2009	EXCLUDED	Excluded during the title and abstract screening
Choice and integration of different approaches to case detection with special reference to brugian filariasis in south India	['Panicker, K. N.', 'Pani, S. P.', 'Sabesan, S.', 'Krishnamoorthy, K.']		Indian Journal of Medical Research - Section A Infectious Diseases	1990	EXCLUDED	Excluded during the title and abstract screening
Choice of sexual partner according to rate of partner change and social class of the partners	['Ramstedt, K.', 'Giesecke, J.', 'Forssman, L.', 'Granath, F.']		International Journal of STD and AIDS	1991	EXCLUDED	Excluded during the title and abstract screening
Cholera among Belgian travellers in Turkey in 2005	['De Schrijver, K.', 'Boeckx, H.', 'Top, G.', 'Mertens, A.', 'De Mol, P.']	10.1016/j.tmaid.2006.11.003	Travel Medicine and Infectious Disease	2007	EXCLUDED	Excluded during the title and abstract screening
Cholera outbreak by Sea Gypsies in Sabah, Malaysia: A challenge in North Borneo	['Jikal, M.', 'Riduan, T.', 'Aarifin, R.', 'Jeffree, M. S.', 'Ahmed, K.']	10.1016/j.ijid.2019.04.008	International Journal of Infectious Diseases	2019	EXCLUDED	Excluded during the title and abstract screening
Choosing algorithms for TB screening: A modelling study to compare yield, predictive value and diagnostic burden	["van't Hoog, A. H.", 'Onozaki, I.', 'Lonnroth, K.']	10.1186/1471-2334-14-532	BMC Infectious Diseases	2014	EXCLUDED	Excluded during the title and abstract screening
Choosing and using services for sexual health: A qualitative study of women's views	['Dixon-Woods, M.', 'Stokes, T.', 'Young, B.', 'Phelps, K.', 'Windridge, K.', 'Shukla, R.']	10.1136/sti.77.5.335	Sexually Transmitted Infections	2001	EXCLUDED	Excluded during the title and abstract screening
Choosing interventions to eliminate forest malaria: preliminary results of two operational research studies inside Cambodian forests	['Kunkel, A.', 'Nguon, C.', 'Iv, S.', 'Chhim, S.', 'Peov, D.', 'Kong, P.', 'Kim, S.', 'Im, S.', 'Debackere, M.', 'Khim, N.', 'Popovici, J.', 'Srun, S.', 'Vantaux, A.', 'Guintran, J. O.', 'Witkowski, B.', 'Piola, P.']	10.1186/s12936-020-03572-3	Malaria Journal	2021	EXCLUDED	Excluded during the title and abstract screening
Cigarette smoking among tuberculosis patients increases risk of transmission to child contacts	['Huang, C. C.', 'Tchetgen, E. T.', 'Becerra, M. C.', 'Cohen, T.', 'Galea, J.', 'Calderon, R.', 'Yataco, R.', 'Contreras, C.', 'Zhang, Z. B.', 'Lecca, L.', 'Murray, M.']	10.5588/ijtld.14.0309	The international journal of tuberculosis and lung disease : the official journal of the International Union against Tuberculosis and Lung Disease	2014	EXCLUDED	Excluded during the title and abstract screening
Circulation of respiratory viruses in hospitalized adults before and during the COVID-19 pandemic in Brescia, Italy: A retrospective study	['De Francesco, M. A.', 'Pollara, C.', 'Gargiulo, F.', 'Giacomelli, M.', 'Caruso, A.']	10.3390/ijerph18189525	International Journal of Environmental Research and Public Health	2021	EXCLUDED	Excluded during the title and abstract screening
CIRO: COVID-19 infection risk ontology	['Egami, S.', 'Yamamoto, Y.', 'Ohmukai, I.', 'Okumura, T.']	10.1371/journal.pone.0282291	PLoS ONE	2023	EXCLUDED	Excluded during the title and abstract screening
Cities: build networks and share plans to emerge stronger from COVID-19	['Bai, X.', 'Nagendra, H.', 'Shi, P.', 'Liu, H.']	10.1038/d41586-020-02459-2	Nature	2020	EXCLUDED	Excluded during the title and abstract screening
Citizen-Centered Mobile Health Apps Collecting Individual-Level Spatial Data for Infectious Disease Management: Scoping Review	['Wirth, F. N.', 'Johns, M.', 'Meurers, T.', 'Prasser, F.']	10.2196/22594	JMIR Mhealth Uhealth	2020	EXCLUDED	Excluded during the title and abstract screening
City-wide study of laboratory-confirmed COVID-19 cases in San Antonio: An investigation of stressful events accompanying infection and their relation to psychosocial functioning	['Tsai, J.', 'Grace, A.', 'North, C. S.', 'Pietrzak, R. H.', 'Vazquez, M.', 'Kurian, A.']	10.1016/j.psychres.2022.115012	Psychiatry Research	2023	EXCLUDED	Excluded during the title and abstract screening
Civilian-military malaria outbreak response in Thailand: an example of multi-stakeholder engagement for malaria elimination	['Roh, M. E.', 'Lausatianragit, K.', 'Chaitaveep, N.', 'Jongsakul, K.', 'Sudathip, P.', 'Raseebut, C.', 'Tabprasit, S.', 'Nonkaew, P.', 'Spring, M.', 'Arsanok, M.', 'Boonyarangka, P.', 'Sriwichai, S.', 'Sai-ngam, P.', 'Chaisatit, C.', 'Pokpong, P.', 'Prempree, P.', 'Rossi, S.', 'Feldman, M.', 'Wojnarski, M.', 'Bennett, A.', 'Gosling, R.', 'Jearakul, D.', 'Lausatianragit, W.', 'Smith, P. L.', 'Mar…	10.1186/s12936-021-03995-6	Malaria Journal	2021	EXCLUDED	Excluded during the title and abstract screening
A civilian-military partnership to reduce the incidence of gonorrhea	['Woodhouse, D. E.', 'Potterat, J. J.', 'Muth, J. B.']		Public Health Reports	1985	EXCLUDED	Excluded during the title and abstract screening
Class-specific immunoglobulins and antibodies to mycobacterial sonicates and autoantigens in leprosy patients and contacts	['Mathew, J. M.', 'Muthukkaruppan, V.']	10.1006/mpat.1993.1086	Microbial Pathogenesis	1993	EXCLUDED	Excluded during the title and abstract screening
Clearinghouse: partner notification	[]		Focus (San Francisco, Calif.)	1999	EXCLUDED	Excluded during the title and abstract screening
Clinching the contacts: A tale of two audits before and after the introduction of a contacts' clinic	['Raval, B.', 'Challenor, R.']	10.1258/095646206778691149	International Journal of STD and AIDS	2006	EXCLUDED	Excluded during the title and abstract screening
Clinical algorithms for the screening of women for gonococcal and chlamydial infection: Evaluation of pregnant women and prostitutes in Zaire	['Vuylsteke, B.', 'Laga, M.', 'Alary, M.', 'Gerniers, M. M.', 'Lebughe, J. P.', 'Nzila, N.', 'Behets, F.', 'Van Dyck, E.', 'Piot, P.']		Clinical Infectious Diseases	1993	EXCLUDED	Excluded during the title and abstract screening
The Clinical and Economic Impact of Measles-Mumps-Rubella Vaccinations to Prevent Measles Importations From US Pediatric Travelers Returning From Abroad	['Bangs, A. C.', 'GastaÃ±aduy, P.', 'Neilan, A. M.', 'Fiebelkorn, A. P.', 'Walker, A. T.', 'Rao, S. R.', 'Ryan, E. T.', 'Larocque, R. C.', 'Walensky, R. P.', 'Hyle, E. P.']	10.1093/jpids/piac011	Journal of the Pediatric Infectious Diseases Society	2022	EXCLUDED	Excluded during the title and abstract screening
Clinical and environmental surveillance for vibrio cholerae in resource constrained areas: Application during a 1-year surveillance in the Far North Region of Cameroon	['Debes, A. K.', 'Ateudjieu, J.', 'Guenou, E.', 'Ebile, W.', 'Sonkoua, I. T.', 'Njimbia, A. C.', 'Steinwald, P.', 'Ram, M.', 'Sack, D. A.']	10.4269/ajtmh.15-0496	American Journal of Tropical Medicine and Hygiene	2016	EXCLUDED	Excluded during the title and abstract screening
Clinical and epidemiologic characteristics associated with dengue during and outside the 2016 outbreak identified in health facility-based surveillance in Ouagadougou, Burkina Faso	['Lim, J. K.', 'Seydou, Y.', 'Carabali, M.', 'Barro, A.', 'Dahourou, D. L.', 'Lee, K. S.', 'Nikiema, T.', 'Namkung, S.', 'Lee, J. S.', 'Shin, M. Y.', 'Bonnet, E.', 'Kagone, T.', 'Kaba, L.', 'Edwards, T.', 'SomÃ©, P. A.', 'Yang, J. S.', 'Alexander, N.', 'Yoon, I. K.', 'Ridde, V.']	10.1371/journal.pntd.0007882	PLoS Neglected Tropical Diseases	2019	EXCLUDED	Excluded during the title and abstract screening
Clinical and epidemiologic characteristics associated with dengue fever in Mombasa, Kenya	['Lim, J. K.', 'Matendechero, S. H.', 'Alexander, N.', 'Lee, J. S.', 'Lee, K. S.', 'Namkung, S.', 'Andia, E.', 'Oyembo, N.', 'Lim, S. K.', 'Kanyi, H.', 'Bae, S. H.', 'Yang, J. S.', 'Ochola, M. A.', 'Edwards, T.', 'Yoon, I. K.', 'Njenga, S. M.']	10.1016/j.ijid.2020.08.074	International Journal of Infectious Diseases	2020	EXCLUDED	Excluded during the title and abstract screening
Clinical and epidemiological characteristics of children with covid-19 in a pediatric hospital in Peru	['Llaque-Quiroz, P.', 'Prudencio-Gamio, R.', 'EchevarrÃ­a-Lopez, S.', 'Ccorahua-Paz, M.', 'Ugas-Charcape, C.']	10.17843/rpmesp.2020.374.6198	Revista Peruana de Medicina Experimental y Salud Publica	2020	EXCLUDED	Excluded during the title and abstract screening
Clinical and epidemiological characteristics of individuals resistant to M. tuberculosis infection in a longitudinal TB household contact study in Kampala, Uganda	['Ma, N.', 'Zalwango, S.', 'Malone, L. L.', 'Nsereko, M.', 'Wampande, E. M.', 'Thiel, B. A.', 'Okware, B.', 'Igo Jr, R. P.', 'Joloba, M. L.', 'Mupere, E.', 'Mayanja-Kizza, H.', 'Boom, W. H.', 'Stein, C. M.']	10.1186/1471-2334-14-352	BMC Infectious Diseases	2014	EXCLUDED	Excluded during the title and abstract screening
Clinical and epidemiological characteristics of leprosy patients in the post elimination era: We need to be vigilant	['Mahajan, V. K.', 'Mehta, K. S.', 'Chauhan, P. S.', 'Sharma, R.', 'Sharma, A.', 'Verma, Y. R.', 'Sharma, H. K.', 'Chandel, M.', 'Sharma, J.', 'Singh, V. K.', 'Hooda, S.']		Indian Journal of Leprosy	2021	EXCLUDED	Excluded during the title and abstract screening
Clinical and epidemiological characteristics of males with syphilis in BiaÅ‚ystok, Poland in 2008-2013	['Serwin, A. B.', 'Koper, M.', 'Unemo, M.']		PrzeglaÌ§d epidemiologiczny	2015	EXCLUDED	Excluded during the title and abstract screening
Clinical and epidemiological features discriminating confirmed COVID-19 patients from SARS-CoV-2 negative patients at screening centres in Madagascar	['Raberahona, M.', 'Rakotomalala, R.', 'Rakotomijoro, E.', 'Rahaingoalidera, T.', 'Andry, C. E.', 'Mamilaza, N.', 'Razafindrabekoto, L. D. E.', 'Rafanomezantsoa, E.', 'Andriananja, V.', 'Andrianasolo, R. L.', 'Razafimahefa, S. H.', 'Rakotoarivelo, R. A.', 'Randria, M. J. D. D.']	10.1016/j.ijid.2020.11.151	International Journal of Infectious Diseases	2021	EXCLUDED	Excluded during the title and abstract screening
Clinical and epidemiological profile of patients infected by COVID-19 at a tertiary care centre in North India	['Prakash, S.', 'Agrawal, M. M.', 'Kumar, R.', 'Yadav, S.']	10.4081/MONALDI.2020.1357	Monaldi Archives for Chest Disease	2020	EXCLUDED	Excluded during the title and abstract screening
Clinical and epidemiological studies on the cutaneous leishmaniasis caused by Leishmania (Leishmania) donovani in Sri Lanka	['Siriwardana, H. V. Y. D.', 'Thalagala, N.', 'Karunaweera, N. D.']	10.1179/136485910X12647085215615	Annals of Tropical Medicine and Parasitology	2010	EXCLUDED	Excluded during the title and abstract screening
CLINICAL AND IMMUNOLOGICAL FEATURES IN CHILDREN WITH A TUBERCULIN TEST CONVERSION IN RELATION TO THE ESTABLISHMENT OF CONTACT WITH A BACTERIA-EXCRETING PERSON	[]		TuberkulÃ«z i bolezni lÃ«gkikh	2010	EXCLUDED	Excluded during the title and abstract screening
Clinical and laboratory characteristics of COVID-19 among adult patients admitted to the isolation centre at Abubakar Tafawa Balewa Teaching Hospital Bauchi, Northeast Nigeria	['Jibrin, Y. B.', 'Okwong, O. K.', 'Maigari, I. M.', 'Dunga, J. A.', 'Ballah, A. M.', 'Umar, M. S.', 'Mohammed, A.', 'Hassan, Z. I.']	10.11604/PAMJ.SUPP.2020.37.1.26162	Pan African Medical Journal	2020	EXCLUDED	Excluded during the title and abstract screening
Clinical and laboratory features of the course of the Crimean-Congo hemorrhagic fever in Uzbekistan	['Saydaliev, S. S.', 'Kasimova, R. I.', 'Mirzaev, U. Kh', 'Musabaev, E. I.']	10.22625/2072-6732-2022-14-2-146-153	Jurnal Infektologii	2022	EXCLUDED	Excluded during the title and abstract screening
Clinical and public health aspects of tuberculous meningitis in children	['Doerr, C. A.', 'Starke, J. R.', 'Ong, L. T.']		Journal of Pediatrics	1995	EXCLUDED	Excluded during the title and abstract screening
Clinical application of the molecular epidemiology of tuberculosis	['Matsumoto, T.']		Kekkaku : [Tuberculosis]	2009	EXCLUDED	Excluded during the title and abstract screening
Clinical aspects of adult syphilis	['Read, P. J.', 'Donovan, B.']	10.1111/j.1445-5994.2012.02814.x	Internal Medicine Journal	2012	EXCLUDED	Excluded during the title and abstract screening
Clinical audit of the process of referral to genitourinary medicine of patients found to be chlamydia positive in a family planning service	['Tobin, J. M.', 'Bateman, J.', 'Banks, B.', 'Jeffs, J.']		British Journal of Family Planning	1999	EXCLUDED	Excluded during the title and abstract screening
Clinical characteristics & outcome of SARS-CoV-2 infected neonates presenting to paediatric emergency	['Kumar, J.', 'Kumar, P.', 'Saini, S. S.', 'Sundaram, V.', 'Mukhopadhyay, K.', 'Dutta, S.', 'Paulpandian, R. R.', 'Mittal, P.', 'Das, S.', 'Rameshbabu, M.', 'Mandula, P. P.', 'Ranjan, A.', 'Tiwari, D.', 'Taneja, M.', 'Garg, A.', 'Jayashree, M.', 'Goyal, K.', 'Singh, M.', 'Puri, G. D.', 'Lakshmi, P. V. M.', 'Guru, R. R.']	10.4103/ijmr.IJMR_461_21	Indian Journal of Medical Research	2022	EXCLUDED	Excluded during the title and abstract screening
Clinical characteristics and diagnostic challenges of pediatric COVID-19: A systematic review and meta-analysis	['Chang, T. H.', 'Wu, J. L.', 'Chang, L. Y.']	10.1016/j.jfma.2020.04.007	Journal of the Formosan Medical Association	2020	EXCLUDED	Excluded during the title and abstract screening
Clinical characteristics and imaging manifestations of the 2019 novel coronavirus disease (COVID-19):A multi-center study in Wenzhou city, Zhejiang, China	['Yang, W.', 'Cao, Q.', 'Qin, L.', 'Wang, X.', 'Cheng, Z.', 'Pan, A.', 'Dai, J.', 'Sun, Q.', 'Zhao, F.', 'Qu, J.', 'Yan, F.']	10.1016/j.jinf.2020.02.016	Journal of Infection	2020	EXCLUDED	Excluded during the title and abstract screening
Clinical Characteristics and Prognosis of Pediatric Phthirus pubis Coinfestation of the Eyelashes and Scalp Hairs	['Yao, B.', 'Hu, C.', 'Yue, X.', 'Liu, G.', 'Wang, B.']	10.4269/ajtmh.23-0071	The American journal of tropical medicine and hygiene	2023	EXCLUDED	Excluded during the title and abstract screening
Clinical characteristics and risk factors for severe COVID-19 infections in Malaysia: A nationwide observational study	['Sim, B. L. H.', 'Chidambaram, S. K.', 'Wong, X. C.', 'Pathmanathan, M. D.', 'Peariasamy, K. M.', 'Hor, C. P.', 'Chua, H. J.', 'Goh, P. P.']	10.1016/j.lanwpc.2020.100055	Lancet Reg Health West Pac	2020	EXCLUDED	Excluded during the title and abstract screening
Clinical characteristics and treatment outcomes of tuberculosis cases hospitalised in the intensive phase in Fiji	['Alo, A.', 'Gounder, S.', 'Graham, S. M.', 'Graham, S. M.']	10.5588/pha.14.0022	Public Health Action	2014	EXCLUDED	Excluded during the title and abstract screening
Clinical characteristics in a sentinel case as well as in a cluster of tularemia patients associated with grape harvest	['Wetzstein, N.', 'KÃ¤rcher, I.', 'KÃ¼pper-Tetzel, C. P.', 'Kann, G.', 'Hogardt, M.', 'Jozsa, K.', 'Jacob, D.', 'Grunow, R.', 'Just-NÃ¼bling, G.', 'Wolf, T.']	10.1016/j.ijid.2019.04.031	International Journal of Infectious Diseases	2019	EXCLUDED	Excluded during the title and abstract screening
Clinical characteristics in non-symptomatic infants with tuberculosis whose diagnostic clue was regular tuberculin skin test prior to BCG vaccination	['Kondo, S.', 'Miyagawa, T.']		Kekkaku	2005	EXCLUDED	Excluded during the title and abstract screening
Clinical characteristics of 24 asymptomatic infections with COVID-19 screened among close contacts in Nanjing, China	['Hu, Z.', 'Song, C.', 'Xu, C.', 'Jin, G.', 'Chen, Y.', 'Xu, X.', 'Ma, H.', 'Chen, W.', 'Lin, Y.', 'Zheng, Y.', 'Wang, J.', 'Hu, Z.', 'Yi, Y.', 'Shen, H.']	10.1007/s11427-020-1661-4	Sci China Life Sci	2020	EXCLUDED	Excluded during the title and abstract screening
Clinical characteristics of a case series of children with coronavirus disease 2019	['Zhu, L.', 'Wang, J.', 'Huang, R.', 'Liu, L.', 'Zhao, H.', 'Wu, C.', 'Zhu, C.']	10.1002/ppul.24767	Pediatric Pulmonology	2020	EXCLUDED	Excluded during the title and abstract screening
Clinical Characteristics of Asymptomatic Patients with COVID-19: A Nationwide Cohort Study in South Korea	['Jung, C. Y.', 'Park, H.', 'Kim, D. W.', 'Choi, Y. J.', 'Kim, S. W.', 'Chang, T. I.']	10.1016/j.ijid.2020.08.001	International Journal of Infectious Diseases	2020	EXCLUDED	Excluded during the title and abstract screening
Clinical characteristics of hospitalized patients with false-negative severe acute respiratory coronavirus virus 2 (SARS-CoV-2) test results	['MacKenzie, E. L.', 'Hareza, D. A.', 'Collison, M. W.', 'Czapar, A. E.', 'Kraft, A. K.', 'Waxse, B. J.', 'Friedman, E. E.', 'Ridgway, J. P.']	10.1017/ice.2021.146	Infection Control and Hospital Epidemiology	2022	EXCLUDED	Excluded during the title and abstract screening
Clinical characteristics of measles in previously vaccinated and unvaccinated patients in California	['Cherry, J. D.', 'Zahn, M.']	10.1093/cid/ciy286	Clinical Infectious Diseases	2018	EXCLUDED	Excluded during the title and abstract screening
Clinical characteristics of patients infected with sars-cov-2 in north wollo zone, north-east ethiopia	['Geteneh, A.', 'Alemnew, B.', 'Tadesse, S.', 'Girma, A.']	10.11604/pamj.2021.38.217.27859	Pan African Medical Journal	2021	EXCLUDED	Excluded during the title and abstract screening
Clinical Characteristics of Patients with Coronavirus Disease 2019 (COVID-19) in a Teaching Hospital in Malaysia	['Ahmad, N.', 'Ali, N. F. M.', 'Nawi, A. M.', 'Hassan, M. R.', 'Aizuddin, A. N.', 'Hod, R.', 'Daud, F.', 'Salleh, S. A.', 'Periyasamy, P.', 'Gafor, A. H. A.', 'Kori, N.']	10.3855/jidc.13232	Journal of Infection in Developing Countries	2021	EXCLUDED	Excluded during the title and abstract screening
Clinical Characteristics of Patients with Coronavirus Disease 2019 (COVID-19) in a Teaching Hospital in Malaysia	['Ahmad, N.', 'Mohd Ali, N. F.', 'Mohammed Nawi, A.', 'Hassan, M. R.', 'Aizuddin, A. N.', 'Hod, R.', 'Daud, F.', 'Salleh, S. A.', 'Periyasamy, P.', 'Abdul Gafor, A. H.', 'Kori, N.']	10.3855/jidc.13232	J Infect Dev Ctries	2021	EXCLUDED	Excluded during the title and abstract screening
Clinical characteristics of pediatric coronavirus disease 2019 and predictors of polymerase chain reaction positivity	['Arslan, G.', 'AktÃ¼rk, H.', 'Duman, M.']	10.1111/ped.14602	Pediatrics International	2021	EXCLUDED	Excluded during the title and abstract screening
Clinical course of coronavirus disease 2019 in 11 patients after thoracic surgery and challenges in diagnosis	['Peng, S.', 'Huang, L.', 'Zhao, B.', 'Zhou, S.', 'Braithwaite, I.', 'Zhang, N.', 'Fu, X.']	10.1016/j.jtcvs.2020.04.005	Journal of Thoracic and Cardiovascular Surgery	2020	EXCLUDED	Excluded during the title and abstract screening
Clinical determinants of the severity of Middle East respiratory syndrome (MERS): a systematic review and meta-analysis	['Matsuyama, R.', 'Nishiura, H.', 'Kutsuna, S.', 'Hayakawa, K.', 'Ohmagari, N.']		BMC public health	2016	EXCLUDED	Excluded during the title and abstract screening
Clinical epidemiological characteristics of pertussis in children and the status of infection in their close contacts	['Xu, Z.', 'Wang, H.', 'Wu, X.', 'Guo, F.', 'Deng, J.']	10.3760/cma.j.cn112137-20210301-00523	National Medical Journal of China	2021	EXCLUDED	Excluded during the title and abstract screening
A clinical evaluation of children under the age of five years who are household contacts of adults with sputum positive tuberculosis in Harare, Zimbabwe	['Mtombeni, S.', 'Mahomva, A.', 'Siziya, S.', 'Sanyika, C.', 'Doolabh, R.', 'Nathoo, K. J.']		The Central African journal of medicine	2002	EXCLUDED	Excluded during the title and abstract screening
Clinical experience in the administration of intravitreal injection therapy at a tertiary university hospital in jordan during the covid-19 lockdown	['Saleh, O. A.', 'Jammal, H.', 'Alqudah, N.', 'Alqudah, A.', 'Abu-Yaghi, N.']	10.2147/OPTH.S269179	Clinical Ophthalmology	2020	EXCLUDED	Excluded during the title and abstract screening
[Clinical factors of pulmonary tuberculosis in non-tuberculosis wards and its incidence among contact patients and healthcare workers in our hospital using QuantiFERON GOLD testing]	['Okumura, M.', 'Satoh, A.', 'Yoshiyama, T.', 'Yanai, H.', 'Sasaki, Y.', 'Kudoh, S.', 'Ogata, H.']		Kekkaku	2013	EXCLUDED	Excluded during the title and abstract screening
Clinical features and outcome of human Mpox (Monkeypox) in Saudi Arabia: An observational study of travel-related cases	['Assiri, A. M.', 'Al-Tawfiq, J. A.', 'Jokhdar, H. A.', 'Algwizani, A. R.', 'Albarraq, A. M.', 'Alanazi, K. H.', 'Alamri, A. H.', 'Almohammadi, E. L.', 'Abuhasan, M. Y.', 'Alserehi, H. A.', 'Rebh, F. Z.', 'Alrossais, A.', 'Alawad, E.', 'AlBahrani, S.']	10.1016/j.jiph.2023.01.006	J Infect Public Health	2023	EXCLUDED	Excluded during the title and abstract screening
Clinical features and outcomes of coronavirus disease 2019 in early infants in Japan: A case series and literature review	['Iijima, H.', 'Funaki, T.', 'Kubota, M.']	10.1016/j.jiac.2021.12.026	Journal of Infection and Chemotherapy	2022	EXCLUDED	Excluded during the title and abstract screening
Clinical features and outcomes of suspected and confirmed covid-19 patients in Saveh, Iran, 2020	['Mesri, M.', 'Rouhani, M. R.', 'Koohestani, H. R.', 'Azani, H.', 'Ahad, A.', 'Karimy, M.']		Journal of Mazandaran University of Medical Sciences	2021	EXCLUDED	Excluded during the title and abstract screening
Clinical features of 2041 human brucellosis cases in China	['Shi, Y.', 'Gao, H.', 'Pappas, G.', 'Chen, Q.', 'Li, M.', 'Xu, J.', 'Lai, S.', 'Liao, Q.', 'Yang, W.', 'Yi, Z.', 'Rouzi, Z.', 'Yu, H.']	10.1371/journal.pone.0205500	PLoS ONE	2018	EXCLUDED	Excluded during the title and abstract screening
Clinical features of anthroponotic cutaneous leishmaniasis in a major focus, southeastern Iran, 1994-2014	['Khosravi, A.', 'Sharifi, I.', 'Fekri, A.', 'Kermanizadeh, A.', 'Bamorovat, M.', 'Mostafavi, M.', 'Aflatoonian, M. R.', 'Keyhani, A.']		Iranian Journal of Parasitology	2017	EXCLUDED	Excluded during the title and abstract screening
Clinical features of children with SARS-CoV-2 infection: An analysis of 115 cases	['Ma, Y. L.', 'Xia, S. Y.', 'Wang, M.', 'Zhang, S. M.', 'Du, W. H.', 'Chen, Q.']	10.7499/j.issn.1008-8830.2003016	Chinese Journal of Contemporary Pediatrics	2020	EXCLUDED	Excluded during the title and abstract screening
Clinical Features of Emergency Department Patients from Early COVID-19 Pandemic that Predict SARS-CoV-2 Infection: Machine-learning Approach	['Chou, E. H.', 'Wang, C. H.', 'Hsieh, Y. L.', 'Namazi, B.', 'Wolfshohl, J.', 'Bhakta, T.', 'Tsai, C. L.', 'Lien, W. C.', 'Sankaranarayanan, G.', 'Lee, C. C.', 'Lu, T. C.']	10.5811/WESTJEM.2020.12.49370	Western Journal of Emergency Medicine	2021	EXCLUDED	Excluded during the title and abstract screening
Clinical features, diagnosis, and treatment of tuberculosis in infants	['Vallejo, J. G.', 'Ong, L. T.', 'Starke, J. R.']		Pediatrics	1994	EXCLUDED	Excluded during the title and abstract screening
A clinical guide for early detection of dengue fever and timing of investigations to detect patients likely to develop complications	['Premaratna, R.', 'Pathmeswaran, A.', 'Amarasekara, N. D. D. M.', 'Motha, M. B. C.', 'Perera, K. V. H. K. K.', 'de Silva, H. J.']	10.1016/j.trstmh.2008.07.024	Transactions of the Royal Society of Tropical Medicine and Hygiene	2009	EXCLUDED	Excluded during the title and abstract screening
Clinical guidelines and standards for the management of uncomplicated genital chlamydial infection	['FitzGerald, M. R.', 'Welch, J.', 'Robinson, A. J.', 'Ahmed-Jushuf, I. H.']	10.1258/0956462981922179	International Journal of STD and AIDS	1998	EXCLUDED	Excluded during the title and abstract screening
Clinical implications of chronic hepatitis e virus infection in heart transplant recipients	['Koning, L.', 'Pas, S. D.', 'De Man, R. A.', 'Balk, A. H. M. M.', 'De Knegt, R. J.', 'Ten Kate, F. J.', 'Osterhaus, A. D. M. E.', 'Van Der Eijk, A. A.']	10.1016/j.healun.2012.10.008	Journal of Heart and Lung Transplantation	2013	EXCLUDED	Excluded during the title and abstract screening
Clinical insights into sars-cov-2 infection in rural rajasthan, india	['Derashri, A.', 'Padhi, S.', 'Vaishnav, D.', 'Jain, A.', 'Bose, R.', 'Tyagi, V.']	10.37506/ijphrd.v12i2.14089	Indian Journal of Public Health Research and Development	2021	EXCLUDED	Excluded during the title and abstract screening
Clinical malaria incidence and health seeking pattern in geographically heterogeneous landscape of western Kenya	['Otambo, W. O.', 'Onyango, P. O.', 'Ochwedo, K.', 'Olumeh, J.', 'Onyango, S. A.', 'Orondo, P.', 'Atieli, H.', 'Lee, M. C.', 'Wang, C.', 'Zhong, D.', 'Githeko, A.', 'Zhou, G.', 'Githure, J.', 'Ouma, C.', 'Yan, G.', 'Kazura, J.']	10.1186/s12879-022-07757-w	BMC Infectious Diseases	2022	EXCLUDED	Excluded during the title and abstract screening
Clinical Management of Argentine Hemorrhagic Fever using Ribavirin and Favipiravir, Belgium, 2020	['Veliziotis, I.', 'Roman, A.', 'Martiny, D.', 'Schuldt, G.', 'Claus, M.', 'Dauby, N.', 'Wijngaert, S. V. D.', 'Martin, C.', 'Nasreddine, R.', 'Perandones, C.', 'Mahieu, R.', 'Swaan, C.', 'Praet, S. V.', 'Konopnicki, D.', 'Morales, M. A.', 'Malvy, D.', 'Stevens, E.', 'Dechamps, P.', 'Vlieghe, E.', 'Vandenberg, O.', 'GÃ¼nther, S.', 'GÃ©rard, M.']	10.3201/eid2607.200275	Emerging Infectious Diseases	2020	EXCLUDED	Excluded during the title and abstract screening
Clinical manifestations of leprosy after BCG vaccination: An observational study in Bangladesh	['Richardus, R. A.', 'Butlin, C. R.', 'Alam, K.', 'Kundu, K.', 'Geluk, A.', 'Richardus, J. H.']	10.1016/j.vaccine.2015.02.017	Vaccine	2015	EXCLUDED	Excluded during the title and abstract screening
Clinical outcomes of COVID-19 in long-term care facilities for people with epilepsy	['Balestrini, S.', 'Koepp, M. J.', 'Gandhi, S.', 'Rickman, H. M.', 'Shin, G. Y.', 'Houlihan, C. F.', 'Anders-Cannon, J.', 'Silvennoinen, K.', 'Xiao, F.', 'Zagaglia, S.', 'Hudgell, K.', 'Ziomek, M.', 'Haimes, P.', 'Sampson, A.', 'Parker, A.', 'Helen Cross, J.', 'Pardington, R.', 'Nastouli, E.', 'Swanton, C.', 'Aitken, J.', 'Allen, Z.', 'Ambler, R.', 'Ambrose, K.', 'Ashton, E.', 'Avola, A.', 'Balak…	10.1016/j.yebeh.2020.107602	Epilepsy and Behavior	2021	EXCLUDED	Excluded during the title and abstract screening
Clinical outcomes of new algorithm for diagnosis and treatment of Tuberculosis sepsis in HIV patients	['Byashalira, K.', 'Mbelele, P.', 'Semvua, H.', 'Chilongola, J.', 'Semvua, S.', 'Liyoyo, A.', 'Mmbaga, B.', 'Mfinanga, S.', 'Moore, C.', 'Heysell, S.', 'Mpagama, S.']	10.4103/ijmy.ijmy_135_19	International journal of mycobacteriology	2019	EXCLUDED	Excluded during the title and abstract screening
Clinical outcomes of routine opt-out antenatal human immunodeficiency virus screening: a systematic review	['Ibekwe, E.', 'Haigh, C.', 'Duncan, F.', 'Fatoye, F.']	10.1111/jocn.13475	J Clin Nurs	2017	EXCLUDED	Excluded during the title and abstract screening
Clinical performance of different SARS-CoV-2 IgG antibody tests	['Kohmer, N.', 'Westhaus, S.', 'RÃ¼hl, C.', 'Ciesek, S.', 'Rabenau, H. F.']	10.1002/jmv.26145	Journal of Medical Virology	2020	EXCLUDED	Excluded during the title and abstract screening
Clinical picture and overall status of newly diagnosed HIV patients at Turku University Hospital in 2013	['Eskola, S.', 'FinnilÃ¤, T.', 'Hohenthal, U.', 'Oksi, J.']		Duodecim; laaketieteellinen aikakauskirja	2016	EXCLUDED	Excluded during the title and abstract screening
Clinical prediction tool to assess the likelihood of a positive sars-cov-2 (covid-19) polymerase chain reaction test in patients with flu-like symptoms	['Lara, B. A.', 'Torres, F.', 'Holger, P.', 'Perales, C.', 'Basauri, S.', 'Clausdorff, H.', 'Escobedo, E.', 'Saldias, F.', 'Swadron, S.', 'Aguilera, P.']	10.5811/westjem.2020.12.49200	Western Journal of Emergency Medicine	2021	EXCLUDED	Excluded during the title and abstract screening
Clinical Predictors of Culture-confirmed Pulmonary Tuberculosis in Children in a High Tuberculosis and HIV Prevalence Area	['Frigati, L.', 'Maskew, M.', 'Workman, L.', 'Munro, J.', 'Andronikou, S.', 'Nicol, M. P.', 'Zar, H. J.']	10.1097/INF.0000000000000792	Pediatric Infectious Disease Journal	2015	EXCLUDED	Excluded during the title and abstract screening
Clinical presentations and management of COVID-19 infected children seen in a district health facility in Kambia, northern Sierra Leone	['Adetola, H. H.', 'Ishola, D.', 'Afolabi, M. O.', 'Bangura, J.', 'Sesay, I. G.', 'Pearce, R.', 'Garrick, I.', 'Kamara, B.', 'Leigh, B.', 'Greenwood, B.', 'Watson-Jones, D.']	10.11604/PAMJ.SUPP.2020.37.1.26312	Pan African Medical Journal	2020	EXCLUDED	Excluded during the title and abstract screening
Clinical presentations of adult and pediatric SARS-CoV-2-positive cases in a community cohort, Nashville, Tennessee	['Rankin, D. A.', 'Yanis, A.', 'Talj, R.', 'Howe, H. L.', 'Bloos, S. M.', 'Fernandez, K. N.', 'Amarin, J. Z.', 'Bruce, M.', 'Salib, S.', 'Hargrave, S.', 'Chappell, J. D.', 'Spieker, A. J.', 'Halasa, N. B.', 'Howard, L. M.']	10.1002/jmv.27988	Journal of Medical Virology	2022	EXCLUDED	Excluded during the title and abstract screening
Clinical profile and containment of the Ebola virus disease outbreak in two large West African cities, Nigeria, Julyâ€“September 2014	['Ohuabunwo, C.', 'Ameh, C.', 'Oduyebo, O.', 'Ahumibe, A.', 'Mutiu, B.', 'Olayinka, A.', 'Gbadamosi, W.', 'Garcia, E.', 'Nanclares, C.', 'Famiyesin, W.', 'Mohammed, A.', 'Nguku, P.', 'Koko, R. I.', 'Obasanya, J.', 'Adebayo, D.', 'Gbadegesin, Y.', 'Idigbe, O.', 'Oguntimehin, O.', 'Nyanti, S.', 'Nzuki, C.', 'Abdus-Salam, I.', 'Adeyemi, J.', 'Onyekwere, N.', 'Musa, E.', 'Brett-Major, D.', 'Shuaib, F…	10.1016/j.ijid.2016.08.011	International Journal of Infectious Diseases	2016	EXCLUDED	Excluded during the title and abstract screening
Clinical profile and outcome of H1N1 influenza infection at a tertiary care teaching hospital	['Patil, H. V.', 'Patil, V. C.', 'Kulkarni, A. R.', 'Pandere, K.', 'Vishwanath, A.']		Journal of Krishna Institute of Medical Sciences University	2019	EXCLUDED	Excluded during the title and abstract screening
Clinical Profile of Cases of COVID-19 in Far Western Province of Nepal	['Joshi, J.', 'Mishra, P.', 'Kamar, S. B.', 'Sharma, N. D.', 'Parajuli, J.', 'Sharma, S.', 'Pandey, H. R.']	10.33314/jnhrc.v18i1.2602	Journal of Nepal Health Research Council	2020	EXCLUDED	Excluded during the title and abstract screening
Clinical Proteomics Profiling for Biomarker Identification Among Patients Suffering With Indian Post Kala Azar Dermal Leishmaniasis	['Jaiswal, P.', 'Ghosh, M.', 'Patra, G.', 'Saha, B.', 'Mukhopadhyay, S.']	10.3389/fcimb.2020.00251	Frontiers in Cellular and Infection Microbiology	2020	EXCLUDED	Excluded during the title and abstract screening
Clinical review of COVID-19 patients presenting to a quaternary care private hospital in South India: A retrospective study: COVID-19 in Tamil Nadu: Retrospective study	['Mohandas, P.', 'Periasamy, S.', 'Marappan, M.', 'Sampath, A.', 'Garfin Sundaram, V. K.', 'Cherian, V. K.']	10.1016/j.cegh.2021.100751	Clinical Epidemiology and Global Health	2021	EXCLUDED	Excluded during the title and abstract screening
Clinical scenarios	['McKinnon, M.']	10.5694/j.1326-5377.2006.tb00703.x	Medical Journal of Australia	2006	EXCLUDED	Excluded during the title and abstract screening
Clinical significance of smell and taste dysfunction and other related factors in COVID-19	['Kavaz, E.', 'Tahir, E.', 'Bilek, H. C.', 'Kemal, Ã–', 'Deveci, A.', 'Aksakal Tanyel, E.']	10.1007/s00405-020-06503-9	European Archives of Oto-Rhino-Laryngology	2021	EXCLUDED	Excluded during the title and abstract screening
Clinical standards for drug-susceptible TB in children and adolescents	['Chiang, S. S.', 'Graham, S. M.', 'Schaaf, H. S.', 'Marais, B. J.', "Sant'Anna, C. C.", 'Sharma, S.', 'Starke, J. R.', 'Triasih, R.', 'Achar, J.', 'Amanullah, F.', 'Armitage, L. Y.', 'Aurilio, R. B.', 'Buck, W. C.', 'Centis, R.', 'Chabala, C.', 'Cruz, A. T.', 'Demers, A. M.', 'du Preez, K.', 'Enimil, A.', 'Furin, J.', 'Garcia-Prats, A. J.', 'Gonzalez, N. E.', 'Hoddinott, G.', 'Isaakidis, P.', 'J…	10.5588/ijtld.23.0085	Int J Tuberc Lung Dis	2023	EXCLUDED	Excluded during the title and abstract screening
Clinical standards for drug-susceptible TB in children and adolescents	['Chiang, S. S.', 'Graham, S. M.', 'Schaaf, H. S.', 'Marais, B. J.', 'Santâ€™Anna, C. C.', 'Sharma, S.', 'Starke, J. R.', 'Triasih, R.', 'Achar, J.', 'Amanullah, F.', 'Armitage, L. Y.', 'Aurilio, R. B.', 'Buck, W. C.', 'Centis, R.', 'Chabala, C.', 'Cruz, A. T.', 'Demers, A. M.', 'du Preez, K.', 'Enimil, A.', 'Furin, J.', 'Garcia-Prats, A. J.', 'Gonzalez, N. E.', 'Hoddinott, G.', 'Isaakidis, P.', …	10.5588/ijtld.23.0085	International Journal of Tuberculosis and Lung Disease	2023	EXCLUDED	Excluded during the title and abstract screening
Clinical, bacteriological and immunological follow-up of household contacts of leprosy patients from a post-elimination area - Antioquia, Colombia	['Cardona-Castro, N.', 'BeltrÃ¡n-Alzate, J. C.', 'Romero-Montoya, M.']	10.1590/S0074-02762009000600021	Memorias do Instituto Oswaldo Cruz	2009	EXCLUDED	Excluded during the title and abstract screening
Clinical, laboratory and echocardiographic profile of acute rheumatic fever in Nepali children	['Rayamajhi, A.', 'Sharma, D.', 'Shakya, U.']	10.1179/146532807X220271	Annals of Tropical Paediatrics	2007	EXCLUDED	Excluded during the title and abstract screening
Clinical, molecular and drug sensitivity pattern of mycobacterial isolates from extra-pulmonary tuberculosis cases in Addis Ababa, Ethiopia	['Korma, W.', 'Mihret, A.', 'Hussien, J.', 'Anthony, R.', 'Lakew, M.', 'Aseffa, A.']	10.1186/s12879-015-1177-4	BMC Infectious Diseases	2015	EXCLUDED	Excluded during the title and abstract screening
Clinician education, advice and SMS/text reminders improve test of reinfection rates following diagnosis of Chlamydia trachomatis or Neisseria gonorrhoeae: Before and after study in primary care	['Rose, S. B.', 'Garrett, S. M.', 'Hutchings, D.', 'Lund, K.', 'Kennedy, J.', 'Pullon, S. R. H.']	10.1136/bmjsrh-2018-200185	BMJ Sexual and Reproductive Health	2020	EXCLUDED	Excluded during the title and abstract screening
Clinicians' perspective of a training programme in syndromic management of sexually transmitted infections in Northern Tanzania	['Martin, D.', 'Klouman, E.', 'Masatu, M.', 'Klepp, K. I.']	10.1258/095646205774357253	International Journal of STD and AIDS	2005	EXCLUDED	Excluded during the title and abstract screening
Clinico-Epidemiological profile of new leprosy cases detected in leprosy case detection campaign in North Maharashtra during 2018-2020	['Surywanshi, S. P.', 'Lokhande, G. S.']	10.4103/ijph.ijph_387_22	Indian journal of public health	2023	EXCLUDED	Excluded during the title and abstract screening
Clinico-epidemiological profile of patients attending sexually transmitted disease clinic at the department of dermatology, GMC Jammu	['Sharma, R.', 'Wani, M. A.', 'Dogra, D.', 'Dogra, N.']		JK Science	2017	EXCLUDED	Excluded during the title and abstract screening
Clinico-epidemiological spectrum of childhood leprosy in post-elimination era: A multi-centre, cross-sectional study from west bengal	['Pradhan, S.', 'Podder, I.', 'Chowdhury, S. N.', 'Banerjee, G.', 'Bandyopadhyay, D.']		Indian Journal of Leprosy	2021	EXCLUDED	Excluded during the title and abstract screening
Clinico-epidemiological study of disability due to leprosy at the time of diagnosis among patients attending a tertiary care institution	['Reyila, V.', 'Betsy, A.', 'Riyaz, N.', 'Sasidharanpillai, S.', 'Beegum Sherjeena, P.', 'Majitha, M.', 'Joseph, D.']	10.4103/ijd.IJD-185-17	Indian Journal of Dermatology	2019	EXCLUDED	Excluded during the title and abstract screening
Clinico-epidemiological study of sexually transmitted infections in males at a rural-based tertiary care center	['Vora, R.', 'Anjaneyan, G.', 'Doctor, C.', 'Gupta, R.']	10.4103/0253-7184.85410	Indian Journal of Sexually Transmitted Diseases	2011	EXCLUDED	Excluded during the title and abstract screening
Clinico-epidemiological study of untreated multibacillary leprosy patients visiting a tertiary care hospital in Madurai	['Geetharani, G.', 'Pavithra, G.', 'Sathesh, P.']		Indian Journal of Leprosy	2018	EXCLUDED	Excluded during the title and abstract screening
Clinico-epidemiological trends of leprosy in Himachal Pradesh: A five year study	['Jindal, N.', 'Shanker, V.', 'Tegta, G. R.', 'Gupta, M.', 'Verma, G. K.']		Indian Journal of Leprosy	2009	EXCLUDED	Excluded during the title and abstract screening
Clinicoepidemiologic pattern of cutaneous leishmaniasis and molecular characterization of its causative agent in Hajjah governorate, northwest of Yemen	['Mogalli, N. M.', 'El Hossary, S. S.', 'Khatri, M. L.', 'Mukred, A. M.', 'Kassem, H. A.', 'El Sawaf, B. M.', 'Ramadan, N. F.']	10.1016/j.actatropica.2016.08.012	Acta Tropica	2016	EXCLUDED	Excluded during the title and abstract screening
Clinicolaboratory profile of and outcomes in neonates born to covid-19â€“positive mothers	['Sehra, R. N.', 'Goyal, A. K.', 'Saini, R.', 'Verma, S.', 'Gothwal, S.', 'Gupta, R. K.', 'Gupta, M. L.']		Perinatology	2021	EXCLUDED	Excluded during the title and abstract screening
Clinics in a dilemma over HIV partner notification	[]		Nursing times	1997	EXCLUDED	Excluded during the title and abstract screening
Clinics in diagnostic imaging (108)	['Teo, S. Y.', 'Ong, C. L.']		Singapore Medical Journal	2006	EXCLUDED	Excluded during the title and abstract screening
Clonal spread of an invasive strain of haemophilus influenzae type b among nursery contacts accompanied by a high carriage rate of non-disease-associated strains	['Saito, M.', 'Okada, K.', 'Takemori, K.', 'Yoshida, S. I.']	10.1099/0022-1317-49-9-845	Journal of Medical Microbiology	2000	EXCLUDED	Excluded during the title and abstract screening
Close contact behavior-based COVID-19 transmission and interventions in a subway system	['Liu, X.', 'Dou, Z.', 'Wang, L.', 'Su, B.', 'Jin, T.', 'Guo, Y.', 'Wei, J.', 'Zhang, N.']	10.1016/j.jhazmat.2022.129233	Journal of Hazardous Materials	2022	EXCLUDED	Excluded during the title and abstract screening
Close contact with tuberculosis in childhood	['Uhari, M.', 'Linna, O.']		European Journal of Respiratory Diseases	1982	EXCLUDED	Excluded during the title and abstract screening
Close contacts examination and chemoprophylaxis care level of Diyarbakir no 1 tuberculosis control dispensary	['Abakay, A.', 'Abakay, Ã–', 'Tanrikulu, A. Ã‡', 'CoÅŸkunsel, M.']		Goztepe Tip Dergisi	2006	EXCLUDED	Excluded during the title and abstract screening
Close encounters of three kinds: Case-based report of endemic mycoses in the environs of New York city	['Manglani, R.', 'Pavosevic, H. T.', 'Han, L.', 'Epelbaum, O.']	10.1016/j.rmcr.2020.101106	Respiratory Medicine Case Reports	2020	EXCLUDED	Excluded during the title and abstract screening
Closing in on the Reservoir: Proactive Case Detection in High-Risk Groups as a Strategy to Detect Plasmodium falciparum Asymptomatic Carriers in Cambodia	['Rossi, G.', 'Vernaeve, L.', 'Van Den Bergh, R.', 'Nguon, C.', 'Debackere, M.', 'Abello Peiri, C.', 'Van, V.', 'Khim, N.', 'Kim, S.', 'Eam, R.', 'Ken, M.', 'Khean, C.', 'De Smet, M.', 'Menard, D.', 'Kindermans, J. M.']	10.1093/cid/cix1064	Clinical Infectious Diseases	2018	EXCLUDED	Excluded during the title and abstract screening
Closing the Brief Case: Brucella suis Infection in a Household of Dogs	['Landis, M.', 'Rogovskyy, A. S.']	10.1128/jcm.00985-21	Journal of Clinical Microbiology	2022	EXCLUDED	Excluded during the title and abstract screening
Clostridium difficile O27 colitis: Hospital-onset but community-acquired	['Buffet-Bataillon, S.', 'Cormier, M.', 'Tattevin, P.', 'SÃ©nÃ©chal, H.', 'Vincent, P.', 'Cormier, M.', 'Vincent, P.']	10.1007/s10096-012-1565-2	European Journal of Clinical Microbiology and Infectious Diseases	2012	EXCLUDED	Excluded during the title and abstract screening
Cloth Lanyards as a Source of Intermittent Transmission of Candida auris on an ICU	['Patterson, C. A.', 'Wyncoll, D.', 'Patel, A.', 'Ceesay, Y.', 'Newsholme, W.', 'Chand, M.', 'Mitchell, H.', 'Tan, M.', 'Edgeworth, J. D.']	10.1097/ccm.0000000000004843	Crit Care Med	2021	EXCLUDED	Excluded during the title and abstract screening
Clueless in Manhattan	['Boyce, N.']		U.S. news & world report	2001	EXCLUDED	Excluded during the title and abstract screening
Cluster analysis of the origins of the new influenza A(H1N1) virus	['Solovyov, A.', 'Palacios, G.', 'Briese, T.', 'Lipkin, W. I.', 'Rabadan, R.']	10.2807/ese.14.21.19224-en	Euro surveillance : bulletin europÃ©en sur les maladies transmissibles = European communicable disease bulletin	2009	EXCLUDED	Excluded during the title and abstract screening
A cluster of adenovirus type B55 infection in a neurosurgical inpatient department of a general hospital in Guangdong, China	['Yi, L.', 'Zou, L.', 'Lu, J.', 'Kang, M.', 'Song, Y.', 'Su, J.', 'Zhang, X.', 'Liang, L.', 'Ni, H.', 'Ke, C.', 'Wu, J.']	10.1111/irv.12457	Influenza and other Respiratory Viruses	2017	EXCLUDED	Excluded during the title and abstract screening
Cluster of Coronavirus disease associated with fitness dance classes, South Korea	['Jang, S.', 'Han, S. H.', 'Rhee, J. Y.']	10.3201/eid2608.200633	Emerging Infectious Diseases	2020	EXCLUDED	Excluded during the title and abstract screening
A cluster of four cases of meningococcal disease in a single nuclear family	['Acheson, P.', 'Barron, R.', 'Borrow, R.', 'Gray, S.', 'Marodi, C.', 'Ramsay, M.', 'Waller, J.', 'Flood, T.']	10.1136/archdischild-2011-301074	Archives of Disease in Childhood	2012	EXCLUDED	Excluded during the title and abstract screening
Cluster of HIV-infected adolescents and young adults--Mississippi, 1999	[]		MMWR. Morbidity and mortality weekly report	2000	EXCLUDED	Excluded during the title and abstract screening
Cluster of HIV-positive young women--New York, 1997-1998	[]		MMWR. Morbidity and mortality weekly report	1999	EXCLUDED	Excluded during the title and abstract screening
Cluster of indigenous typhoid fever cases in a French city	['Baclet, N.', 'Haeghebaert, S.', 'Legout, L.', 'Caillaux, M.', 'Moreau-Crepeaux, S.', 'VachÃ©e, A.', 'Senneville, E.', 'Chaud, P.', 'Yazdanpanah, Y.', 'Poissy, J.']	10.1016/j.medmal.2010.12.012	Medecine et Maladies Infectieuses	2011	EXCLUDED	Excluded during the title and abstract screening
A cluster of infectious syphilis among young heterosexuals in south-east Hampshire	['Morgan, E.', 'Blume, A.', 'Carroll, R.']	10.1258/ijsa.2011.010536	International Journal of STD and AIDS	2011	EXCLUDED	Excluded during the title and abstract screening
A cluster of invasive meningococcal disease revealed by the characterization of a novel serogroup B meningococcal clone	['Valinsky, L.', 'Jaffe, J.', 'Keller, N.', 'Block, C.', 'Abramson, N.', 'Stein-Zamir, C.']	10.1017/S0950268815001296	Epidemiology and Infection	2016	EXCLUDED	Excluded during the title and abstract screening
Cluster of MRSA in the home care setting: Strategy for conducting a contact investigation	['Haverkate, M. R.', 'Van Der Bij, A. K.', 'Versteegen, J. T.', 'Dirksen, K. G.', 'Meessen, N. E. L.', 'Timen, A.']		Nederlands Tijdschrift voor Geneeskunde	2019	EXCLUDED	Excluded during the title and abstract screening
A cluster of Neisseria meningitidis cases in Quebec, January 1991	['Guilmette, P.', 'Fournier, B.', 'Robert, Y.']		Canada diseases weekly report = Rapport hebdomadaire des maladies au Canada	1991	EXCLUDED	Excluded during the title and abstract screening
A Cluster of Pediatric Invasive Group A Streptococcus Disease in Melbourne, Australia, Coinciding with a High-Burden Influenza Season	['Wong, N. X.', 'Crawford, N. W.', 'Oliver, J.', 'McMinn, A.', 'Ching, N. S.', 'Baker, C.', 'Smeesters, P. R.', 'Daley, A. J.', 'Steer, A. C.']	10.1055/s-0038-1677456	Journal of Pediatric Infectious Diseases	2019	EXCLUDED	Excluded during the title and abstract screening
A cluster of the Corona Virus Disease 2019 caused by incubation period transmission in Wuxi, China	['Gao, Y.', 'Shi, C.', 'Chen, Y.', 'Shi, P.', 'Liu, J.', 'Xiao, Y.', 'Shen, Y.', 'Chen, E.']	10.1016/j.jinf.2020.03.042	Journal of Infection	2020	EXCLUDED	Excluded during the title and abstract screening
A cluster of tuberculosis associated with use of a marijuana water pipe	['Munckhof, W. J.', 'Konstantinos, A.', 'Wamsley, M.', 'Mortlock, M.', 'Gilpin, C.']		International Journal of Tuberculosis and Lung Disease	2003	EXCLUDED	Excluded during the title and abstract screening
Cluster of tuberculosis cases among exotic dancers and their close contacts--Kansas, 1994-2000	[]		MMWR. Morbidity and mortality weekly report	2001	EXCLUDED	Excluded during the title and abstract screening
A cluster of tuberculosis cases in a family	['Ejidokun, O. O.', 'Ramaiah, S.', 'Sandhu, S.']		Communicable disease and public health / PHLS	1998	EXCLUDED	Excluded during the title and abstract screening
Cluster randomised trial of intermittent preventive treatment for malaria in infants in area of high, seasonal transmission in Ghana	['Chandramohan, D.', 'Owusu-Agyei, S.', 'Carneiro, I.', 'Awine, T.', 'Amponsa-Achiano, K.', 'Mensah, N.', 'Jaffar, S.', 'Baiden, R.', 'Hodgson, A.', 'Binka, F.', 'Greenwood, B.']	10.1136/bmj.331.7519.727	British Medical Journal	2005	EXCLUDED	Excluded during the title and abstract screening
A Cluster-Randomized Controlled Intervention Study to Assess the Effect of a Contact Intervention in Reducing Leprosy-Related Stigma in Indonesia	['Peters, R. M. H.', 'Dadun', 'Zweekhorst, M. B. M.', 'Bunders, J. F. G.', 'Irwanto', 'van Brakel, W. H.']	10.1371/journal.pntd.0004003	PLoS Neglected Tropical Diseases	2015	EXCLUDED	Excluded during the title and abstract screening
Cluster-randomized controlled trial of intermittent preventive treatment in infancy using sulfadoxineâ€“pyrimethamine (SP-IPTi): a pilot study in Nigeria	['Adeleke, O. T.', 'Oyenuga, A.', 'Slusher, T. M.', 'Gbadero, D. A.']	10.1093/tropej/fmad001	Journal of Tropical Pediatrics	2023	EXCLUDED	Excluded during the title and abstract screening
A cluster-randomized controlled trial to assess the effectiveness of using 15% DEET topical repellent with long-lasting insecticidal nets (LLINs) compared to a placebo lotion on malaria transmission	['Sangoro, O.', 'Turner, E.', 'Simfukwe, E.', 'Miller, J. E.', 'Moore, S. J.']	10.1186/1475-2875-13-324	Malaria Journal	2014	EXCLUDED	Excluded during the title and abstract screening
A cluster-randomized trial of mass drug administration with a gametocytocidal drug combination to interrupt malaria transmission in a low endemic area in Tanzania	['Shekalaghe, S. A.', 'Drakeley, C.', 'Van Den Bosch, S.', 'Ter Braak, R.', 'Van Den Bijllaardt, W.', 'Mwanziva, C.', 'Semvua, S.', 'Masokoto, A.', 'Mosha, F.', 'Teelen, K.', 'Hermsen, R.', 'Okell, L.', 'Gosling, R.', 'Sauerwein, R.', 'Bousema, T.']	10.1186/1475-2875-10-247	Malaria Journal	2011	EXCLUDED	Excluded during the title and abstract screening
Clustered cases of acral perniosis: Clinical features, histopathology, and relationship to COVID-19	['Cordoro, K. M.', 'Reynolds, S. D.', 'Wattier, R.', 'McCalmont, T. H.']	10.1111/pde.14227	Pediatric Dermatology	2020	EXCLUDED	Excluded during the title and abstract screening
Clustered tuberculosis cases: do they represent recent transmission and can they be detected earlier?	['van Deutekom, H.', 'Hoijng, S. P.', 'de Haas, P. E.', 'Langendam, M. W.', 'Horsman, A.', 'van Soolingen, D.', 'Coutinho, R. A.']	10.1164/rccm.200306-856OC	Am J Respir Crit Care Med	2004	EXCLUDED	Excluded during the title and abstract screening
Clustered tuberculosis cases: Do they represent recent transmission and can they be detected earlier?	['Van Deutekom, H.', 'Hoijng, S. P.', 'De Haas, P. E. W.', 'Langendam, M. W.', 'Horsman, A.', 'Van Soolingen, D.', 'Coutinho, R. A.']		American Journal of Respiratory and Critical Care Medicine	2004	EXCLUDED	Excluded during the title and abstract screening
Clustered tuberculosis in a low-burden country: Nationwide genotyping through 15 years	['Kamper-JÃ¸rgensen, Z.', 'Andersen, A. B.', 'Kok-Jensen, A.', 'Bygbjerg, I. C.', 'Andersen, P. H.', 'Thomsen, V. O.', 'Kamper-JÃ¸rgensen, M.', 'Lillebaek, T.']	10.1128/JCM.06358-11	Journal of Clinical Microbiology	2012	EXCLUDED	Excluded during the title and abstract screening
[Clustering analysis of Mycobacterium tuberculosis using the JATA(12)-VNTR system for molecular epidemiological surveillance in broad areas of Japan]	['Wada, T.', 'Tamaru, A.', 'Iwamoto, T.', 'Arikawa, K.', 'Nakanishi, N.', 'Komukai, J.', 'Matsumoto, K.', 'Hase, A.']		Kekkaku : [Tuberculosis]	2013	EXCLUDED	Excluded during the title and abstract screening
Clustering and superspreading potential of SARS-CoV-2 infections in Hong Kong	['Adam, D. C.', 'Wu, P.', 'Wong, J. Y.', 'Lau, E. H. Y.', 'Tsang, T. K.', 'Cauchemez, S.', 'Leung, G. M.', 'Cowling, B. J.']	10.1038/s41591-020-1092-0	Nat Med	2020	EXCLUDED	Excluded during the title and abstract screening
Clustering of contacts relevant to the spread of infectious disease	['Xiao, X.', 'van Hoek, A. J.', 'Kenward, M. G.', 'Melegaro, A.', 'Jit, M.']	10.1016/j.epidem.2016.08.001	Epidemics	2016	EXCLUDED	Excluded during the title and abstract screening
Clustering of leprosy beyond the household level in a highly endemic setting on the Comoros, an observational study	['Ortuno-Gutierrez, N.', 'Baco, A.', 'Braet, S.', 'Younoussa, A.', 'Mzembaba, A.', 'Salim, Z.', 'Amidy, M.', 'Grillone, S.', 'De Jong, B. C.', 'Richardus, J. H.', 'Hasker, E.']	10.1186/s12879-019-4116-y	BMC Infectious Diseases	2019	EXCLUDED	Excluded during the title and abstract screening
Clustering of malaria in households in the Greater Mekong Subregion: operational implications for reactive case detection	['Mukaka, M.', 'Peerawaranun, P.', 'Parker, D. M.', 'Kajeechiwa, L.', 'Nosten, F. H.', 'Nguyen, T. N.', 'Hien, T. T.', 'Tripura, R.', 'Peto, T. J.', 'Phommasone, K.', 'Mayxay, M.', 'Newton, P. N.', 'Imwong, M.', 'Day, N. P. J.', 'Dondorp, A. M.', 'White, N. J.', 'von Seidlein, L.']	10.1186/s12936-021-03879-9	Malaria Journal	2021	EXCLUDED	Excluded during the title and abstract screening
Clustering symptoms of non-severe malaria in semi-immune Amazonian patients	['Martins, A. C.', 'AraÃºjo, F. M.', 'Braga, C. B.', 'GuimarÃ£es, M. G. S.', 'Nogueira, R.', 'Arruda, R. A.', 'Fernandes, L. N.', 'Correa, L. R.', 'Malafronte, R. D. S.', 'Cruz, O. G.', 'CodeÃ§o, C. T.', 'da Silva-Nunes, M.']	10.7717/peerj.1325	PeerJ	2015	EXCLUDED	Excluded during the title and abstract screening
Clusters of human infections with avian influenza a(h7n9) virus in China, March 2013 to June 2015	['Liu, B.', 'Havers, F. P.', 'Zhou, L.', 'Zhong, H.', 'Wang, X.', 'Mao, S.', 'Li, H.', 'Ren, R.', 'Xiang, N.', 'Shu, Y.', 'Zhou, S.', 'Liu, F.', 'Chen, E.', 'Zhang, Y.', 'Widdowson, M. A.', 'Li, Q.', 'Feng, Z.']	10.1093/infdis/jix098	Journal of Infectious Diseases	2017	EXCLUDED	Excluded during the title and abstract screening
Clusters of leprosy transmission and of late diagnosis in a highly endemic area in Brazil: focus on different spatial analysis approaches	['Alencar, C. H.', 'Ramos, A. N., Jr.', 'dos Santos, E. S.', 'Richter, J.', 'Heukelbach, J.']	10.1111/j.1365-3156.2011.02945.x	Trop Med Int Health	2012	EXCLUDED	Excluded during the title and abstract screening
Clusters of meningococcal disease in university students	[]		Communicable disease report. CDR weekly	1997	EXCLUDED	Excluded during the title and abstract screening
Clusters of new tuberculosis cases in North-West London: A survey from three hospitals based on IS6110 RFLP typing	['Kumar, D.', 'Saunders, N. A.', 'Watson, J. M.', 'Ridley, A. M.', 'Nicholas, S.', 'Barker, K. F.', 'Wall, R.', 'Karim, Q. N.', 'Barrett, S.', 'George, R. C.', 'McCartney, A. C.']	10.1016/S0163-4453(00)80004-3	Journal of Infection	2000	EXCLUDED	Excluded during the title and abstract screening
Co-circulation of Multidrug-resistant Shigella among Men Who Have Sex with Men in Australia	['Ingle, D. J.', 'Easton, M.', 'Valcanis, M.', 'Seemann, T.', 'Kwong, J. C.', 'Stephens, N.', 'Carter, G. P.', 'GonÃ§alves Da Silva, A.', 'Adamopoulos, J.', 'Baines, S. L.', 'Holt, K. E.', 'Chow, E. P. F.', 'Fairley, C. K.', 'Chen, M. Y.', 'Kirk, M. D.', 'Howden, B. P.', 'Williamson, D. A.']	10.1093/cid/ciz005	Clinical Infectious Diseases	2019	EXCLUDED	Excluded during the title and abstract screening
Co-infection with Pansensitive and Multidrug-Resistant Strains of Mycobacterium tuberculosis	['Mendez, M. P.', 'Landon, M. E.', 'McCloud, M. K.', 'Davidson, P.', 'Christensen, P. J.']	10.3201/eid1504.080592	Emerging Infectious Diseases	2009	EXCLUDED	Excluded during the title and abstract screening
The co-management of tuberculosis-diabetes co-morbidities in Indonesia under the National Tuberculosis Control Program: results from a cross-sectional study from 2017 to 2019	['Jiang, W.', 'Trimawartinah', 'Rahman, F. M.', 'Wibowo, A.', 'Sanjaya, A.', 'Silitonga, P. I. I.', 'Tang, S.', 'Long, Q.']	10.1186/s12889-022-13017-y	BMC public health	2022	EXCLUDED	Excluded during the title and abstract screening
Co-Recovery of Mycobacterium avium Complex and Mycobacterium tuberculosis in Patients with Pulmonary Tuberculosis: Predictive Value of Positive Sputum Smear and Significance of Early Recovery of Mycobacterium avium Complex	['Dogbey-Smith, M. C.', 'Schlossberg, D.']	10.1097/IPC.0000000000000418	Infectious Diseases in Clinical Practice	2016	EXCLUDED	Excluded during the title and abstract screening
Coburn presses HHS to enforce spousal notification law. Department of Health and Human Services	[]		AIDS policy & law	1998	EXCLUDED	Excluded during the title and abstract screening
A coccidioidomycosis outbreak following the Northridge, Calif, earthquake	['Schneider, E.', 'Hajjeh, R. A.', 'Spiegel, R. A.', 'Jibson, R. W.', 'Harp, E. L.', 'Marshall, G. A.', 'Gunn, R. A.', 'McNeil, M. M.', 'Pinner, R. W.', 'Baron, R. C.', 'Burger, R. C.', 'Hutwagner, L. C.', 'Crump, C.', 'Kaufman, L.', 'Reef, S. E.', 'Feldman, G. M.', 'Pappagianis, D.', 'Werner, S. B.']	10.1001/jama.277.11.904	JAMA	1997	EXCLUDED	Excluded during the title and abstract screening
Cochrane corner: Effectiveness of quarantine in reducing the spread of COVID-19	['Ryan, J.', 'Mazingisa, A. V.', 'Wiysonge, C. S.']	10.11604/pamj.2020.35.2.23051	Pan African Medical Journal	2020	EXCLUDED	Excluded during the title and abstract screening
Cocirculation of infectious diseases on networks	['Miller, J. C.']		Physical review. E, Statistical, nonlinear, and soft matter physics	2013	EXCLUDED	Excluded during the title and abstract screening
Coexistence and specialization of pathogen strains on contact networks	['Eames, K. T. D.', 'Keeling, M. J.']	10.1086/505760	American Naturalist	2006	EXCLUDED	Excluded during the title and abstract screening
Cohort of Four Thousand Four Hundred Four Persons Under Investigation for COVID-19 in a New York Hospital and Predictors of ICU Care and Ventilation	['Singer, A. J.', 'Morley, E. J.', 'Meyers, K.', 'Fernandes, R.', 'Rowe, A. L.', 'Viccellio, P.', 'Thode, H. C.', 'Bracey, A.', 'Henry, M. C.']	10.1016/j.annemergmed.2020.05.011	Annals of Emergency Medicine	2020	EXCLUDED	Excluded during the title and abstract screening
Cohort profile: Actionable Register of Geneva Outpatients and inpatients with SARS-CoV-2 (ARGOS)	['Genecand, C.', 'Mongin, D.', 'Koegler, F.', 'Lebowitz, D.', 'Regard, S.', 'Falcone, J. L.', 'Nehme, M.', 'Braillard, O.', 'Grira, M.', 'Joubert, D.', 'Chopard, P.', 'Delaporte, E.', 'Stirnemann, J.', 'Guessous, I.', 'Tardin, A.', 'Courvoisier, D. S.']	10.1136/bmjopen-2021-048946	BMJ Open	2021	EXCLUDED	Excluded during the title and abstract screening
Cohort profile: The UK COVID-19 Public Experiences (COPE) prospective longitudinal mixed-methods study of health and well-being during the SARSCoV2 coronavirus pandemic	['Phillips, R.', 'Taiyari, K.', 'Torrens-Burton, A.', 'Cannings-John, R.', 'Williams, D.', 'Peddle, S.', 'Campbell, S.', 'Hughes, K.', 'Gillespie, D.', 'Sellars, P.', 'Pell, B.', 'Ashfield-Watt, P.', 'Akbari, A.', 'Seage, C. H.', 'Perham, N.', 'Joseph-Williams, N.', 'Harrop, E.', 'Blaxland, J.', 'Wood, F.', 'Poortinga, W.', 'Wahl-Jorgensen, K.', 'James, D. H.', 'Crone, D.', 'Thomas-Jones, E.', 'H…	10.1371/journal.pone.0258484	PLoS ONE	2021	EXCLUDED	Excluded during the title and abstract screening
Cohorting to isolate asymptomatic spreaders: An agent-based simulation study on the Mumbai Suburban Railway	['Talekar, A.', 'Shriram, S.', 'Vaidhiyan, N.', 'Aggarwal, G.', 'Chen, J.', 'Venkatramanan, S.', 'Wang, L.', 'Adiga, A.', 'Sadilek, A.', 'Tendulkar, A.', 'Marathe, M.', 'Sundaresan, R.', 'Tambe, M.']		ArXiv	2020	EXCLUDED	Excluded during the title and abstract screening
Coinfection and other clinical characteristics of COVID-19 in children	['Wu, Q.', 'Xing, Y.', 'Shi, L.', 'Li, W.', 'Gao, Y.', 'Pan, S.', 'Wang, Y.', 'Wang, W.', 'Xing, Q.']	10.1542/peds.2020-0961	Pediatrics	2020	EXCLUDED	Excluded during the title and abstract screening
Coinfections with human immunodeficiency virus and tuberculosis in childhood	['Maritz, E. R.', 'Schimana, W.']	10.1007/s00112-015-3377-9	Monatsschrift fur Kinderheilkunde	2015	EXCLUDED	Excluded during the title and abstract screening
Colchicine: A potential therapeutic tool against COVID-19. Experience of 5 patients	['Montealegre-GÃ³mez, G.', 'Garavito, E.', 'GÃ³mez-LÃ³pez, A.', 'Rojas-Villarraga, A.', 'Parra-Medina, R.']	10.1016/j.reuma.2020.05.001	Reumatologia Clinica	2021	EXCLUDED	Excluded during the title and abstract screening
Collaborating to advocate in primary care for children during COVID-19	['Harrison, E.', 'Garbutt, J.', 'Sterkel, R.', 'Dodd, S.', 'Wang, R.', 'Newland, J.', 'Plax, K.']	10.1542/peds.2021-052106	Pediatrics	2021	EXCLUDED	Excluded during the title and abstract screening
Collaborating with a graduate marketing class to boost awareness of the aids and cancer specimen resource	['Maddox, L. M.', 'Silver, S.']	10.1089/bio.2021.0025	Biopreservation and Biobanking	2021	EXCLUDED	Excluded during the title and abstract screening
Collaboration between municipal and specialist public health care in tuberculosis screening in Norway	['Harstad, I.', 'Henriksen, A. H.', 'Sagvik, E.']	10.1186/1472-6963-14-238	BMC health services research	2014	EXCLUDED	Excluded during the title and abstract screening
Collaboration between the national tuberculosis programme and a non governmental organisation in TB/HIV care at a district level: experience from Tanzania	['Wandwalo, E.', 'Kapalata, N.', 'Tarimo, E.', 'Corrigan, C. B.', 'Morkve, O.']		African health sciences	2004	EXCLUDED	Excluded during the title and abstract screening
Collaboration with the voluntary sector in setting up an early medical abortion service in the PCT	['Gupta, S.', 'Kapwepwe, S.']	10.1080/01443610701405838	Journal of Obstetrics and Gynaecology	2007	EXCLUDED	Excluded during the title and abstract screening
Collaborative approach to improve the detection and management of trichomoniasis in a low prevalence district	['Waghorn, D. J.', 'Tucker, P. K.', 'Chia, Y.', 'Spencer, S.', 'Luzzi, G. A.']	10.1258/0956462981921792	International Journal of STD and AIDS	1998	EXCLUDED	Excluded during the title and abstract screening
A collaborative approach to management of chlamydial infection among teenagers seeking contraceptive care in a community setting	['James, N. J.', 'Hughes, S.', 'Ahmed-Jushuf, I.', 'Slack, R. C. B.']	10.1136/sti.75.3.156	Sexually Transmitted Infections	1999	EXCLUDED	Excluded during the title and abstract screening
Collaborative care for the detection and management of depression among adults receiving antiretroviral therapy in South Africa: Study protocol for the CobALT randomised controlled trial	['Fairall, L.', 'Petersen, I.', 'Zani, B.', 'Folb, N.', 'Georgeu-Pepper, D.', 'Selohilwe, O.', 'Petrus, R.', 'Mntambo, N.', 'Bhana, A.', 'Lombard, C.', 'Bachmann, M.', 'Lund, C.', 'Hanass-Hancock, J.', 'Chisholm, D.', 'McCrone, P.', 'Carmona, S.', 'Gaziano, T.', 'Levitt, N.', 'Kathree, T.', 'Thornicroft, G.']	10.1186/s13063-018-2517-7	Trials	2018	EXCLUDED	Excluded during the title and abstract screening
Collaborative Mining of Whole Genome Sequences for Intelligent HIV-1 Sub-Strain(s) Discovery	['Ekpenyong, M. E.', 'Adegoke, A. A.', 'Edoho, M. E.', 'Inyang, U. G.', 'Udo, I. J.', 'Ekaidem, I. S.', 'Osang, F.', 'Uto, N. P.', 'Geoffery, J. I.']	10.2174/1570162x20666220210142209	Curr HIV Res	2022	EXCLUDED	Excluded during the title and abstract screening
Combat COVID-19 with artificial intelligence and big data	['Lin, L.', 'Hou, Z.']	10.1093/jtm/taaa080	J Travel Med	2020	EXCLUDED	Excluded during the title and abstract screening
Combating COVID-19 pandemic in Nepal: Ethical challenges in an outbreak	['Shah, A.', 'Aacharya, R. P.']	10.31729/jnma.4959	Journal of the Nepal Medical Association	2020	EXCLUDED	Excluded during the title and abstract screening
Combating the COVID-19 epidemic: Experiences from Vietnam	['Ha, B. T. T.', 'Quang, L. N.', 'Mirzoev, T.', 'Tai, N. T.', 'Thai, P. Q.', 'Dinh, P. C.']	10.3390/ijerph17093125	International Journal of Environmental Research and Public Health	2020	EXCLUDED	Excluded during the title and abstract screening
Combination of malaria vector control interventions in pyrethroid resistance area in Benin: A cluster randomised controlled trial	['Corbel, V.', 'Akogbeto, M.', 'Damien, G. B.', 'Djenontin, A.', 'Chandre, F.', 'Rogier, C.', 'Moiroux, N.', 'Chabi, J.', 'Banganna, B.', 'Padonou, G. G.', 'Henry, M. C.']	10.1016/S1473-3099(12)70081-6	The Lancet Infectious Diseases	2012	EXCLUDED	Excluded during the title and abstract screening
Combined 5' UTR RFLP analysis and VP1 sequencing for epidemic investigation of enteroviruses	['Kyriakopoulou, Z.', 'Tsolis, K.', 'Pliaka, V.', 'Tsakogiannis, D.', 'Ruether, I. G.', 'Gartzonika, C.', 'Levidiotou-Stefanou, S.', 'Markoulatos, P.']	10.1007/s00705-012-1472-y	Archives of virology	2013	EXCLUDED	Excluded during the title and abstract screening
The combined effect of chemoprophylaxis with single dose rifampicin and immunoprophylaxis with BCG to prevent leprosy in contacts of newly diagnosed leprosy cases: A cluster randomized controlled trial (MALTALEP study)	['Richardus, R. A.', 'Alam, K.', 'Pahan, D.', 'Feenstra, S. G.', 'Geluk, A.', 'Richardus, J. H.']	10.1186/1471-2334-13-456	BMC Infectious Diseases	2013	EXCLUDED	Excluded during the title and abstract screening
Combined intravenous immunoglobulin and baricitinib treatment for severe COVID-19 with rhabdomyolysis: A case report	['Wu, H. Y.', 'Pan, C. T.', 'Cheng, C. F.', 'Lin, C. Y.', 'Chang, S. N.', 'Chen, Y. C.', 'Wang, C. Y.', 'Chen, Y. F.', 'Chen, C. Y.', 'Ma, M. H. M.', 'Hwang, J. J.']	10.1016/j.jfma.2021.03.014	Journal of the Formosan Medical Association	2021	EXCLUDED	Excluded during the title and abstract screening
Combined Phylogeographic Analyses and Epidemiologic Contact Tracing to Characterize Atypically Pathogenic Avian Influenza (H3N1) Epidemic, Belgium, 2019	['Van Borm, S.', 'Boseret, G.', 'Dellicour, S.', 'Steensels, M.', 'Roupie, V.', 'Vandenbussche, F.', 'Mathijs, E.', 'Vilain, A.', 'Driesen, M.', 'Dispas, M.', 'Delcloo, A. W.', 'Lemey, P.', 'Mertens, I.', 'Gilbert, M.', 'Lambrecht, B.', 'van den Berg, T.']	10.3201/eid2902.220765	Emerging Infectious Diseases	2023	EXCLUDED	Excluded during the title and abstract screening
Combined use of QuantiFERONÂ®-TB gold assay and chest computed tomography in a tuberculosis outbreak	['Lew, W. J.', 'Jung, Y. J.', 'Song, J. W.', 'Jang, Y. M.', 'Kim, H. J.', 'Oh, Y. M.', 'Lee, S. D.', 'Kim, W. S.', 'Kim, D. S.', 'Kim, W. D.', 'Shim, T. S.']		International Journal of Tuberculosis and Lung Disease	2009	EXCLUDED	Excluded during the title and abstract screening
Combining contact tracing with targeted indoor residual spraying significantly reduces dengue transmission	['Vazquez-Prokopec, G. M.', 'Montgomery, B. L.', 'Horne, P.', 'Clennon, J. A.', 'Ritchie, S. A.']	10.1126/sciadv.1602024	Science advances	2017	EXCLUDED	Excluded during the title and abstract screening
Combining Epidemiological and Genetic Networks Signifies the Importance of Early Treatment in HIV-1 Transmission	['Zarrabi, N.', 'Prosperi, M.', 'Belleman, R. G.', 'Colafigli, M.', 'de Luca, A.', 'Sloot, P. M. A.']	10.1371/journal.pone.0046156	PLoS ONE	2012	EXCLUDED	Excluded during the title and abstract screening
Combining epidemiological data and whole genome sequencing to understand SARS-CoV-2 transmission dynamics in a large tertiary care hospital during the first COVID-19 wave in The Netherlands focusing on healthcare workers	['Haanappel, C. P.', 'Oude Munnink, B. B.', 'Sikkema, R. S.', 'Voor in â€™t holt, A. F.', 'de Jager, H.', 'de Boever, R.', 'Koene, H. H. H. T.', 'Boter, M.', 'Chestakova, I. V.', 'van der Linden, A.', 'Molenkamp, R.', 'Osbak, K. K.', 'Arcilla, M. S.', 'Vos, M. C.', 'Koopmans, M. P. G.', 'Severin, J. A.']	10.1186/s13756-023-01247-7	Antimicrobial Resistance and Infection Control	2023	EXCLUDED	Excluded during the title and abstract screening
Combining free text and structured electronic medical record entries to detect acute respiratory infections	['DeLisle, S.', 'South, B.', 'Anthony, J. A.', 'Kalp, E.', 'Gundlapallli, A.', 'Curriero, F. C.', 'Glass, G. E.', 'Samore, M.', 'Perl, T. M.']		PloS one	2010	EXCLUDED	Excluded during the title and abstract screening
Combining long-lasting insecticidal nets and indoor residual spraying for malaria prevention in Ethiopia: Study protocol for a cluster randomized controlled trial	['Deressa, W.', 'Loha, E.', 'Balkew, M.', 'Hailu, A.', 'Gari, T.', 'Kenea, O.', 'Overgaard, H. J.', 'Gebremichael, T.', 'Robberstad, B.', 'LindtjÃ¸rn, B.']	10.1186/s13063-016-1154-2	Trials	2016	EXCLUDED	Excluded during the title and abstract screening
Combining Salmonella Dublin genome information and contact-tracing to substantiate a new approach for improved detection of infectious transmission routes in cattle populations	['de Knegt, L. V.', 'Kudirkiene, E.', 'Rattenborg, E.', 'SÃ¸rensen, G.', 'Denwood, M. J.', 'Olsen, J. E.', 'Nielsen, L. R.']	10.1016/j.prevetmed.2018.09.005	Prev Vet Med	2020	EXCLUDED	Excluded during the title and abstract screening
Combining serology with case-detection, to allow the easing of restrictions against SARS-CoV-2: a modelling-based study in India	['Mandal, S.', 'Das, H.', 'Deo, S.', 'Arinaminpathy, N.']	10.1038/s41598-021-81405-2	Sci Rep	2021	EXCLUDED	Excluded during the title and abstract screening
Combining social network analysis and cluster analysis to identify sexual network types	['De Rubeis, E.', 'Wylie, J. L.', 'Cameron, D. W.', 'Nair, R. C.', 'Jolly, A. M.']	10.1258/095646207782212234	Int J STD AIDS	2007	EXCLUDED	Excluded during the title and abstract screening
Comfort with and willingness to participate in COVID-19 contact tracing: The role of risk perceptions, trust, and political ideology	['Van Fossen, J. A.', 'Ropp, J. W.', 'Darcy, K.', 'Hamm, J. A.']	10.1016/j.socscimed.2022.115174	Social Science and Medicine	2022	EXCLUDED	Excluded during the title and abstract screening
Coming Out to Play: Privacy, Data Protection, Childrenâ€™s Health, and COVID-19 Research	['Beauvais, M. J. S.', 'Knoppers, B. M.']	10.3389/fgene.2021.659027	Frontiers in Genetics	2021	EXCLUDED	Excluded during the title and abstract screening
Commentary on â€œSetting up a COVID-19 care facility at a prison: An experience from Pakistanâ€	['Shah, S. G. S.', 'Awais, S.', 'Shah, S. F. H.']	10.1016/j.amsu.2020.09.018	Annals of Medicine and Surgery	2020	EXCLUDED	Excluded during the title and abstract screening
Commentary on the BCG vaccination policy in India	['Udani, P. M.']		Indian Journal of Pediatrics	1981	EXCLUDED	Excluded during the title and abstract screening
Commentary: a targets framework: dismantling the invisibility trap for children with drug-resistant tuberculosis	['Becerra, M. C.', 'Swaminathan, S.']	10.1057/jphp.2014.35	J Public Health Policy	2014	EXCLUDED	Excluded during the title and abstract screening
Commercial interferon gamma release assays compared to the tuberculin skin test for diagnosis of latent mycobacterium tuberculosis infection in childhood contacts in the gambia	['Adetifa, I. M. O.', 'Ota, M. O. C.', 'Jeffries, D. J.', 'Hammond, A.', 'Lugos, M. D.', 'Donkor, S.', 'Patrick, O.', 'Adegbola, R. A.', 'Hill, P. C.']	10.1097/INF.0b013e3181cb45da	Pediatric Infectious Disease Journal	2010	EXCLUDED	Excluded during the title and abstract screening
Committee Opinion No. 572: Reproductive health care for adolescents with human immunodeficiency virus	[]	10.1097/01.AOG.0000433993.07969.e8	Obstet Gynecol	2013	EXCLUDED	Excluded during the title and abstract screening
Committee Opinion No. 572: Reproductive health care for adolescents with human immunodeficiency virus	['American College of, Obstetricians', 'Gynecologists', "Women's Health Care, Physicians"]		Obstetrics and gynecology	2013	EXCLUDED	Excluded during the title and abstract screening
Commonly affected body sites in 92 Japanese combat sports participants with Trichophyton tonsurans infection	['Shiraki, Y.', 'Hiruma, M.', 'Hirose, N.', 'Ikeda, S.']	10.1111/j.1439-0507.2008.01603.x	Mycoses	2009	EXCLUDED	Excluded during the title and abstract screening
Communicable disease control in Afghanistan	['Ikram, M. S.', 'Powell, C. L.', 'Bano, R. A.', 'Quddus, A. D.', 'Shah, S. K.', 'Ogden, E. L.', 'Butt, W. R.', 'Moideen, M. A.']	10.1080/17441692.2013.826708	Global Public Health	2014	EXCLUDED	Excluded during the title and abstract screening
Communicable disease outbreaks: Contact tracing	['Ward, J. E.']	10.31128/AJGP-COVID-26	Australian journal of general practice	2020	EXCLUDED	Excluded during the title and abstract screening
Communicable diseases report, NSW, for May 2003	[]	10.1071/NB03045	New South Wales public health bulletin	2003	EXCLUDED	Excluded during the title and abstract screening
Communicable Diseases Report, NSW, July-September 2013	['Communicable Diseases Branch Health Protection, N. S. W.']		New South Wales public health bulletin	2014	EXCLUDED	Excluded during the title and abstract screening
Communication between infectious disease physicians and US state and local public health agencies: Strengths, challenges, and opportunities	['SantibaÃ±ez, S.', 'Polgreen, P. M.', 'Beekmann, S. E.', 'Cairns, C.', 'Filice, G. A.', 'Layton, M.', 'Hughes, J. M.']	10.1177/0033354916660083	Public Health Reports	2016	EXCLUDED	Excluded during the title and abstract screening
'Communication, that is the key': a qualitative investigation of how essential workers with COVID-19 responded to public health information	['Roe, M.', 'Buggy, C.', 'Ingram, C.', 'Codd, M.', 'Buckley, C.', 'Archibald, M.', 'Rachwal, N.', 'Downey, V.', 'Chen, Y.', 'Sripaiboonkij, P.', 'Drummond, A.', 'Alvarez, E.', 'Perrotta, C.']	10.1136/bmjopen-2022-061583	BMJ Open	2022	EXCLUDED	Excluded during the title and abstract screening
Community acceptance of reactive focal mass drug administration and reactive focal vector control using indoor residual spraying, a mixed-methods study in Zambezi region, Namibia	['Roberts, K. W.', 'Smith Gueye, C.', 'Baltzell, K.', 'Ntuku, H.', 'McCreesh, P.', 'Maglior, A.', 'Whittemore, B.', 'Uusiku, P.', 'Mumbengegwi, D.', 'Kleinschmidt, I.', 'Gosling, R.', 'Hsiang, M. S.']	10.1186/s12936-021-03679-1	Malar J	2021	EXCLUDED	Excluded during the title and abstract screening
Community active case finding for pulmonary tuberculosis	['Kunwipakorn, K.', 'Chierakul, N.']		Journal of the Medical Association of Thailand	2019	EXCLUDED	Excluded during the title and abstract screening
Community and Close Contact Exposures Associated with COVID-19 Among Symptomatic Adults â‰¥18 Years in 11 Outpatient Health Care Facilities - United States, July 2020	['Fisher, K. A.', 'Tenforde, M. W.', 'Feldstein, L. R.', 'Lindsell, C. J.', 'Shapiro, N. I.', 'Files, D. C.', 'Gibbs, K. W.', 'Erickson, H. L.', 'Prekker, M. E.', 'Steingrub, J. S.', 'Exline, M. C.', 'Henning, D. J.', 'Wilson, J. G.', 'Brown, S. M.', 'Peltan, I. D.', 'Rice, T. W.', 'Hager, D. N.', 'Ginde, A. A.', 'Talbot, H. K.', 'Casey, J. D.', 'Grijalva, C. G.', 'Flannery, B.', 'Patel, M. M.', …	10.15585/mmwr.mm6936a5	MMWR. Morbidity and mortality weekly report	2020	EXCLUDED	Excluded during the title and abstract screening
Community based syphilis screening: Feasibility, acceptability, and effectiveness in case finding	['Lambert, N. L.', 'Fisher, M.', 'Imrie, J.', 'Watson, R.', 'Mercer, C. H.', 'Parry, J. V.', 'Phillips, A.', 'Iversen, A.', 'Perry, N.', 'Dean, G. L.']	10.1136/sti.2004.013144	Sexually Transmitted Infections	2005	EXCLUDED	Excluded during the title and abstract screening
Community beliefs about tuberculosis in Ghana: Implications for the end tuberculosis global agenda	['Tabong, P. T. N.', 'Akweongo, P.', 'Adongo, P. B.']	10.1080/2331205X.2020.1870069	Cogent Medicine	2021	EXCLUDED	Excluded during the title and abstract screening
Community case management of malaria in Western Kenya: performance of community health volunteers in active malaria case surveillance	['Otambo, W. O.', 'Ochwedo, K. O.', 'Omondi, C. J.', 'Lee, M. C.', 'Wang, C.', 'Atieli, H.', 'Githeko, A. K.', 'Zhou, G.', 'Kazura, J.', 'Githure, J.', 'Yan, G.']	10.1186/s12936-023-04523-4	Malaria Journal	2023	EXCLUDED	Excluded during the title and abstract screening
Community cluster of meningococcal disease by Neisseria meningitidis serogroup C in Andalusia, Spain, March to May 2011	['Mayoral CortÃ©s, J. M.', 'Torres ButrÃ³n, E.', 'GarcÃ­a FernÃ¡ndez, M.', 'Herrador Ortiz, Z.', 'Huarte Osakar, S.', 'Santos Luque, R.', 'PÃ©rez Morilla, E.', 'GuillÃ©n Enriquez, J.']		Euro surveillance : bulletin europÃ©en sur les maladies transmissibles = European communicable disease bulletin	2012	EXCLUDED	Excluded during the title and abstract screening
Community collaboration: prevention and control of tuberculosis in a homeless shelter	['Mayo, K.', 'White, S.', 'Oates, S. K.', 'Franklin, F.']		Public health nursing (Boston, Mass.)	1996	EXCLUDED	Excluded during the title and abstract screening
Community drivers of tuberculosis diagnostic delay in Kampala, Uganda: a retrospective cohort study	['Mercaldo, R.', 'Whalen, C.', 'Kakaire, R.', 'Nakkonde, D.', 'Handel, A.', 'Sekandi, J. N.']	10.1186/s12879-021-06352-9	BMC Infectious Diseases	2021	EXCLUDED	Excluded during the title and abstract screening
Community empowerment through agent of change into the early determination of human tuberculosis suspects: A case study in North Aceh Regency, Indonesia	['Ibrahim', 'Agusnar, H.', 'Hasan, W.', 'Sentosa, H.']		Asian Journal of Microbiology, Biotechnology and Environmental Sciences	2018	EXCLUDED	Excluded during the title and abstract screening
Community exposures among Colorado adults who tested positive for SARS-CoV-2 â€“A case-control study, March-December 2021	['White, A. E.', 'Tran, A. D.', 'Torok, M. R.', 'Jervis, R. H.', 'Albanese, B. A.', 'Buchwald, A. G.', 'Schmoll, E.', 'Stringer, G.', 'Herlihy, R. K.', 'Scallan Walter, E. J.']	10.1371/journal.pone.0282422	PLoS ONE	2023	EXCLUDED	Excluded during the title and abstract screening
Community health volunteers' contribution to tuberculosis patients notified to National Tuberculosis program through contact investigation in Kenya	['Abongo, T.', 'Ulo, B.', 'Karanja, S.']	10.1186/s12889-020-09271-7	BMC public health	2020	EXCLUDED	Excluded during the title and abstract screening
Community health worker case-detection of asthma or reactive airways disease in a resource-poor community in Nicaragua	['Crocker, M.', 'Loughlin, C. E.', 'Esther, C. R.', 'Noah, T.', 'FernÃ¡ndez, S. P.', 'Woo, G.', 'ParajÃ³n, L. C.', 'ParajÃ³n, D.', 'Becker-Dreps, S.']	10.1002/ppul.25187	Pediatric Pulmonology	2021	EXCLUDED	Excluded during the title and abstract screening
Community health worker motivation to perform systematic household contact tuberculosis investigation in a high burden metropolitan district in South Africa	['Kigozi, G.', 'Heunis, C.', 'Engelbrecht, M.']	10.1186/s12913-020-05612-9	BMC health services research	2020	EXCLUDED	Excluded during the title and abstract screening
Community health workers augment the cascade of TB detection to care in urban slums of two metro cities in India	['Potty, R. S.', 'Kumarasamy, K.', 'Adepu, R.', 'Reddy, R. C.', 'Singarajipura, A.', 'Siddappa, P. B.', 'Sreenivasa, P. B.', 'Thalinja, R.', 'Lakkappa, M. H.', 'Swamickan, R.', 'Shah, A.', 'Panibatla, V.', 'Dasari, R.', 'Washington, R.']	10.7189/jogh.11.04042	Journal of global health	2021	EXCLUDED	Excluded during the title and abstract screening
Community intervention for child tuberculosis active contact investigation and management: study protocol for a parallel cluster randomized controlled trial	['Vasiliu, A.', 'Eymard-Duvernay, S.', 'Tchounga, B.', 'Atwine, D.', 'de Carvalho, E.', 'Ouedraogo, S.', 'Kakinda, M.', 'Tchendjou, P.', 'Turyahabwe, S.', 'Kuate, A. K.', 'Tiendrebeogo, G.', 'Dodd, P. J.', 'Graham, S. M.', 'Cohn, J.', 'Casenghi, M.', 'Bonnet, M.']	10.1186/s13063-021-05124-9	Trials	2021	EXCLUDED	Excluded during the title and abstract screening
A community outbreak of tuberculosis in Southern Austria: lessons learned for a targeted use of molecular epidemiological methods and tuberculin skin testing	['Schmid, D.', 'Indra, A.', 'HÃ¶ger, G.', 'Hasenberger, P.', 'Robl, B.', 'SchÃ¶ffmann, M.', 'Maieron, B.', 'Olexsinski, G.', 'Stonitsch, B.', 'Prodinger, W. M.', 'Allerberger, F.']	10.1017/s0950268805005078	Epidemiol Infect	2006	EXCLUDED	Excluded during the title and abstract screening
Community participation in case detection of leprosy in Nagpur district of Maharashtra	['Bagade, P. L.', 'Baliram, B.']		Indian Journal of Leprosy	1999	EXCLUDED	Excluded during the title and abstract screening
Community participation in malaria surveillance and treatment II. Evaluation of the Volunteer Collaborator Network of Guatemala	['Ruebush Ii, T. K.', 'Zeissig, R.', 'Klein, R. E.', 'Godoy, H. A.']	10.4269/ajtmh.1992.46.261	American Journal of Tropical Medicine and Hygiene	1992	EXCLUDED	Excluded during the title and abstract screening
Community participation in malaria surveillance and treatment III. An evaluation of modifications in the volunteer collaborator network of Guatemala	['Ruebush Ii, T. K.', 'Zeissig, R.', 'Koplan, J. P.', 'Klein, R. E.', 'Godoy, H. A.']	10.4269/ajtmh.1994.50.85	American Journal of Tropical Medicine and Hygiene	1994	EXCLUDED	Excluded during the title and abstract screening
Community participation in the malaria control program in Thailand: a review	['Okanurak, K.', 'Sornmani, S.']		The Southeast Asian journal of tropical medicine and public health	1992	EXCLUDED	Excluded during the title and abstract screening
[truncated: 8,743 more rows]
