# Supplementary material for: Contact tracing strategies for infectious diseases: A systematic literature review
Source: PLOS Glob Public Health. 2025 May 9;5(5):e0004579. doi: 10.1371/journal.pgph.0004579 (PMC12063836; doi:10.1371/journal.pgph.0004579)
Supplement: S2 Data — (XLSX) [file pgph.0004579.s016.xlsx]

## Sheet: Cover
								World Health Organization

## Sheet: Study characteristics + Q1
No	Author (year)	DOI	Which are the relevant research questions?	Was RoB assessed?	Study characteristics					Q1. What is the contact tracing strategy																									Comments
										Overview					Contact definitions					Case definitions [What is…]			Contact tracing process
					Study/publication type	High level study categories	Study duration	Number of index cases	Number of contacts	Type of infection	MODE OF TRANSMISSION	Digital or manual	Intervention (overview of CT strategy)	Comparator	Contact	Close contact	Casual contact	Household contact	High-risk contact	Index/Confirmed case	Suspected case	Probable case	Case notification: How were probable cases notified of potential infection?	Case investigation: How were the index cases identified? Were they interviewed/monitored?	Contact identification: How were contacts of the index cases identified?	Information to contacts: What information was given to contacts or collected about them?	CATEGORIZED: Comms channel, old	CATEGORIZED: Comms channel	CATEGORIZED: Info given, old	CATEGORIZED: Info given	Contact surveillance/follow-up (e.g., self observation, home visits)	Contact testing	CATEGORIZED: were contacts tested yes/no?	Incentives to encourage adherence
DGU	Asiimwe (2021)	doi.org/10.1371/journal.pone.0247038	Q1|Q3	Not applicable (non-interventional study)	Interviews	Qualitative non-randomized study	NR	27		COVID-19	Airborne/ direct contact	Manual	Screening of all contacts within a 2km radius of the confirmed case with daily monitoring and testing. Contacts were also advised to self-quarantine.	None	Anybody who shares any form of close physical space with a confirmed COVID-19 case/person	NR	NR	NR	NR	NR	NR	NR	NR	Taking the history of all confirmed cases, his/her movements, and activities	Wherever a case is confirmed, all people who live in a two kilometres radius of the residence of the confirmed case are screened. Identification through forms, collection of information on travel and access to health facilities (for any health reason).	First contact by a supervisor (regional level), who defines the surveillance mode (telephone or home visits).	Direct contact by health departmerns or contact tracing teams	Indirect	Contact status	Other	Monitoring of contacts in the morning and evening. During the contact monitoring, symptomology, temperature, other socio-demographic and illness history are taken.	After fourteen days, the samples are taken for a repeat test to be conducted.	Tested	NR
2	Leser et al 2022	10.1097/phh.0000000000001379	Q1|Q4	Not applicable (non-interventional study)	Report	Qualitative non-randomized study	NR	NR	NR	COVID-19	Airborne/ direct contact	Manual contact tracing was conducted manually through structured interviews, but the data collection process was streamlined and made more efficient using digital tools like Google Forms.	Initially, the health department used its own staff for disease investigation and contact tracing. As cases increased in spring 2020, volunteers were added to the workforce, and they managed disease investigation and contact tracing with varying schedules. Volunteers used to call cases, obtain close contacts, complete data collection forms, and develop quarantine/isolation letters. As cases conti…	None	NR	NR	NR	NR	NR	NR	NR	NR	NR	The university and the health department collaborated for case investigation. While the university handled the majority of the cases/contacts, if a situation was considered complex (e.g., outbreaks, prior COVID-19 cases, legal issues), the university informed the health department. Depending on the complexity, the health department either provided guidance on how the university could proceed or t…	NR	NR	NR	NR			NR	NR	Not Tested	NR
3	Garrett et al 2021	10.1371/journal.pone.0244827	3	Not applicable (non-interventional study)	Survey	Mixed methods study	3 months	NR	NR	COVID-19	Airborne/ direct contact	Digital A voluntary government app ("Gov App" scenario) Tracking through the telecommunication network ("Telecommunication" scenario) A Bluetooth-based system proposed by Apple and Google ("Bluetooth" scenario) The COVIDSafe app, which works with Bluetooth	Gov App scenario: A voluntary government app that notifies users if they were in contact with an infected individual and shares contact registries with the health department. Telecommunication scenario: Mobile users are tracked through the telecommunication network, allowing the government to issue quarantine orders. Bluetooth scenario: Describes the EN system proposed by Apple and Google where p…	None	Contact, in the context of these scenarios, is defined by the interaction or proximity between individuals, as detected by the smartphone apps or telecommunication data. For example, in the Bluetooth scenario, when two people are near each other, their phones connect and keep a record of these connections. If one person later identifies as infected, the other person may be notified	NR	NR	NR	NR	NR	NR	NR	In the Gov App scenario, users would be notified if they were in contact with an infected individual. In the Bluetooth scenario (Apple and Google's EN system), phones exchanged contact information and notified users if a nearby individual later identifies as infected. The government was not informed about these individuals. The COVIDSafe app works similarly to the Bluetooth scenario. When two peo…	health department having access to contact information to enhance manual contact tracing efforts.	NR	For those using the Gov App, the health department would share contact registries and notify users if they were in contact with an infected individual. In the Bluetooth scenario, users would be notified directly by their phones if they had been near someone who later identified as infected. The COVIDSafe app would allow the health department to contact those who might have been exposed to an infe…	Direct contact by health departmerns or contact tracing teams	Indirect	Contact status	Other	NR	NR	Not Tested	The document mentions that participants of the survey were reimbursed in the form of gift cards, points programs, or charitable contributions for their participation. However, it doesn't specify any incentives specifically aimed at encouraging adherence to the contact tracing methods described.
5	Hoang et al 2019	10.1186/s12889-019-6573-z	1,2,3,4	Not applicable (non-interventional study)	Cohort Study	Prospective study	6 months	99	417	Tuberculosis	Airborne/ direct contact	Manual, conducted through interviews using a modified case report form (CRF)	The contact tracing strategy involved identifying contacts via social network questionnaires, registering eligible contacts at district TB units for follow-up, and visiting eligible places to obtain consent for screening.	None	Contacts were defined based on their interaction with index patients, with distinctions made between household and non-household contacts.	NR	NR	NR	High-risk places were defined based on the frequency and duration of visits by the MDR-TB index cases	NR	NR	NR	NR	NR	Contacts were either named by patients or identified from eligible places.	NR	NR	NR			Registered eligible contacts at district TB units for follow-up. Conducted at least two active screenings over a period of at least 6 months	Sputum smear, chest X-ray, Gene Xpert MTB/RIF	Tested	NR
6	Chung et al 2015	10.7326/m15-0968	1,2,3,4	Not applicable (non-interventional study)	Cohort Study	Descriptive	18 days	1	179	Ebola	Direct contact	Manual	Contact tracing was initiated for possible and confirmed Ebola cases. Contacts were categorized based on their exposure risk into "high risk," "some risk," or "no known exposure" groups. Risk stratification was done through standardized questionnaires regarding the nature and duration of potential exposures. Different monitoring protocols were applied based on risk classification, including twice…	None	A contact was defined as any person who had specific types of interactions with symptomatic patients confirmed to have Ebola, such as touching the skin, blood, or other body fluids, being within 3 feet for more than 15 minutes, or interacting with possibly contaminated healthcare environments.	NR	NR	Identified by interviewing Ebola patients and their household members.	Defined through exposure risk groups, particularly those with direct or close interaction with Ebola patients.	Patients with Ebola virus detected in a blood sample.	NR	NR	NR	Possible Ebola cases were identified based on a set of criteria including potential epidemiological risk factors and consistent symptoms. Confirmed cases were those with Ebola virus detected in a blood sample. Symptomatic contacts were referred to the Emergency Department (ED), isolated, and assessed to determine whether Ebola testing was warranted.	Community contacts who interacted with the patient between symptom onset and admission were identified by interviewing patients with Ebola, their household members, and other reported potential contacts. Contacts whose Ebola exposures occurred during ambulance transport or at the hospital were designated as health care contacts. Ambulance transport contacts were identified through emergency medic…	Contacts received instruction about symptom monitoring and procedures to follow in the event of illness onset.	NR	NR	Symptom monitoring and health guidance; Practical support and resources	Symptom monitoring and health guidance	Contacts were categorized into different exposure risk groups and underwent varying levels of monitoring accordingly. All confirmed contacts were monitored. Monitoring entailed twice-daily oral temperature measurement and checking for Ebola symptoms for 21 days from the date of last exposure. High-risk and some-risk groups underwent direct active monitoring with at least one of their twice-daily …	Contacts reporting a temperature of 100.4 °F (38 °C) or greater, or compatible symptoms were referred to the ED, isolated, and assessed for Ebola testing. Testing involved an initial reverse-transcription polymerase chain reaction test for Ebola, with additional testing 72 hours or more after symptom onset if initial results were negative and symptoms persisted.	Tested	Hospital provided food, accommodation, and wage compensation for some HCP under quarantine
7	Myint et al 2019	10.5588/pha.19.0028	1,2,3,4	Yes	Cohort Study	Before/after study	2-3 months (Nov 2018-Jan 2019)	128	376	Tuberculosis	Airborne/ direct contact	Manual	Index patients were contacted by telephone by programme nurses and asked to bring their contacts to the centre to undergo sputum microscopy free of charge at the TB centre, and Xpert® MTB/RIF (Cepheid, Sunnyvale, CA, USA) testing if they were CXR-positive. This was an additional intervention to the traditional CT of Basic Health Staff visiting the households of index cases.	The BHS visit households of index patients and assess their household contacts for TB symptoms. Contacts with symptoms are then referred to the TB centre for sputum microscopy and chest X-ray (CXR). Only BHS are provided a travel allowance. No transportation costs are offered to contacts. All other clinical investigations are provided free of charge.	NR	NR	NR	NR	NR	NR	NR	NR	NR	Case investigation involved Basic Health Staff (BHS) visiting households of index patients to assess their household contacts for TB symptoms. Contacts with symptoms were referred to the TB center for further investigation, including sputum microscopy and chest X-ray (CXR).	NR	Initially, information was likely passed on to contacts during home visits by BHS. In the study intervention, index patients were contacted by telephone by programme nurses, who asked them to bring their contacts to the TB center for testing.	Face-to-face	Face-to-face	Contact status	Other	Follow-up action involved referring symptomatic contacts to the TB center for further testing. Additionally, programme nurses followed up with index patients via telephone calls.	Contacts were tested using sputum microscopy, and if they were found to be CXR-positive, further testing with Xpert® MTB/RIF was conducted.	Tested	Some incentives were mentioned, such as reimbursement for the cost of telephone calls to programme nurses, an incentive of US$2.29 per index case, and reimbursement to household contacts for travel expenses to the center amounting to US$1.31. These incentives were likely aimed at encouraging adherence to the contact management protocol.
8	Greiner et al 2015	10.1016/j.ijid.2015.10.025	1,3 mostly	No	Semi-structured interviews	Qualitative non-randomized study	3 months	12	142	Ebola	Direct contact	NR	NR	NR	people (known as contact-persons) who have been exposed to a symptomatic EVD case patient	NR	NR	NR	NR	NR	NR	NR	NR	NR	NR	NR	NR	NR			Contacts were systematically followed during the maximum Ebola virus incubation period of 21 days. If they became symptomatic, the aim was to promptly identify and isolate them to prevent onward transmission	NR	Not Tested	Yes, the article mentions that in Senegal, incentives were employed to support contact-persons’ livelihood expenses in an effort to continually engage them in the follow-up process.
9	Mulder et al 2012	10.1371/journal.pone.0049649	2,3,4 mostly	No	Semi-structured interviews	Qualitative non-randomized study	1.5 years	14	210	Tuberculosis	Airborne/ direct contact	Manual	The study focused on Contact Investigations (CIs) and the practices of PHNs in the process. PHNs were interviewed twice for each CI, first addressing the identification and prioritization of contacts, and secondly addressing the scaling up of a CI. The topic list for interviews was based on CI guidelines.	NR	NR	NR	NR	NR	NR	NR	NR	NR	NR	Case investigation appears to be referred to as Contact Investigation (CI). One investigator interviewed each Public Health Nurse (PHN) twice concerning a single CI, with the first interview conducted directly after a CI was initiated and the second when it concluded. The interviews were based on a topic list reflecting the content of the CI guidelines.	NR	NR	NR	NR			Contacts were identified and prioritized for testing. Some were given priority due to anxiety about possible exposure or potential conflicts, while others were prioritized because of their perceived importance, such as doctors.	Contacts were identified and prioritized for testing based on various factors, such as exposure level, importance in society, and anxiety. The classification table was used by some PHNs to prioritize contacts, but it was not universally applied. Vulnerable individuals like children were given testing priority. However, immunocompromised individuals were sometimes not identified and tested correct…	Tested	NR
10	Horvath et al 2022	10.1136/bmjopen-2021-053327	2,3 mostly	No	Cross-sectional Study	Cross-sectional	NR	2500	NR	COVID-19	Airborne/ direct contact	Digital	The UK introduced the NHS COVID-19 app, a digital contact tracing method. The app determines potential exposure to the virus locally on users' phones. This digital method was adopted alongside the existing manual (human) method by the NHS Test and Trace system. The NHS COVID-19 app was introduced for digital contact tracing. It operates on a decentralized system, determining exposure risk on indi…	NR	NR	NR	NR	NR	NR	NR	NR	NR	The NHS COVID-19 app notifies users if they have been in close contact with someone who tested positive for COVID-19. The notification is based on the digital tracing mechanism of the app.	NR	Via app functionality	Through the NHS COVID-19 app, individuals are informed if they've been in close contact with a confirmed COVID-19 case. The decentralized system of the app determines potential exposures on the users' phones.	Apps and technology-based notification	Indirect	Contact status	Other	If the app determines a potential exposure, it advises the user to self-isolate for ten days after the predicted exposure. However, there is no legal duty to self-isolate if instructed solely by the app.	NR	Not Tested	NR
11	Kas-Osoka et al 2022	10.1016/j.ajic.2022.02.032	3, a bit of 2	No	Structured interviews	Qualitative non-randomized study	4 months	62	NR	COVID-19	Airborne/ direct contact	NR	NR	NR	NR	NR	NR	NR	NR	NR	NR	NR	NR	NR	NR	NR	NR	NR			NR	NR	Not Tested	NR
12	Park et al 2019	10.3346/jkms.2019.34.e58	1	No	Cohort Study	Prospective study	8 months	1057	NR	Tuberculosis	Airborne/ direct contact	Manual	The study initiated an investigation in August 2016 of all inpatients, visitors, and HCWs exposed to TB. This strategy was more aggressive than previous ones, which only investigated exposed HCWs and immunocompromised patients. The infection control team investigated all exposure events. Exposed patients and visitors were interviewed, examined by infectious disease specialists, and had chest radi…	NR	NR	Defined as a person (patient, visitor, or HCW) exposed to an active pulmonary TB patient for more than 8 consecutive or 40 cumulative hours, or a person engaged in an aerosol production procedure without respiratory protection for any duration.	NR	NR	Not explicitly defined, but the article does mention specific conditions under which patients were considered immunocompromised, which could be inferred as high-risk.	Active pulmonary TB was microbiologically diagnosed by a positive acid-fast bacilli (AFB) stain, confirmation of Mycobacterium tuberculosis in culture, or positive TB PCR of respiratory specimens. If the diagnosis came from a positive TB PCR result, a pulmonologist validated the clinical significance and infectivity of the case.	NR	NR	NR	an investigation was initiated for all inpatients, visitors, and HCWs exposed to TB. The infection control team was responsible for investigating all exposure events.	The hospital prospectively screened all adult patients with active pulmonary TB who were admitted between August 2016 and April 2017.	Two ICPs communicated directly with exposed contacts through phone calls, text messages, and emails. If contacts couldn't be reached, the attending or responsible physicians involved in the index patient's care were also contacted.	Direct contact by health departmerns or contact tracing teams	Indirect	Contact status	Other	Chest radiographs were advised for all close contacts immediately and again 3 months after exposure. A Tuberculous Skin Test (TST) or Interferon Gamma Releasing Assay (IGRA) was recommended for all close contact HCWs and immunocompromised patients immediately and 3 months following exposure. Exposed patients and visitors were interviewed and examined by infectious disease specialists, and they un…	TST: Performed according to the Mantoux method. A positive result was defined as an erythematous induration ≥ 10 mm with an increase of ≥ 6 mm after a baseline negative result. IGRA: The QuantiFERON-TB Gold in-tube (QFT-GIT) test was used, and a positive result was defined as an interferon-concentration ≥ 0.35 IU/mL and ≥ 25% of the negative control.	Tested	NR
16	Yang et al 2022	10.1016/j.onehlt.2022.100420	1,2,3,4	No	Cross-sectional Study	Cross-sectional	2 years	821	40425	COVID-19	Airborne/ direct contact	Digital	Close contacts are identified based on their proximity to confirmed or suspected cases (within 1 m) within specific periods. Once identified, close contacts' details are entered into the “COVID-19 Close Contact Information Management System of Chengdu”.	NR	NR	People who did not use effective protection and were within 1 m of confirmed or suspected cases within 2 days prior to illness onset or 2 days before sampling of asymptomatic carriers.	NR	Implied to be family members who lived with the case or had close contact through meals and other forms.	NR	NR	NR	NR	NR	NR	NR	Not explicitly mentioned in the provided section, but close contacts' details are entered into the management system.	NR	NR	Contact status	Other	Centralized isolation for medical observation for 14 days. Medical staff monitor their health daily, recording symptoms and taking swab samples on the 1st and 14th days. If the test is positive or symptoms appear, the contact is sent to a designated hospital.	Nasal and/or throat swab samples are collected for nucleic acid testing on the 1st and 14th days.	Tested	NR
17	Rebmann et al 2023	10.1371/journal.pone.0283050	1,2,4 mostly	No	Cohort Study	Prospective study	4 months	162	1658	COVID-19	Airborne/ direct contact	Manual	After identifying a case, SLU’s internal contact tracing team conducted a case investigation. Cases identified close contacts by name and described the type of exposure (masking status of both individuals, indoors versus outside, and in-classroom versus out-of-classroom). Faculty were asked to collect seating charts for every session of their course(s) throughout the semester to aid the contact t…	NR	A close contact was defined as any individual who had one or more exposures to at least one infected individual.	An individual who had one or more exposures to at least one infected individual, where an exposure was defined as any single encounter in which an infected individual was within six feet of another individual for 15 minutes or more within a 24-hour time period while the infected person was contagious.	NR	NR	NR	The article does not explicitly define a "confirmed case", but mentions positive test results.	NR	NR	NR	After a case was identified, a member of SLU’s internal contact tracing team conducted a case investigation.	Cases identified close contacts by name and described the type of exposure.	Close contacts were informed that they had been exposed to someone who tested positive for COVID-19.	NR	NR	Contact status	Other	Close contacts were required to undergo COVID-19 molecular PCR testing five to seven days after exposure. They were also required to quarantine for seven days after their exposure unless they had tested positive for COVID-19 in the past 90 days.	Close contacts were required to undergo COVID-19 molecular PCR testing five to seven days after exposure.	Tested	The article mentions that students who were noncompliant with post-exposure testing or quarantine were referred to the Office of Student Conduct, suggesting a disciplinary approach rather than incentives.
18	Eames et al 2009	10.1186/1471-2334-10-141	1,2,4 mostly	No	Cross-sectional Study	Cross-sectional	4 days	14	281	Influenza	Airborne/ direct contact	Manual	Contact tracing was performed for all definite and suspected cases. It was also carried out for some individuals who were thought to be possible cases at the time. If cases were identified late after symptom onset, there were challenges in recall, but efforts were made to ensure contact histories were as complete as possible. The goal was to assess the probability of transmission from a "case" to…	NR	A "contact" refers to either close human or close bird contact.	Close human to bird contact: Being within one meter, in a closed environment, with live or dead affected chickens from an affected farm, OR having visited a holding with birds with confirmed or suspected avian influenza, on any of the 8 days prior to onset of clinical symptoms. Close human to human contact: Household contact OR social contact for several hours with a human case from 24 hours befo…	NR	NR	NR	An individual with a laboratory-confirmed diagnosis of influenza.	NR	NR	NR	NR	NR	NR	NR	NR			Prophylaxis was offered to those who met the definition of a close contact based on the health professional's assessment. Those who were not traced until many days after their exposure and remained symptom-free were not treated.	NR	Not Tested	NR
19	Fields et al 2021	10.1016/j.annepidem.2021.04.002	1,2,3,4	Not applicable (non-comparative interventional study)	Cohort Study	Descriptive	2 months	169	50	COVID-19	Airborne/ direct contact	Manual	Identify close contacts of all COVID-19 cases. Collect demographic data. Ask about close contacts. Provide quarantine/isolation recommendations. Notify businesses or people potentially exposed to confirmed cases. Distribute resources like quarantine/isolation housing information and medical care. Enter data into the Utah National Electronic Disease Surveillance System (UT-NEDSS or EpiTrax) for tr…	comparison between contact tracing for People Experiencing Homelessness (PEH) and the general population	Anyone within six feet of a laboratory-confirmed case for at least 15 minutes during the presumed infectious period of the case.	NR	NR	NR	NR	Detection of SARS-CoV-2 RNA by real-time RT-PCR.	NR	NR	Cases were identified through a secure quarantine/isolation spreadsheet that listed individuals needing housing assistance for quarantine/isolation.	NR	For the general population: Contact tracers conducted interviews by phone. For PEH: Staff visited quarantine/isolation facilities for interviews, initially in person and later via pre-paid cell phones or walkie talkies.	NR	NR	NR			Close contacts were identified and traced. The number of contacts traced per case, the percentage of cases interviewed, and the test results of close contacts were analyzed. Contact tracers entered demographic and contact data into the UT-NEDSS for linkage and tracking	In March, state guidelines prioritized testing symptomatic close contacts of confirmed COVID-19 cases. By June, testing was available for anyone approved by their provider. PEH in congregate settings could be tested even if asymptomatic.	Tested	NR
20	Toffolutti et al 2022	10.1016/j.socscimed.2022.114906	Q2, Q3	Not applicable (non-comparative interventional study)	Cross-sectional study	Cross-sectional	1-2.5 months	NA	NA	COVID-19	Airborne/ direct contact	NR	This study assesses how the implementation and lifting of non-pharmaceutical policy interventions (NPIs), deployed by most governments, to curb the COVID-19 pandemic, were associated with individuals’ mental well_x0002_being (MWB) across 28 European countries. NPIs were restriction on internal travel, private gatherings and contact tracing.	None	NR	NR	NR	NR	NR	NR	NR	NR	NR	NR	NR	NR	NR	NR			NR	NR	Not Tested	NR
21	Bryant et al 2016	10.18043/ncm.77.1.37	2 mostly	No	Cross-sectional Study	Cross-sectional	1 year	501	3230	Tuberculosis	Airborne/ direct contact	Manual	The study evaluated the quality of contact investigations in relation to TB staff experience by surveying North Carolina county health department TB control program staff. Surveys were distributed to county TB nurses, and state TB control nurse consultants provided assistance in contact investigations. The survey addressed various aspects like program staffing, contact investigations, and the typ…	NR	NR	NR	NR	NR	NR	NR	NR	NR	NR	NR	NR	NR	NR	NR			NR	NR	Not Tested	NR
22	Gotanda et al 2021	10.1007/s11606-021-06959-3	3	No	Cross-sectional Study	Cross-sectional	2 months (2020)	NR	NR	COVID-19	Airborne/ direct contact	Digital	Population survey to examine whether the practice of preven_x0002_tive measures against COVID-19 differs by one’s level of trust in government.	NR	NR	NR	NR	NR	NR	NR	NR	NR	NR	NR	NR	NR	NR	NR			NR	NR	Not Tested	NR
23	Quach et al 2021a	10.1016/j.ijid.2021.07.044	2	No	Cohort Study	Descriptive	1 year (2020)	1474	NR	COVID-19	Airborne/ direct contact	Unclear	Contact tracing was required for close contacts of confirmed cases (including those sharing the same vehicle, i.e., flights, or residing in the same lockdown areas), close contacts of close contacts of confirmed cases, and all international passengers arriving from March 8 onwards (from March 15 Contact tracing and the suspected case definition were extended to all identified persons epi-linked t…	NR	NR	NR	NR	NR	NR	defined as a person who received a positive severe acute respiratory syndrome coronavirus 2 (SARS-CoV-2) test result by real time reverse transcriptase PCR.	A suspected case was de_x0002_fined as any person either experiencing fever, cough, or shortness of breath with or without a travel history to COVID-19 affected areas during the 14 days before symptom onset, and/or being in close contact with a suspected or confirmed COVID-19 case during the case’s infectious period.	NR	NR	The mode of case detection was categorized as (1) self-presentation at health facilities; (2) testing and quarantine at immigration points; (3) contact tracing following exposure with a confirmed case; and (4) enhanced mass testing in lockdown areas.	NR	NR	NR	NR			All suspected cases of COVID-19 were tested for SARS-CoV-2 and mandatory quarantined for 14 days at designated facilities as soon as being identified, regardless of symptom onset.	During quarantine, suspected cases were tested at least three times, on the first day of quarantine, day 3, and day 13 of quarantine, and whenever displaying COVID-19 compatible symptoms.	Tested	NR
24	DePhilippis et al 1992	10.1016/0740-5472(92)90008-C	3	No	Cross-sectional Study	Cross-sectional	NR	196	NR	HIV	Sexual contact/ bloodborne	NR	NR	NR	NR	NR	NR	NR	NR	NR	NR	NR	NR	NR	NR	NR	NR	NR			NR	NR	Not Tested	NR
25	Hussain et al 1992	10.1136/bmj.304.6836.1213	1,2 mostly	No	Cross-sectional Study	Cross-sectional	2.5 years	101	611	Tuberculosis	Airborne/ direct contact	Manual	The contact tracing procedure, based on the British Thoracic Society's 1983 recommendations,' was as follows: contacts were screened with the Heaf test or chest radiography, or both. Contacts aged above 50 years were not given the Heaf test and those under 16 years did not have radiography unless the Heaf test result was positive. Close contacts who were Heaf grade 0-1 and who had not received BC…	NR	NR	close contact was defined as a member of the same household as the notified case who shared kitchen or bathroom facilities, or both, or a close associate such as a relative who visited frequently, a girlfriend, or a boyfriend.	Not a close contact	NR	NR	NR	NR	NR	NR	NR	NR	NR	NR	NR			NR	NR	Not Tested	NR
26	Mascarenhas et al 2014	10.1177/00369330187765	Q1; Q2; Q4; some Q3	Not applicable (non-comparative interventional study)	Cross-sectional Study	Cross-sectional	12 Months	31+40	47+85	chronic hepatitis B (CHB)	Sexual contact/ bloodborne	Digital (computer-assisted telephone interview (CATI))	This audit examined contact tracing success rate and barriers. Success was defined as contacts tested and vaccinated if required	NR	NR	NR	NR	NR	NR	NR	NR	NR	NR	Each selected GP provided information about one HB patient	The 31 patients identified from the online survey had a total of 47 contacts; 35/47 (75%) contacts were successfully traced and 39/47 (83%) contacts had hepatitis B status documented.	31 doctors were asked to refer to patient records and provide dates of hepatitis B testing and vaccination of contacts	NR	NR	NR		NR	NR	Not Tested	NR
27	Fernando et al 2007	10.1258/095646207779949556	Mostly 2	No	Retrospective cohort study	Retrospective study	3 years	40	101	Syphilis	Sexual contact/ bloodborne	Manual	UK national guidelines recommend a look-back period for partner notification of three months for primary, and two years for secondary or early latent syphilis	NR		NR	NR	NR	NR	NR	NR	NR	NR	NR	NR	NR	NR	NR			NR	With the exception of long-term partners, current partners of late latent serology-positive patients do not require testing. Successful review of positive patients was defined as at least two follow-up blood tests (one early and one six months later), with satisfactory improvement in serological titres.	Tested	NR
28	Manavi et al 2008	10.1258/ijsa.2008.008130	mostly 2	No	Retrospective cohort study	Retrospective study	2 months	632	958	STIs	Sexual contact/ bloodborne	Manual	According to targets set by the Society of Sexual Health Advisors (SSHA) for each index case of gonorrhoea or chlamydia, at least 0.5 sexual contacts within the previous 90 days should be screened.1 British Association of Sexual Health and HIV (BASHH) guidelines have stated the figure should be 0.6 sexual contacts per index case for gonorrhoea and 0.43 contacts per index case for chlamydia (for c…	NR	the total number of sexual partners within the previous 90 days identified by each index patient, the type of their partnership with the index patients (casual or regular – one index patient may have had more than one partner traced and screened)	NR	NR	NR	NR	NR	NR	NR	Complete if (i) the contact(s) had GU medicine number(s) from other centre(s) or (ii) verification of the contact(s) attendance by other sexual health providers (including general practitioners [GPs]) was documented	NR	NR	NR	NR	NR			NR	NR	Not Tested	NR
29	Raymond et al 2023	10.1016/j.eclinm.2022.101726	Q1| Q2	Yes	RCT	RCT	3 months	106522	NR	COVID-19	Airborne/ direct contact	Digital	Positivie cases would receive a text message to complete web-based surveys. Surveys are answered on a web browser and consist of free-text, multiple choice, and drop down inputs.	Manual	NR	NR	NR	NR	NR	NR	NR	NR	NR	NR	NR	Text	Apps and technology-based notification	Indirect	Contact status	Other	NR	NR	Not Tested	NR
30	Cochrane et al 2016	10.1093/eurpub/ckv236	Q1|Q3	No	Focus groups and semi-structured interviews	Qualitative non-randomized study	5 months	30	NA	Hepatitis B	Sexual contact/ bloodborne	Manual	Newly diagnosed Somali who is informed by his/her General Practitioner (GP) of the transmission routes and advised that his/ her partner, children and other family members living in the same house should be tested and vaccinated	NR	NR	NR	NR	NR	NR	NR	NR	NR	Newly diagnosed patient informed by their general practitioner (GP)	NR	Reported by newly diagnosed patients	Advised they should be tested and vaccinated	NR	NR	Symptom monitoring and health guidance	Symptom monitoring and health guidance	NR	NR	Not Tested	NR	This contact tracing strategy os a scenario presented to study participants in order to explore their response to CT
31	Fox et al 2015	10.1186/s12879-015-0816-0	Q3	Not applicable (non-comparative interventional study)	Nested Case-Control Study within the context of a large cluster randomised controlled trial	Case control study	2 years	162	303	Tuberculosis	Airborne/ direct contact	Manual	Attending the scheduled screening appointment	Not attending the scheduled screening appointment	NR	NR	NR	NR	NR	NR	NR	NR	NR	NR	NR	NR	NR	NR			NR	NR	Not Tested	NR
32	Hoang et al 2023	10.1111/phn.13189	Q1|Q3	No	Interviews	Qualitative non-randomized study	1 day	NR	NA	COVID-19	Airborne/ direct contact	Manual	Contact tracers (healthcare students) call infected cases and perform contact tracing by calling contacts and informing them that they should quarantine	NR	NR	NR	NR	NR	NR	NR	NR	NR	Phone call	Phone conversation with a healthcare student	NR	Phone call	Direct contact by health departmerns or contact tracing teams	Indirect	Contact status	Other	NR	NR	Not Tested	NR	None
33	Blom et al 2021	10.2196/23362	3 mostly some 2	No	Survey	Mixed methods study	4 months	NR	NA	COVID-19	Airborne/ direct contact	Digital	The article mainly focuses on the adoption rates and potential barriers to the adoption of the Corona-Warn-App. The contact tracing strategy itself is not described in detail in the provided section.	NR	NR	NR	NR	NR	NR	NR	NR	NR	NR	NR	NR	NR	NR	NR			NR	NR	Not Tested	NR
34	Bachtiger et al 2020	10.1038/s41746-020-00357-5	3 mostly some 2	No	Survey	Mixed methods study	NR	NR	NR	COVID-19	Airborne/ direct contact	Digital	NHS app for COVID-19 contact tracing	NR	NR	NR	NR	NR	NR	NR	NR	NR	NR	NR	NR	NR	NR	NR			NR	NR	Not Tested	NR
35	King et al 2021	10.1177/0956462420976217	Q2, Q4	No	Retrospective cohort study	Retrospective study	7 years (2012-2019)	1344	2248	Hepatitis B	Sexual contact/ bloodborne	NR	Sexual helath adviser led contact tracing service for STIs	None	NR	NR	NR	NR	NR	Antigen result	NR	NR	In receiving a copy of each new positive hepatitis B surface antigen result, the sexual health adviser team contacted testing clinicians by telephone to facilitate giving timely results to patients and referral to appropriate specialist services.	NR	NR	NR	NR	NR			NR	NR	Not Tested	NR
36	Stuart et al 2021	10.1016/j.idh.2020.11.003	1,2,4 mostly	No	Prospective study	Prospective study	3 months	41	383	COVID-19	Airborne/ direct contact	Manual	Step One: Notify - Rapid notification within one hour of a confirmed case. Step Two: Build the Team - Formation of an Outbreak Management Team (OMT) to implement and monitor the contact tracing process. Step Three: Trace - Immediate commencement of tracing with predictive modeling in mind. A detailed interview is conducted with the index case, contacts are identified, assessed for risk, and appro…	NR	The document does not provide a direct definition of contact, but it mentions a process to determine potential close contacts based on an interview with the index case.	NR	NR	NR	NR	A patient or Healthcare Worker (HCW) confirmed to have COVID-19	NR	NR	Infection Prevention is notified when a patient or HCW is confirmed to have COVID-19. This can happen via the health service laboratory or the Department of Human Services.	A comprehensive phone interview is conducted with the index case to gather relevant details.	A contact tracing team identifies potential contacts through employee and patient lists. They then call each potential contact to assess exposure risk.	Contacts are informed about their potential exposure, and based on the risk, guidance for quarantine and/or testing is provided.	NR	NR	Symptom monitoring and health guidance	Symptom monitoring and health guidance	Close contacts are followed up daily to monitor for symptoms of COVID-19 and their general health and well-being.	Contacts are reminded of the need for testing on day 11, based on the risk matrix.	Tested	NR
37	Teherani et al 2020	10.1093/JPIDS/PIAA097	1,2,4	No	Prospective study	Prospective study	3 months	138	144	COVID-19	Airborne/ direct contact	Manual	Parents or LARs were contacted at least 14 days after the child’s positive COVID-19 test. Up to 3 attempts were made to contact families. Once consent was obtained, parents were interviewed using a standardized survey to evaluate the child’s symptoms, household contacts (both adults and other children), and their symptoms or laboratory-confirmed SARS-CoV-2 diagnosis.	NR	Household contact	NR	NR	As mentioned above, an individual (either an adult or child) who resided in the home with the SIC at the time of diagnosis.	NR	Children (aged <18 years) with laboratory-confirmed SARS-CoV-2.	NR	NR	NR	Done through manual chart abstraction of the electronic medical record and through standardized surveys with parents or LARs.	Through interviews with parents or LARs using a standardized survey.	NR	NR	NR			Parents or legally authorized representatives (LARs) were contacted in Spanish or English at least 14 days (1 incubation period) following the date of the child’s positive COVID-19 test. Up to 3 attempts were made to contact families and verbal consent was obtained prior to study procedures. Parents of enrolled children were then interviewed using a standardized survey to evaluate their child’s s…	Laboratory testing (nasopharyngeal swab for SARS-CoV-2 by polymerase chain reaction assay) was used for children, but it's not clear how other contacts were tested.	Tested	NR
38	Mandalakas et al 2017	10.1371/journal.pone.0169769	1,2,4 mostly	No	Prospective study	Prospective study	2 years 8 months	3258	12175	Tuberculosis	Airborne/ direct contact	Manual	Lay screening officers conducted household contact tracing of index cases beginning anti-TB treatment. These officers also collected and transported expectorated sputum and performed TB screenings. A project-specific Family Mapping Tool (FMT) was used to gather information about each member of an index case's household. Screening officers interviewed index cases to obtain information about househ…	NR	Contact is defined based on the relationship with the index case, as determined by interviews and the Family Mapping Tool.	NR	NR	NR	NR	NR	NR	NR	Case notification was done through the Family Mapping Tool (FMT) and direct interviews.	Case investigation involved interviewing index cases, gathering information on household contacts, and following up with those who did not return to the BMU.	Contacts were identified through the FMT, which gathered details about each reported member of an index case’s household.	Information was passed to contacts through index cases. Screening officers instructed index cases to return to the BMU with symptomatic household contacts.	Direct contact by health departmerns or contact tracing teams	Indirect	Contact status	Other	Follow-up actions included home visits to contacts not returning to the BMU, verification of provided information, and sputum collection from symptomatic contacts.	Contacts were tested based on the presence of TB symptoms, and those with presumptive TB had their sputum collected. The sputum was sent to laboratories for testing. GeneXpert was used as the initial diagnostic test.	Tested	Contacts were provided with transport fare reimbursement and vouchers for free chest x-rays to mitigate barriers to accessing healthcare.
39	Stargel et al 2022	10.1093/cid/ciac442	2,3, 4 mostly	No	Retrospective study	Retrospective study	1 year 2 months	18153353	19939376	COVID-19	Airborne/ direct contact	NR	The study aimed to capture HD efforts in key CI/CT areas, which include case investigation, contact identification, contact tracing, timeliness of the CI/CT process, workload of the staff conducting CI/CT, and efficacy of CI/CT. Several performance metrics were calculated to portray efforts and impact.	NR	NR	NR	NR	NR	NR	NR	NR	NR	NR	NR	NR	NR	NR	NR			The document mentions that the mean percentage of notified contacts were tested within 14 days of notification.	The study assessed the percentage of notified contacts that were tested within 14 days of notification.	Tested	NR
40	Woodward et al 2023	10.1089/hs.2023.0011	2, 4 mostly some 3	No	Structured interviews	Qualitative non-randomized study	3 months	NR	NR	COVID-19 & Monkey Pox	Airborne/ direct contact	NR	NR	NR	NR	NR	NR	NR	NR	NR	NR	NR	NR	NR	NR	NR	NR	NR			NR	NR	Not Tested	NR
41	Macomber et al 2022	10.1177/00333549221099238	1, 2,4 mostly some 3	No	Cross-sectional	Cross-sectional	1 year 2 months (2020-2021)	432218	1338585	COVID-19	Airborne/ direct contact	Combination	Michigan used a combination of volunteers and contractual staff to conduct contact tracing. Tools like Traceforce and Galaxy Digital were employed to manage the contact tracing process. Local Health Departments (LHDs) had the choice to manage contacts within their jurisdictions or refer them to the centralized staff. Contacts were reached via phone calls and were offered symptom monitoring via te…	NR	NR	NR	NR	NR	NR	NR	NR	NR	All initial outreach was made via telephone.	Cases were entered into Michigan’s communicable disease surveillance system, and contacts identified were referred to the contact tracers.	Not explicitly detailed in this excerpt, but contacts were referred and assigned to contact tracers through Traceforce.	Initial outreach explained the purpose of contact tracing. Contacts were also asked about their needs (food, medication, etc.) during each encounter.	Direct contact by health departmerns or contact tracing teams	Indirect	Practical support and resources	Other	Contacts were offered symptom monitoring via text or phone for a 14-day monitoring period. There was daily symptom monitoring for those who opted in, and all encounters were recorded in the system. Tracer activity, including timeliness and completeness of contact tracing, was also tracked.	The study mentions the number of contacts who were tested for COVID-19, but specific testing methods are not detailed in this excerpt.	Tested	NR
42	Sevimli et al 2021	10.2147/JMDH.S327302	1, 2,4 mostly some 3	No	Retrospective study	Retrospective study	1 year	NR	NR	COVID-19	Airborne/ direct contact	Combination	The contact tracing team is the primary factor in mitigating the pandemic in Turkey. They evaluate suspected COVID-19 cases, monitor their progress, and follow up with their contacts. Two mobile phone applications assist in the process: the "Life Fits in the House" (LFH) app and the "filiation, isolation, and tracing system" (FITAS) app.	NR	NR	NR	NR	NR	NR	NR	NR	NR	Cases and their contacts are reported to the Public Health Management System and can be viewed on the FITAS application.	Based on the information received by hospitals, tracing teams make home visits to assess the situation and take necessary measures.	The process is carried out by the contact tracing teams, but specific procedures are not detailed.	Individuals in home confinement receive a consent code via the FITAS program. If they confirm this code, it indicates their acceptance of quarantine conditions.	Unique identifiers and contact cards	Indirect	Symptom monitoring and health guidance	Symptom monitoring and health guidance	The contact tracing teams follow up with contacts over a 14-day period. Individuals' data is forwarded to the e-pulse system, and their family physician is contacted for monitoring during their isolation.	The contact tracing teams have the capability to administer COVID-19 tests, but the exact methodology isn't detailed.	Tested	NR
43	Asare et al 2023	10.1186/s12879-023-08317-6	3,4 mostly	No	Structured interviews	Qualitative non-randomized study	1 month	NR	NR	COVID-19	Airborne/ direct contact	Manual	The focus group consisted of contact tracers on the field whose role was to trace, identify, isolate, and monitor individuals who came into contact with suspected COVID-19 persons.	NR	NR	NR	NR	NR	NR	NR	NR	NR	NR	NR	NR	NR	NR	NR			NR	NR	Not Tested	NR
44	Kerbage et al 2021	10.1016/j.ijdrr.2020.102013	2,3,4 mostly	No	Retrospective study	Retrospective study	1.5 months	76	NR	COVID-19	Airborne/ direct contact	Manual	The study does not directly specify whether the contact tracing was digital or manual. The strategy mainly involved tracking and isolating direct contacts, especially after the first confirmed case. There was systematic testing of all quarantined staff and their families, along with patients already at the hospital. After identifying close contacts and symptomatic individuals, the team proceeded …	NR	NR	NR	NR	NR	NR	A person with a positive PCR test for COVID-19.	NR	NR	NR	Cases were investigated through PCR testing, symptom monitoring, and in some cases, CT scans.	Contacts were identified by tracking those who had been in touch with confirmed cases, especially the first identified physician, and also by testing symptomatic individuals.	Contacts were immediately quarantined and subsequently tested. The specifics of how they were informed are not mentioned.	NR	NR	Symptom monitoring and health guidance	Symptom monitoring and health guidance	Contacts were quarantined, and systematic testing was done for all those quarantined. The surveillance of contacts is implicit in the description of tracking and isolating direct contacts, but specific surveillance methods are not detailed.	esting was done using PCR tests. Initially, close contacts and symptomatic individuals were prioritized, but with increasing test availability, wider population testing, including random sampling, was conducted.	Tested	NR
45	Sinha et al 2022	10.37506/ijphrd.v13i1.17374		No	Cross-Sectional study	Cross-sectional	5 months	133		COVID-19	Airborne/ direct contact	Combination	Initial outbreak clusters were identified and strict containment measures were put in place. Varied quarantine care facilities were available at designated COVID centers. Inter-sectoral participation by various departments (Police, local administration, ICDS department, traffic police, etc.) was involved in the contact tracing process. Daily meetings of nodal officers were held to address local c…	NR	NR	Defined as those who have spent more than 15 minutes close to the infected person.	NR	NR	NR	NR	NR	NR	NR	NR	Involvement of multiple departments, including police, local administration, etc., and usage of the Aarogya Setu app	Mention of call dropping, non-response, and challenges like call log tracking implies that phone calls were a method. However, detailed methods are not provided.	Direct contact by health departmerns or contact tracing teams	Indirect	Contact status	Other	Contacts were quarantined, but there were challenges like resistance from the public. Yes, there was surveillance, especially on 'super spreaders' like grocers, milkmen, and delivery personnel.	The document mentions resistance to giving samples in Jodhpur and that 60% of contacts were tested in Jodhpur compared to 75% in Pali and Barmer.	Tested	NR
46	Karosas et al 2022	10.1080/07448481.2022.2082845	Q1, Q2, Q3	No	Mixed methods	Mixed methods study	10 months (2020-2021)	2302	3400	COVID-19	Airborne/ direct contact	NR	Contact tracing programme to protect the sutdent body of approx. 20,000 students on the Boston University Campus	None	NR	NR	NR	NR	NR	NR	NR	NR	results were available between 6 to 48 hours after testing	Full-time university students had to carry out a COVID-19 test every 3 days and monitor their symptoms and exposures through an online Daily Wellness Check every day. If a case wss identified, a case assesignment was created via an online platform and a case investigation would be performed. The case investigators provided isolation support to the case.	Once a confirmed case would be identified, case investigators would identify all of the case's close contacts	contact tracing team was able to notify contacts within 24 hours after they were identified by the case investigation. Contact tracing support called contacts every 1-3 days to monitor symptoms.When conversing with the students, we purposely avoided a sterile script and instead engaged in friendly conversations to build rapport and make them feel more comfortable. Additionally, we offered a handf…	Direct contact by health departmerns or contact tracing teams	Indirect	Contact status	Other	Case investigators will monitor and support contacts. If the contact was experiencing COVID-19 symptoms, even if they did not test positive for the virus, they would be required to quarantine for 14 days. Wellness housing was offered to cases and contacts both on and off campus to protect their roommates from a potential exposure. This arrangement included an individual room, bed with clean sheet…	If the contact did not experience symptoms and tested negative between Days 5 and 7 of quarantine, they were eligible to be released from quarantine on day 8.	Tested	NR
47	Vo et al 2023	10.1111/josh.13308	3,4 mostly	No	Mixed methods	Mixed methods study	4 months	NR	NR	COVID-19	Airborne/ direct contact	NR	The study involved the Safer at School Early Alert (SASEA) project, which focused on schools and childcare centers. The article describes focus group discussions in which participants were provided with descriptions of the CI/CT process, in line with CDC guidelines. Participants were then asked to share their thoughts and experiences on the process.	NR	NR	NR	NR	NR	NR	NR	NR	NR	Participants were asked who they would trust to notify them if they were exposed to someone who tested positive for COVID-19.	NR	The article discusses parents being proxy interviewees for their children, but the specifics of how contacts were identified are not detailed.	The article discusses the mistrust of CI/CT calls coming unexpectedly from unknown numbers.	Direct contact by health departmerns or contact tracing teams	Indirect	Contact status	Other	NR	NR	Not Tested	NR
49	Zhang et al 2020	10.1126/science.abb8001	1,2,3 mostly	No	Prospective survey	Mixed methods study	NR	NR	NR	COVID-19	Airborne/ direct contact	Manual	The study focused on analyzing the number of contacts reported by participants and how they changed from a baseline period to the outbreak period. It does not provide a detailed description of a contact tracing strategy.	NR	A contact was defined as either a two-way conversation involving three or more words in the physical presence of another person or a direct physical contact (e.g., a handshake).	NR	NR	NR	NR	Not explicitly defined in the provided text, but there's mention of confirmed COVID-19 cases	NR	NR	NR	The text mentions detailed epidemiological field investigations conducted by the Hunan CDC but doesn't provide specifics on how these investigations were conducted.	All close contacts of COVID-19 cases reported in Hunan province were placed under medical observation. However, the specific method of identifying these contacts is not described.	The method of passing information to contacts is not mentioned.	NR	NR	NR		Those who tested positive through RT-PCR were considered as SARS-CoV-2 infections.	Close contacts of confirmed cases were tested using real-time reverse transcription polymerase chain reaction (RT-PCR).	Tested	NR
51	Krueger et al 2020	10.15585/mmwr.mm6931e2	1,2,3,4	No	Report	Descriptive	1 month	614	1622	COVID-19	Airborne/ direct contact	Digital	Contact tracing was digital using the Sara Alert system, an automated, web-based symptom monitoring tool. After initial communication with Maine CDC staff members, enrolled contacts received daily symptom questionnaires via their choice of communication method until the completion of their quarantine. Epidemiologic investigations were conducted for those who reported symptoms or tested positive	NR	Contacts were defined as persons who were within 6 feet of an infectious person for ≥15 minutes (and ≥30 minutes before May 29).	NR	NR	NR	NR	Enrollees who sought SARS-CoV-2 molecular testing and had a positive result.	NR	NR	Notification methods include e-mailed weblink, text message, texted weblink, or telephone call.	Maine CDC staff members conducted case investigations for all enrollees who either tested positive or reported symptoms.	Public health investigators interviewed persons with COVID-19 to collect information about their contacts.	The contact tracing team telephoned contacts to provide quarantine recommendations, enroll them in Sara Alert, and instruct them to report symptoms daily.	Direct contact by health departmerns or contact tracing teams	Indirect	Symptom monitoring and health guidance	Symptom monitoring and health guidance	Staff members attempted to call or text enrollees who did not respond to the questionnaire within 24 hours. Yes, enrolled contacts received daily symptom questionnaires.	The article mentions that epidemiologic investigations were conducted for enrollees who reported symptoms or received a positive SARS-CoV-2 test result.	Tested	NR
52	Sim et al 2022	10.1016/j.jmii.2021.12.004	2,3 mostly	No	Retrospective study	Retrospective study	2 months	56	94	COVID-19	Airborne/ direct contact	NR	The contact tracing, quarantine of close contacts, and epidemiological investigation were conducted by the Taiwan Centers for Disease Control. Household contacts of a patient with COVID-19 would undergo a 14-day home quarantine since their last exposure. These contacts would be referred to hospitals to undergo rRT-PCR for SARS-CoV-2 regardless of symptoms when first identified, as well as when th…	NR	NR	The article defines children who were close contacts with an individual with a confirmed infection	NR	Defined as an individual with confirmed COVID-19 who was living in the same residence as the child. This may include the child's extended family members if medical records documented them living together.	NR	Diagnosis of COVID-19 was based on the detection of SARS-CoV-2 by rRT-PCR in samples obtained from the nasopharynx or oropharynx.	NR	NR	NR	The article mentions epidemiological investigation conducted by the Taiwan Centers for Disease Control	NR	NR	NR	NR			Household contacts of a patient with COVID-19 would be referred to hospitals to undergo rRT-PCR for SARS-CoV-2 regardless of symptoms when first identified, as well as if they develop any new symptoms.	Household contacts of a patient with COVID-19 would undergo rRT-PCR for SARS-CoV-2.	Tested	NR
53	Skrip et al 2017	10.1098/rstb.2016.0301	1, 2, 3, 4	No	Retrospective study	Retrospective study	3 months	4373	7933	Ebola	Direct contact	Manual	Contact-tracing teams were deployed to interview the case or a proxy if the case was too ill or deceased. Suspected cases were identified through active surveillance efforts. Contact-tracing teams interviewed the suspected case or a proxy. They documented a list of individuals reportedly in contact with the suspected case since symptom onset. Contacts who developed symptoms and became cases durin…	NR	Contact was defined as any individual who was reported to have been in contact with a case since symptom onset	NR	NR	All people sharing both a common surname ID and community were assumed to live in the same household.	NR	Not explicitly defined in the provided text, but mentioned that it's based on the case definition from the World Health Organization.	NR	NR	NR	Case investigation was done through active surveillance efforts and interviews with the cases or proxies using the Viral Haemorrhagic Fever Case Investigation Form.	Done through interviews with the case or a proxy.	NR	NR	NR			Surveillance efforts were mentioned, such as active case finding activities of the Community-Based Initiative, which mapped Montserrado County for door-to-door surveillance efforts.	NR	Not Tested	NR
55	Patel et al 1994	10.1177/095646249400500403	1,2 mostly	No	Prospective cohort study	Retrospective study	5 years 7.2 months	254	329	Ocular chlamydia	Sexual contact/ bloodborne	Manual	Patients with ocular chlamydia visiting the hospital were identified, then senior clinicians were taking history and further contact tracing was done	NR	Sexual partner 6m prior to diagnosis	NR	Casual partners were those with few sexual encounters and had terminated	Regular partners were those with an on-going sexual relationship, Including wives, husbands and live-in partners.	Ex-reglar partners were those with a long standing previous sexual relationship.	Culture positive ocular chlamydia patients, with negative genetal involvement	NR	NR	Partner notification by patient referral was carried out by: 1) giving an appointment to attend our clinic through the patient, if partners were traceable. 2) issuing contact slips for partners to attend elsewhere, if unable to attend our clinic	Done by the clinician. All partners who attended were examined and screened for chlamydia and other genital infections. Cultures for chlamydia were performed from the urethra in men and from the cervix, urethra and rectum in women using mitomycin-treated McCoy cells	Through interview with the case	NR	NR	NR			NR	NR	Not Tested	NR
56	van et al 2023	10.1186/s12889-023-16664-x	3 mostly	No	Semi-structured interviews	Qualitative non-randomized study	1 month	NR	NR	COVID-19	Airborne/ direct contact	Digital	The study aimed to understand citizens’ intention to participate in self-led CT. They assumed that the intention is influenced by background/modifying factors, citizens’ attitude towards self-led CT, perceived norm, and perceived behavioral control. During the interviews, regular CT was explained, and then participants were asked about their perceptions on self-led CT for each phase: contact iden…	NR	NR	NR	NR	NR	NR	NR	NR	NR	NR	NR	NR	NR	NR	NR			NR	NR	Not Tested	NR
57	Richardus et al 2005		1, 2	No	Cross-sectional study	Cross-sectional	10 years	1297	1462	Leprosy	Direct contact	Manual	In Bangladesh, DBLM started contact surveillance in 1980, and by 1985 it reached a good level of completeness. From 1987 onward, all persons sharing a kitchen with a newly detected case were examined annually for 5 years (PB cases) or 10 years (MB cases). Active case finding included school surveys, mass surveys, and village checks. In Thailand, contact surveys of new patients living in remote ar…	NR	In Bangladesh: Kitchen Contact: The new case ate from the same kitchen. House Contact: Lived in the same house but ate from a different kitchen. Non-house Contact: Lived in a different house, possibly in another village or town. In Thailand: House Contact: Lived in the same house. Compound Contact: Lived in a separate house but on the same compound. Neighbor Contact: Lived in the same village or …	NR	NR	Lived in the same house but ate from a different kitchen.	NR	The document defines a leprosy case as a person showing clinical signs of leprosy, requiring chemotherapy, with or without bacteriological confirmation.	NR	NR	NR	NR	NR	NR	NR	NR			In Bangladesh, there was contact surveillance, with individuals sharing a kitchen with a newly detected case being examined annually.	NR	Not Tested	NR
58	Amisi et al 2021	10.1136/bmjopen-2020-040993	1, 2, 4	No	Retrospective chart review	Retrospective study	1 year 6 months	NR	553	Tuberculosis	Airborne/ direct contact	Manual	The contact tracing method described was manual, as healthcare workers (HCWs) interviewed patients with active TB about child contacts and tracked the interview results in the CCM register. Healthcare workers were responsible for interviewing patients with active TB to identify child contacts. These contacts were then registered, and their treatment outcomes were tracked through various registers…	NR	NR	NR	NR	NR	NR	Likely defined according to the Kenyan National TB Programme guidelines, but the specific criteria are not mentioned in the provided text.	NR	NR	NR	NR	Contact identification was done through interviews conducted by healthcare workers with patients diagnosed with active TB.	NR	NR	NR			The follow-up involved tracking IPT initiation and treatment completion through project-specific child contact tracing forms and facility registers.	NR	Not Tested	NR
59	Gotz et al 2005	10.1097/01.aids.0000171412.61360.f8	1,3, 4mostly	No	Case Series	Descriptive	NR	17	NR	HCV	Sexual contact/ bloodborne	Manual	Sexual contacts of the index patient (A) were assessed for a period of 6 months preceding HCV seroconversion. Known cases of LGV were consented for HCV testing. Questionnaires were used to collect socio-demographic data, risk factors, and sexual behavior. Cases were referred for treatment if HCV positive. Phylogenetic analysis was performed on identified HCV cases to understand the spread and rel…	NR	Contacts were identified through the index patient and probably through questioning the identified LGV cases.	NR	NR	NR	NR	: Diagnosed by CT PCR and confirmed by serovar L2 detection.	NR	NR	The index case notified their contacts.	Consent was obtained from known LGV cases for HCV testing. Questionnaires were used for data collection.	Through assessment of sexual contacts of the index patient.	The index case directly notified at least some of their contacts. Specific strategies for informing other contacts are not detailed.	Face-to-face	Face-to-face	Contact status	Other	HCV-positive patients were referred for treatment. Phylogenetic analysis was done for understanding transmission dynamics.	HCV testing was done using Axsym HCV and INNO-LIA HCV Ab III tests. Genotyping of HCV-positive samples was performed.	Tested	NR
60	Ospina et al 2012	10.1186/1471-2458-12-158	Q1 | Q2	Yes	Before/after study	Before/after study	5 years	960	NR	Tuberculosis	Airborne/ direct contact	Manual	When a new TB case is detected in a health-care centre, the information is sent to the TBPCP of Barcelona. The healthcare team evaluates the need for CHW intervention depending on the specific problems presented by patients and each case is assigned to a PHN and to a CHW, depending on their birthplace, language, culture and any other needs of cases and their contacts.	No community health worker involved in CT, on a public health nurse	NR	NR	NR	NR	NR	an individual who is diagnosed with TB disease and is prescribed anti-TB treatment, including those who prematurely discontinue treatment for any reason	NR	NR	NR	NR	NR	NR	NR	NR			NR	NR	Not Tested	NR
61	Kenu et al 2022	10.3201/EID2813.221068	2,3, 4 mostly	Yes	Prospective cohort study	Prospective study	7 months	NR	NR	COVID-19	Airborne/ direct contact	Digital	GIS-linked contact tracing involved mass testing within a 2-km radius of confirmed cases, using GPS to map residences and workplaces of case-patients. Community-Based Surveillance (CBS) was used in rural and hard-to-reach areas to identify and test suspected COVID-19 cases.	Community-Based Surveillance (CBS)	NR	NR	NR	All persons living within a 2-km radius of a confirmed case's residence, regardless of symptoms or confirmed close exposure.	NR	A person who tested positive for SARS-CoV-2.	NR	NR	Suspected cases were documented, reported to supervisors, and referred to health facilities.	Involved visiting households of confirmed cases and collecting GPS coordinates.	Identified through GIS within a 2-km radius of a confirmed case's home or workplace and through CBS in rural areas.	Positive cases were picked up for isolation, and their close contacts were quarantined and monitored.	NR	NR	Symptom monitoring and health guidance	Symptom monitoring and health guidance	Contacts were quarantined and monitored for 14 days using a COVID-19 symptoms diary. Follow-up by CBSVs for symptom monitoring and contact tracing.	Nasopharyngeal specimens were collected and tested using reverse transcription PCR within 48 hours of case confirmation.	Tested	NR
62	Udeagu et al 2022	10.1177/00333549221110833	2,3,4 mostly	No	Prospective cohort study	Prospective study	1 year	94704	61246	COVID-19	Airborne/ direct contact	Combination	The CESs performed in-person visits, and a cloud-based customer relationship management software, Salesforce, was used to triage records and manage contact tracing efforts. The contact tracing strategy involved in-person visits to homes and community-based activities like point-of-care testing sites and outreach to schools, using a team of CESs that were recruited with diverse backgrounds and lan…	NR	NR	NR	NR	NR	NR	NR	NR	NR	Through a combination of telephone calls and home visits when necessary	Case investigation involved initial home visits to gather information and subsequent monitoring to assess symptoms and adherence to isolation or quarantine guidelines.	Contact identification was done through the Salesforce database, which assigned records to CESs based on geographic areas and other factors. Information was passed on to contacts primarily through home visits, and the follow-up action included monitoring for symptoms and adherence to isolation or quarantine.	Contact surveillance seems to be implied through the monitoring activities described, where CESs assessed adherence to quarantine orders and other preventive measures.	Direct contact by health departmerns or contact tracing teams	Indirect	Symptom monitoring and health guidance	Symptom monitoring and health guidance	Contact testing involved point-of-care testing sites where CESs interviewed people with positive rapid COVID-19 test results and encouraged their contacts to get tested. There was also a pilot for home specimen collection for COVID-19 testing.	NR	Not Tested	NR
64	Cheng et al 2021	10.1016/j.lanwpc.2021.100281	1,2,3,4	No	Prospective cohort study	Prospective study	1 year 5 months	271	163	COVID-19 (VOC B.1.351)	Airborne/ direct contact	Manual	Contacts were traced whenever a new confirmed COVID-19 case was identified. Close contacts, including household members and workplace contacts, were quarantined for 14 or 21 days, depending on the variant of the virus. Extensive testing and quarantine measures were also implemented for residents of buildings where cases were found.	NR	NR	NR	NR	NR	Not explicitly defined in the provided text, but likely includes those in the same office or those attending household gatherings with the confirmed case.	Not explicitly defined in the provided text but typically involves a positive test result for SARS-CoV-2.	NR	NR	NR	Whole genome sequencing was performed on confirmed cases, but detailed case investigation steps are not described in the provided text.	It is done through tracing activities whenever a new confirmed case is identified, involving the quarantining of household members and other close contacts.	NR	NR	NR			Close contacts were quarantined, and compulsory testing was enforced. Contacts showing respiratory symptoms were admitted to isolation rooms in hospitals. Close contacts were quarantined and subjected to compulsory testing, indicating a form of surveillance.	Testing was mandatory for close contacts and included a series of tests on specified days, especially for those in quarantine centers.	Tested	NR
65	Thomas et al 2020	10.2196/23081	2,3	No	Cross-sectional Study	Cross-sectional	NR	NR	NR	COVID-19	Airborne/ direct contact	Digital	COVIDSafe App	NR	NR	NR	NR	NR	NR	NR	NR	NR	NR	NR	NR	NR	NR	NR			NR	NR	Not Tested	NR
66	Grande et al 2021	10.1001/jamanetworkopen.2021.10918	2,3	No	Cross-sectional Study	Cross-sectional	1 month	NR	NR	COVID-19	Airborne/ direct contact	Digital	The contact tracing described was digital, specifically mentioning the Apple-Google digital contact tracing program which uses Bluetooth technology to measure exposure and notifies individuals who have been in close contact with a COVID-19-positive individual. The study presented various scenarios involving the use of consumer digital information to mitigate the spread of COVID-19.	NR	NR	NR	NR	NR	NR	NR	NR	NR	NR	NR	NR	NR	NR	NR			NR	NR	Not Tested	NR
67	Noertjojo et al 2002		2,3,4	No	Retrospective Cohort Study	Retrospective study	5 years	3	2678	Tuberculosis	Airborne/ direct contact	Manual	Initial examination of household members. If an active case is found in the household, friends and co-workers are then traced. Chest X-rays for individuals over 5 years old, and sputum examination for those with X-ray abnormalities or symptoms. Tuberculin skin testing for children under 5 years old, and BCG vaccination for those with a negative reaction.	NR	NR	Close contact appears to be defined as household members living under the same roof as the index case for 30 days or more.	NR	NR	NR	NR	NR	NR	NR	Involved review of medical records and contact examination cards by the authors.	Was done by examining household members of index cases, and if an active case was found, tracing extended to friends and co-workers.	The process for passing information to contacts is not described in the provided text.	NR	NR	NR		For contacts under 5 years, a positive tuberculin skin test leads to a chest X-ray, and if necessary, treatment for active disease or latent infection. For contacts over 5 years, chest X-rays and sputum examinations were used to identify active cases.	Involved chest X-rays for individuals over 5 years old, and sputum examination for those with abnormalities or symptoms. Tuberculin skin testing was performed for children under 5 years of age.	Tested	NR
68	Kim et al 2018	10.3345/kjp.2018.07206		No	Case report	Cross-sectional	NR	1	327	Tuberculosis	Airborne/ direct contact		Report of a case of disseminated TB in a child and conduction a contact investigation among exposed individuals.			Household and nosocomial contacts were considered close contacts. Kindergarten contacts were divided into 2 groups of close and casual contacts. Among children, close contact was defined as sharing the same classroom for more than 8 hours a day or 40 hours in total. Children in the same class or adjacent class sharing the aisle, and those riding the same bus were included in this group. Among adu…	Other children in the same kindergarten. All other adult employees.				NR	NR					NR	NR				All exposed individuals underwent chest X-ray and tuberculin skin tests (TSTs) or IGRA tests were also performed. Contacts with known positive results for TST or IGRA were tested only with chest X-Ray. Children younger than 5 years received a serial TST (2 TST with 8- to 10-week interval). Adults and children aged ≥5 under_x0002_went testing with TB IGRA.	Tested
69	Jaganath et al 2013	10.1093/cid/cit645	2,3	No	Prospective cohort study	Prospective study	7 months	NR	761	Tuberculosis	Airborne/ direct contact	Manual	The strategy involved enrolling adult index cases and their household contacts, evaluating child contacts for tuberculosis infection and disease at several time points over 24 months, and offering preventative treatment to children.	NR	NR	NR	NR	Someone living in the same household as an index case for at least one week in the last three months	NR	Positive Mycobacterium tuberculosis culture from at least one site or at least two of the following: symptoms of tuberculosis, positive TST, consistent chest radiography, or failure to respond to empiric antibiotics in two weeks.	NR	NR	NR	Case investigation included comprehensive evaluations involving history, physical examinations, risk assessments, laboratory tests (e.g., sputum microscopy and culture), and radiography.	Contacts were identified based on their relationship to the index case, specifically those living in the same household.	NR	NR	NR			Child contacts were followed up with isoniazid prophylaxis and evaluated at multiple intervals for 24 months to check for tuberculosis infection or disease.	Testing included sputum microscopy and culture, chest radiography, and tuberculin skin testing.	Tested	NR
70	Ling et al 2011			No	Prospective cohort study	Prospective study	1 year	2952	6959	Tuberculosis	Airborne/ direct contact	Manual	Contact tracing was conducted by public health nurses and the data were entered into the NSNCD, which is an internet-based system. Contact investigations were completed within 30 days of diagnosing a TB case. These investigations included household family members and office co-workers, with regular assessments in congregate settings like schools and healthcare facilities. Evaluation for suspected…	NR	NR	Not explicitly defined, but household members and office co-workers were targeted.	NR	Household family members were specifically mentioned	NR	Positive smear microscopy for acid-fast bacilli or culture for Mycobacterium tuberculosis, or histopathological diagnosis.	NR	NR	TB is a notifiable disease in Taiwan, which must be reported within 7 days of diagnosis.	Investigations are conducted within 30 days of a TB case diagnosis by public health nurses.	Identified through contact investigations targeting household members, office co-workers, and individuals in congregate settings.	NR	NR	NR			Contacts suspected of having TB are referred for further evaluation, and children with significant TST results are referred for a chest X-ray and further TB disease evaluation. Contacts are followed up within the surveillance system for 24 months after the index case diagnosis to monitor for TB development.	For children under 13 years, a TST is conducted, and depending on the results, further testing like chest X-rays is done. For contacts 13 years and older, chest X-rays are routinely performed.	Tested	NR
71	Buchholz et al 2013	NA	Q1|Q4	No	Interview/questionnaire	Descriptive	2 months	1	123	COVID-19	Airborne/ direct contact	Manual	An interview with the patient (index case) asking for potential sources of infection. The questionnaire used to interview the index case contained questions about the early course of disease, social status, living conditions, profession, hobbies and regular activities, exposure to animals, eating habits, and contacts with individuals with respiratory illness in the 10 days before his illness onse…	NR	NR	NR	NR	NR	Contacts were considered at high risk if they had their first contact with the patient at the beginning of his stay in ICU, i.e. at the end of the patient´s third or fourth week of illness, if they had conducted an aerosol-generating procedure, such as suctioning the intubated patient or performing a BAL, and if they had rarely or never used surgical face masks while caring for the patient.	NR	NR	NR	NR	NR	Contact persons were identified based on electronic procedures registration, supplemented by a targeted request to HCW to report contact with the patient while in ICU (and during the transport to the hospital).	Using a standardised questionnaire, information was collected about the time of the first contact, types of contact, closest distance to the patient, frequency of using a surgical face mask when in contact with the patient, and occurrence of acute respiratory illness (ARI) up to ten days after the last contact with the patient	NR	NR	NR		NR	Consenting individuals gave blood for serological test using a two-stage approach with an initial immunofluorescence assay as screening test, followed by recombinant immunofluorescence assays and a NCoV-specific serum neutralisation test	Tested	NR	None
72	Banu et al 2009	NA	Q1|Q2	No	focus group study and cross-sectional study	Mixed methods study	3 months	253	220	Tuberculosis	Airborne/ direct contact	Manual	NR	NR	NR	NR	NR	NR	NR	A new or retreatment smear-positive PTB patient who had been started on treatment during the period from April to June 2008	NR	NR	NR	NR	NR	NR	NR	NR			NR	NR	Not Tested	NR
73	Dixon et al 2015	10.3201/eid2111.150684	Q1|Q2	No	Retrospective review	Retrospective study	3 months	152	1426	Ebola	Direct contact	Manual	To identify and register contacts of persons infected with EVD, prefecture public health officials and ETU staff interviewed case-patients, their families, and community members and documented resulting information on standardized contact registration forms	NR	A contact is defined as someone at risk for infection with EVD because he or she has slept in the same household as a confirmed or probable EVD case-patient, had direct physical contact with the case-patient during that person’s illness, had direct physical contact with the body of a case-patient at a funeral or during burial preparation, touched the body fluids of a case patient during illness, …	NR	NR	NR	NR	suspected or probable case that also has laboratory confirmation	NR	NR	NR	NR	persons infected with EVD, prefecture public health officials and ETU staff interviewed case-patients, their families, and community members	Demographic data of contacts (name, age, sex, relationship to the presumed source case-patient, and prefecture and subprefecture of residence) and daily follow-up data (presence or absence of symptoms) were obtained through use of standardized contact tracing forms, which populated a prefecture contact database	NR	NR	NR		daily follow-up data (presence or absence of symptoms)	NR	Not Tested	NR
74	Underwood et al 2003	10.1093/pubmed/fdg012	Q2	No	Retrospective review	Retrospective study	2 years	227	646	Tuberculosis	Airborne/ direct contact	Manual	NR	NR	NR	NR	NR	NR	NR	NR	NR	NR	NR	NR	NR	NR	NR	NR			NR	NR	Not Tested	NR
75	Nachega et al 2021	10.4269/ajtmh.21-0033	Q2|Q3|Q4	No	Retrospective review	Retrospective study	5 months	Total: 1,216,192 Nigeria: 85,560 Rwanda: 8,383 South Africa: 1,088,889 Uganda: 33,360	Nigeria: NR Rwanda: 19,175 South Africa: NR Uganda: 48,245	COVID-19	Airborne/ direct contact	Manual	Human-to-human contact tracing (face-to-face and telephone calls)	NR	NR	NR	NR	NR	NR	NR	NR	NR	NR	NR	NR	NR	NR	NR			NR	NR	Not Tested	NR
76	Kadyrov et al 2023	10.3390/tropicalmed8070332	Q1|Q2	No	Retrospective cohort study	Retrospective study	11 months	875	285	Tuberculosis	Airborne/ direct contact	Manual	TB physician provides the patient’s contact details to the epidemiologist at the Sanitary Epidemiological Service unit. The epidemiologist then conducts the epidemiological investigation of the index patient and lists all the household contacts, and additionally, informs the household contacts to visit the assigned PHC for further screening for TB and TPT provision. The epidemiologist then shares…	NR	Household contacts	NR	NR	NR	NR	pulmonary TB patients (index TB patients) initiated on anti-TB treatment	NR	NR	NR	NR	The aggregate number of child household contacts aged less than 15 years for each patient with TB is recorded in the register.	A structured medical card is maintained for each patient and has provision for recording contact tracing information of all child household contacts.	NR	NR	NR		The family doctor at the PHC is responsible for conducting the screening and contact examination of all the child household contacts. All child household contacts (aged < 15 years) are requested to visit the facility or the Bishkek Tuberculosis Centre to be screened for symptoms suggestive of TB, such as cough for over two weeks, hemoptysis, weight loss, fever, night sweats and decreased appetite…	All child household contacts (aged < 15 years) are requested to visit the facility or the Bishkek Tuberculosis Centre to be screened for symptoms suggestive of TB, such as cough for over two weeks, hemoptysis, weight loss, fever, night sweats and decreased appetite. Additionally, the child household contacts undergo a chest X-ray. Those with any symptoms suggestive of TB or with an abnormal chest…	Tested	NR
77	Phillips et al 2018	10.1177/0036933018776537	Q1|Q2|Q3	No	Retrospective audit (survey and review)	Mixed methods study	6 months	20	20	Chronic hepatitis B	Sexual contact/ bloodborne	Manual	a standard letter was sent to the GPs of all 20 patients with chronic hepatitis-B, advising them of the diagnosis and the need to undertake contact tracing	NR	NR	NR	NR	NR	NR	all newly diagnosed chronic hepatitis B patients notified to the health protection team of NHS Grampian	NR	NR	By their general practitioner (GP)	NR	By the patient	Patient referral: the infected persons are asked by the HCW to themselves inform their household and sexual contacts, and ask them to contact their general practitioner (GP) for counselling, testing, plus treatment and/or vaccination	Face-to-face	Face-to-face	Symptom monitoring and health guidance	Symptom monitoring and health guidance	NR	HBV testing	Tested	NR
78	Velhal et al 2022	10.4103/ijcm.ijcm_1178_21	Q1|Q2	No	Retrospective review	Retrospective study	8 months	774	1486	COVID-19	Airborne/ direct contact	Manual	A telephonic call is made by the team to each person tested positive and identify who among them were HCWs of the institute	NR	The exposed HCWs were divided into high‑risk (HR)/low‑risk (LR) contacts	NR	NR	NR	The exposed HCWs were divided into high‑risk (HR)/low‑risk (LR) contacts	A HCW who tested positive for COVID	NR	NR	Lab results of all those who test positive are notified to the CT team via a line list by the Department of Microbiology. A telephonic call is made by the team to each person tested positive and identify who among them were HCWs of the institute	NR	NR	NR	NR	NR			Contacts were quarantined	NR	Not Tested	NR
79	Eitrem et al 1998	10.1097/00007435-199809000-00010	Q1|Q2	No	Prospective cohort study	Prospective study	10 months	149	328	Genital Chlamydia Trachomatis	Sexual contact/ bloodborne	Manual	The mode of contacting each partner (contact) was decided between the patient (index case) and provider. Contacts had been notified by the contact tracer by letter in 80% of cases and by a telephone call in 5%. The patients themselves notified their partners in 22% of cases (some were notified in several ways).	NR	NR	NR	NR	NR	NR	NR	NR	NR	By health care workers (physicians for 74 index patients; social workers for 75 index patients)	All cases identified because of symptoms or screening or by contact tracing and reported on a notification form to the County Medical Officer for Communicable Disease Control(CMO)	By the patient	Sex, age distribution, number of casual partners, if they had received antibiotic treatment without being tested for chlamydia	NR	NR	NR		NR	Chlamydia testing	Tested	NR
81	Kang et al 2016	10.3201/eid2209.152116	Q1|Q2|Q4	No	interviews/telephone hotline/surveillance video footage	Cross-sectional	22 days	1	110	MERS	Airborne/ direct contact	Both	A hotline was set up, and the case-patient’s travel information was published in the media. We investi_x0002_gated hotline callers and identified suspected contacts. We also reviewed video footage from closed circuit televisionin hotels and restaurants visited by the case-patient, enabling us to identify contacts and measure duration and distance of exposures. Information about bus passengers was…	NR	air travel contacts (passengers onboard the same flight with the case-patient); land travel contacts (stewards and passengers taking the same buses with the case-patient); community contacts (persons who had face-to-face contact with the case-patient or who had direct contact with his belongings in hotels, restaurants, and a meeting room)	NR	community contacts are individuals who had prolonged (>15 minutes) face-to-face (<2m) contact with the case-patient or direct contact with his belongings	NR	NR	A confirmed case of MERS	NR	NR	NR	The patient was symptomatic in South Ko_x0002_rea and traveled by airplane to Hong Kong, China, and then by 2 consecutive buses to Guangdong, China, on May 26, 2015. In Guangdong, his community visits included 2 ho_x0002_tels, 2 restaurants, and 1 enclosed meeting room. The China health authority isolated the patient on May 28 and con_x0002_firmed the patient’s illness as an imported case of MERS…	A hotline was set up, and the case-patient’s travel information was published in the media. We investi_x0002_gated hotline callers and identified suspected contacts. We also reviewed video footage from closed circuit televisionin hotels and restaurants visited by the case-patient, enabling us to identify contacts and measure duration and distance of exposures. Information about bus passengers was…	NR	NR	NR			Close contacts quarantined for 14 days in a designated facility (Public health officials checked body temperatures twice daily and monitored symptoms) ommon contacts either quarantined for 14 days in a designated facility or conducted self-monitoring at home for 14 days (public health officials visited them daily)	Throat swab samples from 106 contacts and serum samples from 53 were obtained on the first and last days of follow-up. An additional set of specimens was collected from the 3 symptomatic contacts immediately after onset of symptoms	Tested	NR
83	McCarthy et al 2007	10.1071/SH06019	Q3	No	interview/questionnaire	Cross-sectional	3 months	212 general practitioners answered the questionnaire, 35 sexual health clinics and 18 public health units	NR	STIs	Sexual contact/ bloodborne	Both	NR	NR	NR	NR	NR	NR	NR	NR	NR	NR	NR	NR	NR	NR	NR	NR			NR	NR	Not Tested	NR
84	Lankensjold et al 2008	10.4414/smw.2008.11964	Q1|Q2	No	Retrospective database study	Retrospective study	10 years	1718	3582	Tuberculosis	Airborne/ direct contact	NR	For subjects exposed to a TB case with either smear positive and culture positive pulmonary tuberculosis (S+/C+TB), population screened included household contacts, close friends or relatives, home-care professionals and work or school contacts. For subjects exposed to a TB case with smear negative and culture positive pulmonary TB (S-/C+TB) or smear negative and culture negative pulmonary TB (S-…	NR	NR	NR	NR	NR	NR	NR	NR	NR	NR	NR	NR	NR	NR	NR			NR	Tuberculosis skin test (TST) was considered positive if induration was >10 mm	Tested	NR
85	Imsanguan et al 2020	10.2471/BLT.19.239293	Q1|Q2|Q3|Q4	No	Interventiona; study	Before/after study	1 year	100	440 contacts in total, 227 of them were given invitation cards, 184 invited contacts came for screening	Tuberculosis	Airborne/ direct contact	Manual	Trained staff members interviewed the index patients about their contacts and displayed a video explaining the importance of contact investigation. The staff offered invitation cards for each index case to invite up to six contacts (four household and two non-household contacts) for a free chest X-ray (usual cost to patients 200 Thai baht, THB; about 6 United States dollars, US$) and 250 THB allo…	NR	A person who always stayed closely and spent time with a tuberculosis patient 4–8 hours a day during the previous 3 months, including contacts living in the same house or living outside the house, but regularly visiting the patient at home and other social gatherings (e.g. work, school)	NR	NR	NR	NR	Included smear-positive tuberculosis patients, multidrug-resistant tuberculosis patients, all types of tuberculosis in children younger than 5 years, and all types of tuberculosis in people with human immunodeficiency virus infection	NR	NR	NR	patients newly diagnosed with tuberculosis	Through the index case	Health-care staff offered an invitation card to the tuberculosis patient to give to his or her contacts. There was one card for each contact. Each card had a unique identifier, which allowed staff to follow-up with the index patients when their contacts did not attend for screening. The invitation cards included non-stigmatized information about the need for tuberculosis screening, the curability…	Unique identifiers and contact cards	Indirect	Contact status	Other	NR	Free screening and chest X-ray	Tested	a 250 Thai baht travel allowance (about US$ 8)
86	Trueba et al 2006	10.1016/s0761-8425(06)71599-6	Q1; Q2	Not applicable (non-comparative interventional study)	Observationnal study	Descriptive	3 months	1	185 hospital staff members + 91 patients	Tuberculosis	Airborne/ direct contact	NR	Screening was conducted for staff and patients who had been in contact with the index case. Among those screened, some showed evidence of latent tuberculosis infection, and six were treated	NR	NR	NR	NR	NR	NR	NR	NR	NR	NR	The investigation was conducted based on recommendations for investigating cases of tuberculosis​​	Contacts were categorized as "close", "regular", or "occasional" based on their proximity to the index case, the time spent in contact, and any belonging to a risk group	All staff from the concerned departments were summoned to occupational medicine. A letter was sent by the director of the establishment to all exposed patients to inform them of the risk of tuberculosis infection	Direct contact by health departmerns or contact tracing teams	Indirect	Symptom monitoring and health guidance; Practical support and resources	Symptom monitoring and health guidance	Screening was to consist of a clinical examination and a tuberculin skin test at T0 (initial time of screening) and T3 months, with chest X-rays at T0 (and T3 months for patients) to confirm the onset of tuberculosis infection	NR	Not Tested	NR
87	Eckhardt et al 2022	10.1002/cld.1242	Q1|Q2|Q3|Q4	No	Proof-of-concept study	Descriptive	6 months	5	6	Hepatitis C	Sexual contact/ bloodborne	Manual	All tracing, notification, and engagement led by the participant with an incident infection. After diagnosing acute HCV and obtaining informed consent, these participants with an “incident infection” were asked to name members of their injection network, or “proximal partners,” by completing the contact network form. Participants with an incident infection were then asked to note specific sharing…	NR	An individual was considered a proximal partner of the participant with an incident infection if they (1) bought drugs, (2) split drugs, (3) injected drugs in the same location, (4) shared injection equipment (needles/cookers/cottons), or (5) injected or received injection from the participant with an incident infection.	NR	NR	NR	NR	Indivial diagned with acute hepatitis C virus (HCV). Individuals who either newly tested positive for HCV antibody or tested positive for HCV RNA after a docu_x0002_mented negative RNA test in the prior 6 months were considered to have acute infection.	NR	NR	All notification was done through the participant with the incident infection	To identify acute infections, we con_x0002_ducted quarterly HCV screening on a high-risk cohort that consisted of RNA postcure monitoring of PWIDs enrolled in two clinical studies of HCV treatment9,10 and HCV antibody screening for young PWIDs (age 18–29years) enrolled in HCV prevention interventions.	participants with an “incident infection” were asked to name members of their injection network,	NR	NR	NR			Six months after enrollment, semistructured inter_x0002_views were conducted by research staff not affiliated with the patient's HCV care to explore participants' per_x0002_ceptions and experiences with HCV partner notification	All HCV-infected members of the network were of_x0002_fered on-site HCV treatment. In addition, individuals were encouraged to take their medication concurrently with their network members, or “group overlap treat_x0002_ment.” The goal of group overlap treatment was to avoid the potential for cyclical transmission.	Tested	. Participants with an incident infection were offered a financial incentive of $40 to bring each proximal partner (up to 10) to the SSP, who were ad_x0002_ditionally incentivized $40 to present to the SSP and receive HCV screening	None
88	Ramstedt et al 1991	10.1177/095646249100200208	Q1| Q2	Yes	Retrospective cohort study	Retrospective study	30 months	2181	NR	Genital Chlamydia Trachomatis	Sexual contact/ bloodborne	Manual	Index patients managed in 1979/80 Most index patients were managed on level a (57%), level b (11%), level 4 (32%) 5 levels of contact tracing are described: a)The patient is treated but not informed about routes of transmission, or the need for partner treatment; b)The patient is treated and any regular partner is also treated by prescription without examination; c) The patient is treated, inform…	Index patients managed in 1983/84 Most index patients were managed on level b (6%), level c (66%), level d (32%)	NR	NR	NR	NR	NR	NR	NR	NR	NR	NR	or “proximal partners,” by completing the contact network form. Participants with an incident infection were then asked to note specific sharing behaviors associated with each member of their network over the prior 6 months and to identify which proximal partner from whom they thought they contracted their HCV infection, termed source patient identification.	NR	NR	NR			NR	NR	Not Tested	NR	None
89	Asuzu et al 1984	10.1136/sti.60.2.114	Q1|Q2	No	Cohort study	Descriptive	NR	254	156	Gonorrhoea	Sexual contact/ bloodborne	Manual	The possible source of infection and names of other sexual contacts were ascertained, at the clinic where patients were interviewed by a health visitor, and contact slips were sent through the patient to both primary and secondary contacts. The home and office addresses of contacts were also obtained. Churches, mosques, schools and other major street landmarks were used to describe the location o…	NR	NR	NR	NR	NR	NR	NR	NR	NR	NR	NR	NR	NR	NR	NR			active case detection methods were implemented, and searches were triggered by a new confirmed VL case report.	NR	Not Tested	NR
90	Wu et al 2015	NA	Q1	Not applicable (non-comparative interventional study)	cross-sectional study	Cross-sectional	NR	3551	2550	Syphilis		manual	partner contact tracing by face to face interview with structured questionnaire	NR	sexual partner within 6 months or spouse	NR	NR	NR	NR	pregnant women infected with syphilis identified from free screening from 2008 to 2011	NR	NR	NR	identifed from free screening. The pts were treated and interviewed	partner notification, and tracing the testing results of partner	Collected from contact: demographic information, laboratory results, syphilis diagnosis, personal life history	NR	NR	NR		NR	TRUST, TPPA	Tested	Education to index case patients about the importance and benefit of testing and treatment, and ethical responsibilties
91	Yan et al 2020	10.1186/s12879-020-05403-x	Q1|Q2|Q3|Q4	No	Cohort study	Cross-sectional	5 years	1299	963	Syphilis	Sexual contact/ bloodborne	Manual	All syphilis-seropositive pregnant women were encouraged to notify their male partners for further examinations. Three partner notifying approaches were recommended: patient referral, in which the pregnant women notify partners by themselves; provider referral, where doctors notify partners with pregnant women’s permission; con_x0002_tract referral, in which pregnant women agree to notify partner…	NR	Considering the relatively stable sex relationships of pregnant women, their male partners traced in this study were limited to the closest one for each pregnant woman, mainly referring to spouse of the married and the closest male partner during the past 12 months for the unmarried or divorced	NR	NR	NR	NR	syphilis-seropositive was defined as positive results in both toluidine red unheated serum test (TRUST) and treponemal pallidum particle agglutination	NR	NR	NR	NR	By the index case	NR	NR	NR			NR	Male partners presented to the clinics were recommended for syphilis-screening with both TRUST and TPPA	Tested	NR
92	Swanson et al 2018	10.1371/journal.pntd.0006762	1,2,3,4	No	Retrospective cohort study	Retrospective study	1 year	2465	25651	Ebola	Direct contact	Manual	Contact identification and listing were performed through interviews with the case and/or family members. Contact tracers, selected from within the community, located and listed contacts, and identified additional contacts. Contact monitoring involved twice-daily visits for 21 days post-exposure to record symptoms.	NR	A contact was a person with direct or indirect exposure to a confirmed, probable, or suspect EVD case or bodily fluids within the past 21 days.	Close contact definitions were not explicitly provided, but it can be inferred that it included those with direct physical contact, touching bodily fluids, manipulating clothes, breastfeeding, and attending funerals.	NR	NR	NR	A confirmed case was likely defined based on laboratory confirmation	NR	NR	NR	Done by interviewing the case and/or family members to gather a list of potentially exposed persons.	Contact tracers located the listed contacts and identified any additional contacts missed in the initial investigation.	Contact tracers transferred information collected to paper forms, which included the contact's details and exposure types.	NR	NR	NR		Contacts were monitored for EVD symptoms twice daily for 21 days post-exposure.	NR	Not Tested	NR
93	Senga et al 2017	10.1098/rstb.2016.0300	1,2,3,4	No	Retrospective cohort study	Retrospective study	3 months	1301	2155	Ebola	Direct contact	Manual	The contact tracing described was manual, with paper forms used for data collection and computer systems for data entry. Contacts were defined by specific criteria like sleeping in the same household, direct physical contact with a case, or touching body fluids. The contacts of confirmed EVD cases were monitored for 21 days. A Contact Line List database was maintained separately from the case dat…	NR	NR	Direct physical contact with a case (alive or dead) or their body fluids during the illness.	NR	Those who slept in the same household with a case.	Direct physical contact with a case at a funeral, touched body fluids of a case, or were breastfed by a case.	Contacts who became confirmed EVD cases during monitoring.	NR	NR	NR	Conducted via interviews with confirmed cases or their family members, focusing on symptom onset and previous contacts.	: Done during interviews with confirmed cases, collecting names and details of those who had contact since the onset of symptoms.	Not explicitly described, but data were maintained in a Contact Line List database.	NR	NR	NR		Contacts were monitored for 21 days, and any development of symptoms or loss to follow-up was recorded.	Involved laboratory confirmation through quantitative reverse transcription polymerase chain reaction for suspected or probable cases.	Tested	NR
94	Pei et al 2022	10.1038/s41467-022-34130-x	1,2,4	No	Cohort study	Descriptive	7 months			COVID-19	Airborne/ direct contact	Manual	The NYC Test & Trace Corps initiative was launched in June 2020. Contact tracing was performed through phone calls and text messages, capable of reaching most residents of NYC. Specifically, contact tracers made phone calls to confirmed cases and symptomatic contacts to conduct a case investigation. For children under 18 years old, parents or legal guardians were contacted. Information about clos…	NR	NR	NR	NR	NR	NR	NR	NR	NR	NR	contact tracers made phone calls to confirmed cases and symptomatic contacts to conduct a case investigation	Implemented via a matching algorithm based on personal identifying information.	NR	NR	NR			NR	NR	Not Tested	NR
95	Racelis et al 2015	10.5365/WPSAR.2015.6.2.012		Not applicable (non-comparative interventional study)	Case report	Cross-sectional	Approximately 1 week (2015)	1	449	Middle Eastern Respiratory Syndrome (MERS)	Airborne/ direct contact		Outbreak investigation of the first confirmed MERS case in the Philippines and subsequent contact tracing activities.			Close contacts categories were identified as per the Philippines’ interim guidelines for MERS surveillance and contact tracing.3 Category A are passengers on the same flight as a confirmed MERS case seated in the surrounding three rows; Category B are passengers on the same flight as a confirmed MERS case seated in the surrounding three rows that travelled onto another country (i.e. transited in …					NR	NR		Nasopharyngeal swab (NPS) and oropharyngeal swab (OPS) and real time-polymerase chain reaction	All contacts found were initially interviewed face-to-face using a standard close contact questionnaire headed by the Philippine Field Epidemiology Training Program investigation team and subnational surveillance officers trained in filling out the form. Patients from the adjacent rooms were interviewed over the phone.		NR	NR			All traced contacts were monitored daily for appearance of illness for 14 days starting from the date of last known exposure to the confirmed case. A standard symptom log sheet was used to record these details. Contacts in Category A, C and D were prioritized for MERS-CoV laboratory testing except for those HCW in Category C who had full personal protective equipment (PPE).	All Category E airplane passengers traced by the Philippines Integrated Disease Surveillance and Response Surveillance Officers Nationwide were also tested. The collected NPS/OPS specimens were all tested at the Philippines Research Institute for Tropical Medicine.	Tested
96	Hanrahan et al 2019	10.1371/journal.pmed.1002796	1,2,4 mostly	Yes	Pragmatic cluster RCT	RCT	1.5 years	788 (index cases within CT arm)	1677 (contacts identified within Ct arm)	Tuberculosis	Airborne/ direct contact	Manual	The contact tracing was conducted manually, with further randomization to household-based or incentive-based contact tracing. Contact tracing started with a TB index patient and involved household visits for screening and sputum collection for testing, or incentive-based tracing where index patients and contacts received monetary incentives for screening and diagnosis.	facility-based screening vs contact tracing	NR	NR	NR	Household contacts were approached for screening through household visits.	NR	Likely referred to those diagnosed by Xpert MTB/RIF as part of standard care.	NR	NR	Results were reported back to the clinic or to the study team, who informed the individual and referred them to the local clinic for TB treatment.	Case investigation included screening using the WHO’s four-symptom screen and sputum collection for Xpert MTB/RIF testing.	Identified through index patients in both household-based and incentive-based contact tracing strategies.	Contacts were informed about screening through household visits or by index patients distributing vouchers in the incentive-based approach.	Face-to-face	Face-to-face	Symptom monitoring and health guidance; Practical support and resources	Symptom monitoring and health guidance	Follow-up included up to two additional visits to households to screen additional members or follow-ups on incentive-based screening within 2 months. Surveillance details are not explicitly provided in the excerpt.	Contacts were screened and had sputum collected for Xpert MTB/RIF testing.	Tested	NR
97	Hellmich et al 2017	10.1016/j.ajic.2017.08.014	Q1 | Q2	Yes	Retrospective cohort study	Retrospective study	2.5 months	9 cases	122	Pertussis	Airborne/ direct contact	Digital	RTLS event mapping program that identified patients and staff, their colocations, and movements over time and space. Core ED staff wore the RTLS tags. In addition to physicians and nurses, staff including respiratory therapists and registration personnel had RFID-enabled badges	CT with Electronic medical records (EMR)	Possible disease exposure included any health care worker whose role placed them in face-to-face contact with the index patient in the exam room or triage area	NR	NR	NR	NR	NR	NR	NR	All pertussis cases were diagnosed 1-2 days after the ED visit and reported to institutional infection control services	NR	The EMR identified any health care workers who documented their interactions with patients. Subsequently, a list of possible pertussis exposures was generated using a novel RTLS event mapping program that identified patients and staff, their colocations, and movements over time and space.	NR	NR	NR			All possible exposures, identified through RTLS or EMR review, were offered standard pertussis exposure prophylaxis	NR	Not Tested	NR	None
99	Korea Centers for Disease Control and Prevention	10.24171/j.phrp.2020.11.1.09		No	Report	Descriptive	NR	NR	NR	COVID-19	Airborne/ direct contact	Combination	The contact tracing described appears to be a hybrid of digital and manual methods. Digital methods include the use of GPS data from cell phones, credit card transaction logs, and CCTV footage. Manual aspects likely involve interviews with patients and their acquaintances. The contact tracing strategy comprises locating the patient's route, evaluating exposure risk, classifying contacts, and mana…	NR	NR	NR	NR	NR	NR	NR	NR	NR	NR	Case investigation includes interviews with patients and acquaintances, verification of the patient's route, and checking digital records like GPS data, credit card transactions, and CCTV footage.	This is done by assessing the patient's route and exposure through interviews, GPS tracking, credit card logs, and CCTV footage.	NR	NR	NR			Contacts undergo management that includes movement restrictions like quarantine or home isolation and symptom monitoring, which could be active or passive. The use of GPS, credit card logs, and CCTV indicates a form of surveillance to track the movements and interactions of confirmed cases.	NR	Not Tested	NR
100	Burgess et al 1963	10.1136/sti.39.2.113	Q2	No	Cohort study	Descriptive	14 years (1948-1961)	NR	1503	STIs	Sexual contact/ bloodborne	Manual	Standard contact tracing procedure which has been in operation in the West Riding County for 14 years.	None	NR	NR	NR	NR	NR	NR	NR	NR	NR	NR	NR	NR	NR	NR			NR	NR	Not Tested	NR
101	Kalyanaraman et al 2021	10.1177/0033354920967910	1,2,3,4	No	Report	Descriptive	1 month	2024	4175	COVID-19	Airborne/ direct contact	Manual	Establishing contact with people meeting the definition of a case patient Identifying contacts and establishing communication with them Reviewing symptoms and outlining isolation and quarantine requirements Identifying and addressing barriers to isolation/quarantine through collaboration with various organizations Daily symptom checks by health assistants Hand-delivered letters to contacts that c…	NR	NR	NR	NR	NR	NR	NR	NR	NR	Case notification was done electronically via the National Electronic Disease Surveillance System (NEDSS), and a designated nurse reviewed cases with the support of an epidemiology team.	Case investigation involved initiating contact with the case patient and eliciting a list of close contacts, reviewing symptoms, discussing the duration of isolation/quarantine, and addressing barriers to care.	Contact identification was done through the case investigation process by eliciting a list of contacts from the case patient.	Information was passed on to contacts via telephone calls, and if they could not be reached, through hand-delivered letters. If contacts were not home, the letters were mailed via certified and regular mail.	Direct contact by health departmerns or contact tracing teams	Indirect	Symptom monitoring and health guidance; Practical support and resources	Symptom monitoring and health guidance	The follow-up action on contacts involved daily phone calls to check symptoms, reinforce quarantine and isolation recommendations, and identify any additional needs.	Contact testing is implied by the conversion of some contacts to case patients based on testing, although the specific testing protocols are not detailed.	Tested	NR
102	Said et al 2021	10.3390/ijerph18179325	4 mostly somehow 2	No	Survey	Mixed methods study	1 month	NR	NR	COVID-19	Airborne/ direct contact	NR	NR	NR	NR	NR	NR	NR	NR	NR	NR	NR	NR	NR	NR	NR	NR	NR			NR	NR	Not Tested	NR
103	Charbonnier et al 2021	10.3389/fped.2021.638502	Q1| Q2| Q3| Q4	Yes	Prospective cohort study	Prospective study	3 months	34	184	COVID-19	Airborne/ direct contact	Manual	Home visits by nurses to screen close contacts of patients with SARS-CoV-2 infection detected by RT-PCR and serological RDT.	Same CT strategy but only using RT-PCR	NR	NR	NR	Family members and individuals living in the same place as index cases.	NR	Children with a confirmed SARS-CoV-2 infection, whether hospitalized or not, who attended the Pediatric Emergency Department of the Robert Debré University Hospital, Paris, France.	NR	NR	NR	Home visits by nurses to screen close contacts of the patients with SARS-CoV-2 infection	NR	An initial form was filled for every new SARS-CoV-2 infection case to determine the date of symptom onset and collect data on his/her living place and household contacts (identity, age, occupation or attended school, high risk factors, and suggestive symptoms of COVID-19). Protective measures to avoid viral transmission were explained, along with distribution of masks and hydroalcoholic lotions.	Direct contact by health departmerns or contact tracing teams	Indirect	Symptom monitoring and health guidance; Practical support and resources	Symptom monitoring and health guidance	NR	Screening with a nasopharyngeal swab for RT-PCR detection of SARS-CoV-2 was offered to all household members. Contacts that were tested positive for SARS-CoV-2 RT-PCR were isolated for 14 days, whereas those that tested negative were isolated for 7 days. For those with both nasopharyngeal RT-PCR and RDT tests, those with a positive RT-PCR result, regardless of their RDT outcome, were isolated as …	Tested	NR
107	Eichner et al 2022	10.1186/s12879-022-07133-8	1,2,4	No	Prospective cohort study	Prospective study	Phase 1: March 8 – April 5, 2020 Phase 2: April 6 – 20, 2020 Phase 3: April 21 – May 23, 2020	395	NR	COVID-19	Airborne/ direct contact	NR	In homes with ≥ 40 confirmed cases, all residents and staff members who had not yet tested positive were tested if someone developed COVID-19 related symptoms. In homes with < 40 cases, only the immediate contacts of symptomatic suspected cases were tested. Contacts were also tested if they had not participated in the initial screening and were required to be tested.	NR	The document does not explicitly define 'contact,' but it implies that immediate contacts of symptomatic suspected cases and their contacts were tested	NR	NR	NR	NR	Not explicitly defined but contextually refers to individuals with positive SARS-CoV-2 test results	NR	NR	All positive SARS-CoV-2 test results had to be reported to the Public Health Department Reutlingen (PHDR) as per the German National Infection Protection Law.	The clinical course of the infection was monitored daily for 2 weeks after test results were notified for those with positive results. Pre-existing illnesses were also recorded for these individuals.	In Phase 3, the immediate contacts of symptomatic suspected cases were tested, and in certain conditions, broader testing was conducted.	NR	NR	NR			Contacts were monitored daily for symptoms for 2 weeks, and if they developed COVID-19 related symptoms, they were immediately reported to the PHDR and tested.	Testing was done via swab tests provided by mobile testing services.	Tested	NR
108	Blaney et al 2022	10.1001/jamanetworkopen.2022.39661	1,2,3,4	Not applicable (non-comparative interventional study)	Cross-sectional Study	Cross-sectional	17 months	941035	1218650	COVID-19	Airborne/ direct contact	Digital	The contact tracing was done using a cloud-based customer relationship management software integrated with a telephony system (Salesforce, Inc). Contacts were identified through case investigations, which included education, symptom assessment, and advice on quarantine. Contacts were monitored via phone call or SMS. Hard-to-reach clients were pursued through additional information gathering tools…	NR	NR	Persons within 6 feet of the person undergoing case investigation for 10 or more cumulative minutes.	NR	NR	NR	Positive molecular test	NR	NR	Probable and confirmed cases were reported to the NYC Department of Health (DOHMH) and uploaded to Salesforce for action.	Case investigations assessed symptoms, elicited close contacts, and evaluated the need for supportive services.	Done through case investigations and facility-level investigations.	Contacts received information during intake interviews and were advised on testing and when to end quarantine.	Direct contact by health departmerns or contact tracing teams	Indirect	Symptom monitoring and health guidance	Symptom monitoring and health guidance	Contacts who met criteria for quarantine were monitored via phone call or SMS. Surveillance is implied through daily monitoring and intake interviews.	Contacts were advised on testing and some were offered at-home specimen collection or test kits.	Tested	Supportive services were offered, including food and medication delivery, information about paid sick leave, and care packages. Compliance was voluntary to maintain trust, especially in communities with historical mistrust of government.
109	Vilas-Boas et al 2022	10.1016/j.pmedr.2022.101926	Q1|Q2|Q4	No	Prospective cohort study	Prospective study	2 months	56386	over 60,000 contacts with high-risk exposure	COVID-19	Airborne/ direct contact	Manual	ColabCOVID involves Public Servants, Armed Forces and Medical Dentists to perform the contact tracing of COVID-19 cases.	NR	NR	NR	NR	NR	A high-risk exposure cor_x0002_responds, in general terms, to 1) a contact with a COVID-19 case at a distance of less than 2 m and for at least 15 min 2) to an indoor contact (e.g. cohabitation, classroom, meeting room, waiting room) without facial masks for at least 15 min. On the other hand, a low-risk exposure consists of 1) a face-to-face contact with a case of COVID-19 at a distance of less …	An individual who tests positive for COVID-19 by PCR test	NR	NR	NR	the Field Team contacts the COVID-19 case by phone within 24 h, to inform the patient regarding the duty to self-isolate at home and to obtain his/her personal e-mail address. If a personal e-mail address is available and the individual possesses the digital literacy to access it and to complete an online form, the Field Team sends a predefined e-mail containing: a) information regarding precauti…	Through the index case	the Field Team informs the validated contacts with high-risk exposure about the duty to self-isolate at home and sends them an e-mail providing: 1) information regarding the pre_x0002_cautions to take during self-isolation; 2) an online form to evaluate the presence of COVID-19 symptoms and to request the Prophylactic Isola_x0002_tion Statement (a document that justifies an absence from work and …	Direct contact by health departmerns or contact tracing teams; Apps and technology-based notification	Indirect	Symptom monitoring and health guidance; Practical support and resources	Symptom monitoring and health guidance	The COVID-19 confirmed cases and contacts with high-risk exposure are registered in a national surveillance system (TraceCOVID-19). Auditing procedures are simultaneously performed with the implementation of the Project, aiming to analyse: a) if the COVID-19 case/contact with high-risk exposure is in self-isolation after being contacted; b) if the COVID-19 case/contact with high-risk exposure imp…	a SARS-CoV-2 polymerase chain reac_x0002_tion (PCR) test is prescribed for symptomatic contacts with high-risk exposure.	Tested	NR
110	Samuel et al 2022	10.1080/09581596.2021.1909707	3 mostly	No	Semi-structured interviews	Qualitative non-randomized study	1 month	1	66	COVID-19	Airborne/ direct contact	Digital	NR	NR	NR	NR	NR	NR	NR	NR	NR	NR	NR	NR	NR	NR	NR	NR			NR	NR	Not Tested	NR	Comments
111	Sikorski et al 2022	10.1093/milmed/usab166	1, 2 mostly	No	Prospective contact investigation	Prospective study	2 months	8		COVID-19	Airborne/ direct contact	Manual	ositive results were forwarded to the hospital’s Public Health Department for case contact tracing where the patient was interviewed over the phone. The patient completed an extensive phone interview and was contacted daily for welfare checks, needs assessment, and appraisal of return to work criteria. Results from the CDC PUI forms and telephone interviews were collected and entered into a datab…	NR	NR	NR	NR	NR	close personal contact	NR	NR	NR	NR	NR	NR	NR	NR	NR			NR	NR	Not Tested	NR
112	Proesmans et al 2022	10.1186/s13690-022-00875-6	1,2,3,4	No	Cross-sectional Study	Cross-sectional	9 months	555181	666869	COVID-19	Airborne/ direct contact	Combination	Contacts were traced through interviews (calls) regarding possible COVID-19 related symptoms, self-reported suspected places of infection, and contacts during the infectious period. Data from COVID-19 cases and HRC (high-risk contacts) were centralized in a contact tracing data warehouse.	NR	Contacts were defined based on the type (e.g., direct physical contact, face-to-face contact at less than 1.5 m) and the duration of exposure (e.g., less or more than 15 minutes). Exact definitions varied over time and context.	NR	NR	NR	Classified based on type and duration of exposure, with specifics like face-to-face contact at less than 1.5 m and exposure duration (e.g., less or more than 15 minutes).	A person with a positive molecular or antigen test.	NR	NR	Investigation involved interviews (calls) regarding symptoms, suspected places of infection, and contacts during the infectious period.	NR	NR	NR	NR	NR			NR	The article mentions that the secondary attack rates were estimated as the proportion of HRC tested positive among all HRC tested at least once, using test data up to 14 days after the interview.	Tested	NR
113	Abuhammad et al 2020	10.2147/PPA.S276183	3	No	Cross-sectional Study	Cross-sectional	1 month	NR	NR	COVID-19	Airborne/ direct contact	NR	NR	NR	NR	NR	NR	NR	NR	NR	NR	NR	NR	NR	NR	NR	NR	NR			NR	NR	Not Tested	NR
114	Sperle et al 2023	10.1186/s12889-023-16213-6	2 mostly	No	Prospective study	Prospective study	8 months	5757	13737	COVID-19	Airborne/ direct contact	NR	Close contacts were defined based on interactions with a confirmed case during their infectious phase. Data on cross-border case and contact tracing events were documented in an Excel spreadsheet for communication purposes. Information was shared through communication platforms like EWRS and Cryptshare. Within Germany, data transfer occurred using Cryptshare or through already established cross-b…	NR	Contacts were defined based on the type (e.g., direct physical contact, face-to-face contact at less than 1.5 m) and the duration of exposure (e.g., less or more than 15 minutes). Exact definitions varied over time and context.	Persons who had been in contact with a case during their infectious phase (from two days before symptom onset until 10 days after; for asymptomatic cases, the date of sampling was used).	NR	NR	NR	COVID-19 case and contact person definitions corresponded to respective definitions used by the country sharing the data	NR	NR	NR	NR	NR	NR	NR	NR			NR	NR	Not Tested	NR
115	Battey et al 2023	10.1002/cnr2.1669	1, 4 mostly	No	Prospective study	Prospective study	1 year 9months	NR	NR	COVID-19	Airborne/ direct contact	Manual	CDC Guideline. All COH employees and patients identified as close contacts of confirmed COVID-19-positive individuals were notified. Those with a medium- or high-risk exposure were quarantined until clearance (via test-based or time-based strategy). The assessment considered the PPE worn at the time of exposure and if the COVID-19-positive patient had an aerosol-generating procedure performed.	NR	NR	Initially, the CDC defined a close contact as any individual within 6 feet of an infected person for 2 or more minutes, starting 2 days prior to symptom onset. This definition was later expanded to a cumulative 15-min interval over a 24-h period.	NR	NR	Those with a medium- or high-risk exposure based on PPE worn at the time of exposure and if the COVID-19-positive patient had an aerosol-generating procedure performed.	The document mentions those who tested positive for COVID-19 as confirmed cases but does not provide a specific definition.	NR	NR	Individuals identified as close contacts of confirmed COVID-19-positive individuals were notified.	The case investigation process involved assessing individuals who screened positive for recent travel or new onset of respiratory symptoms. Those who met the PUI criteria underwent a nasopharyngeal swab and RT-PCR for detection of SARS-CoV-2.	Close contacts of confirmed COVID-19-positive individuals were notified. The exact method of notification is not mentioned.	Those with medium- or high-risk exposure were quarantined until clearance, either through a test-based or time-based strategy.	NR	NR	NR		NR	Not explicitly detailed in the document, but it is mentioned that close contacts were quarantined and required clearance (via test-based or time-based strategy)	Tested	NR
116	Bianchi et al 2022	10.7416/ai.2022.2519	1, 4 mostly	No	Cross-sectional Study	Cross-sectional	10 days	NR	NR	COVID-19	Airborne/ direct contact	Manual	A contact of a COVID-19 patient was defined according to the ECDC guidelines. The risk of infection was classified considering the level of exposure which determined the managerial and monitoring strategies. Two levels of exposure were defined: low-risk exposure and high-risk exposure. HCWs with low-risk exposure were required to perform daily self-monitoring of symptoms for 14 days post-contact.…	NR	A "contact" of a COVID-19 patient is defined as any person who had contact with the patient in the 14 days before the onset of symptoms or, for an asymptomatic carrier of SARS-CoV-2, prior to his or her laboratory diagnosis.	NR	Face-to-face contact (within 2 m) with a COVID-19 patient for < 15 min. In a closed environment with a COVID-19 patient for < 15 min. HCWs in contact with a COVID-19 patient while wearing recommended PPE.	NR	Face-to-face contact (within 2 m) with a COVID-19 patient for > 15 min. Physical contact with a COVID-19 patient. Unprotected direct contact with the infectious secretions of a COVID-19 patient. In a closed environment with a COVID-19 patient for > 15 min. HCWs in contact with a COVID-19 patient without recommended PPE or with a breach in PPE.	NR	NR	NR	NR	HCWs with a low-risk exposure performed daily self-monitoring of symptoms. For HCWs with a high-risk exposure, the contact was communicated to the Health Prevention Department. If a test was positive, the CR initiated contact tracing activities.	NR	NR	NR	NR			Low-risk exposure: HCWs performed daily self-monitoring for 14 days. If symptoms developed, PCR testing was scheduled. High-risk exposure: HCWs underwent suspension from work and home isolation. PCR testing was scheduled 7 days after contact.	HCWs were tested using the SARS-CoV-2 PCR test based on their exposure level and symptom development.	Tested	NR
117	Zhang et al 2020	10.3855/jidc.13121	1, 4 mostly	No	Cross-sectional Study	Cross-sectional	2 months	25	NR	COVID-19	Airborne/ direct contact	NR	Contact tracing was mentioned as one of the methods to identify COVID-19 cases. Those who had contact with a confirmed case and became COVID-19 test positive during the 14-day quarantine or isolation were identified through contact tracing.	NR	NR	A close contact was defined as someone who has been in the same closed space with a suspicious or confirmed case.	NR	NR	NR	A suspicious case having a relevant epidemiological history and clinical manifestations positive for SARS-Cov-2 in the respiratory specimens by RT-PCR assay.	NR	NR	NR	NR	NR	NR	NR	NR			Those who had contact with a confirmed case and became COVID-19 test positive were identified during the 14-day quarantine or isolation. There's mention of a local community surveillance program that identified suspected individuals who tested positive for COVID-19.	Contacts that became COVID-19 test positive were identified during a 14-day quarantine or isolation. The test used is the RT-PCR assay.	Tested	NR
118	Limaye et al 2022	10.5334/aogh.3859	3, 4 mostly	No	Cross-sectional Study	Cross-sectional	2 months	NR	NR	COVID-19	Airborne/ direct contact	NR	NR	NR	NR	NR	NR	NR	NR	NR	NR	NR	NR	NR	NR	NR	NR	NR			NR	NR	Not Tested	NR
119	Fawole et al 2023	10.1186/s12889-023-15708-6	3,4 mostly	No	Mixed-methods observational study	Mixed methods study	1 month	NR	NR	COVID-19	Airborne/ direct contact	NR	NR	NR	NR	NR	NR	NR	NR	NR	NR	NR	NR	NR	NR	NR	NR	NR			NR	NR	Not Tested	NR
121	Markus et al 2021	10.2807/1560-7917.Es.2021.26.10.2001236	2,3,4 mostly	No	Retrospective study	Retrospective study	2 months	469	5099	COVID-19	Airborne/ direct contact	Manual	The strategy involved: Sharing information on cross-border exposure events and personal data between the RKI and EU/EEA countries via the EWRS platform. Sharing information with WHO member states outside the EU/EEA via email. Assessing received information to determine required action. Forwarding information through federal state health authorities to local public health authorities for contact t…	NR	NR	NR	NR	NR	NR	NR	NR	NR	Information on cross-border COVID-19 exposure events was shared between the RKI and other countries/entities using the EWRS communication platform, email, and telephone.	Upon receipt of information, the RKI IC-Team assessed the content and determined the required action.	The local PHA engaged in contact tracing activities, which included telephone interviews and regular monitoring.	Information was forwarded through the federal state health authority to the local public health authority (PHA) where the contact was living or currently staying. The local PHA then proceeded with contact tracing activities.	Direct contact by health departmerns or contact tracing teams; Apps and technology-based notification	Indirect	Symptom monitoring and health guidance; Practical support and resources	Symptom monitoring and health guidance	NR	NR	Not Tested	NR
124	Yalaman et al 2021	10.1038/s41598-020-78760-x	2 mostly	No	Cross-sectional Study	Cross-sectional	NR (about 1 year)	NR	NR	COVID-19	Airborne/ direct contact	NR	The contact tracing policy data was sourced from the Oxford Covid-19 Government Response Tracker, which uses a 3-point Likert scale: 0 = no contact tracing 1 = limited contact tracing, not done for all cases 2 = comprehensive contact tracing; done for all identified cases	NR	NR	NR	NR	NR	NR	NR	NR	NR	NR	NR	NR	NR	NR	NR			NR	NR	Not Tested	NR
125	van et al 2012	10.1186/1471-2334-12-114	1 and 2,3,4 mostly	No	Cross-sectional Study	Cross-sectional	2 years	105	612	STIs	Sexual contact/ bloodborne	Manual	A registration form was developed to monitor PN outcomes. Data collection involved gathering information from index patients during their first or follow-up visits or by phone. Partners "at risk" were those with whom the index patient had unprotected anal or oral intercourse in the last 4 weeks to 1 year, depending on the STI type.	NR	NR	NR	NR	NR	"at risk" are defined as those with whom the index had unprotected anal or oral intercourse in the last 4 weeks to 1 year, depending on the STI type.	NR	NR	NR	Methods of notification included patient or provider referral. Notified partners are those reachable through an address, email, or phone number.	Information was reported by the index case during the consultation where PN was addressed. The partner information was linked to the index case using a unique client identifier.	NR	NR	NR	NR			Data on testing results was mainly collected during follow-up visits or by telephone after the notification.	Testing was done based on the risk associated with the index case, and STI clinics test all MSM for all main STIs, including HIV.	Tested	NR
126	Kanu et al 2020	10.15585/mmwr.mm6945e1	1 and 2,3,4 mostly	No	Prospective study	Prospective study	3 months	6527	NR	COVID-19	Airborne/ direct contact	Manual	Case investigations started on March 11, involving interviewing patients with SARS-CoV-2 infection. Patients were asked to immediately self-isolate. Information on demographic characteristics, potential exposure source, symptoms, and close contacts were collected. Contact tracing officially began on May 12, where close contacts were interviewed and asked to self-quarantine and report symptoms for…	NR	NR	NR	NR	NR	NR	Mentioned as "laboratory-confirmed COVID-19 cases."	NR	NR	NR	Patients with SARS-CoV-2 infection were interviewed. They were asked about demographic characteristics, potential exposure source, symptoms, and close contacts.	NR	Contacts were interviewed, but the specific method (e.g., phone, in-person) is not detailed.	Direct contact by health departmerns or contact tracing teams; Apps and technology-based notification	Indirect	NR		Contacts were asked to self-quarantine. They were urged to report symptoms for 14 days following exposure. Contacts were monitored until symptom onset or completion of quarantine.	Testing was recommended for contacts reporting symptoms. However, no active follow-up was performed because of constrained resources.	Tested	NR
127	Aronoff-Spencer et al 2022	10.1177/00333549221129354	2,3,4 mostly	No	Prospective study	Prospective study	7 months	1654201	110497	COVID-19	Airborne/ direct contact	Digital	The contact tracing was digital, as demonstrated by the CA Notify system that uses smartphones to anonymously identify and alert individuals who have been in proximity to a person with a positive test result for SARS-CoV-2. Users who received a positive test result for SARS-CoV-2 in California can voluntarily use a unique code, which results in the anonymous alerting of other CA Notify users who …	NR	The document mentions that contact is based on proximity to a person who has received a positive test result for SARS-CoV-2 through the CA Notify system.	NR	NR	NR	NR	The document doesn't explicitly define these categories, but it does mention users who receive a positive test result for SARS-CoV-2.	NR	NR	Users who receive a positive test result for SARS-CoV-2 get a unique code via text message which they can use to alert other CA Notify users who came in close contact with them.	NR	The document mentions that contact is based on proximity to a person who has received a positive test result for SARS-CoV-2 through the CA Notify system.	Users who receive an exposure notification are directed to a CA Notify webpage and provided public health information and directions on current guidance.	Apps and technology-based notification	Indirect	Symptom monitoring and health guidance; Practical support and resources	Symptom monitoring and health guidance	Contacts who receive an exposure notification are provided with public health information and directions on current guidance, such as recommendations for testing, wearing a face mask, and, if applicable, quarantining. The CA Notify system seems to function as a surveillance tool by alerting users who have been in proximity to someone with a positive SARS-CoV-2 test result.	The document mentions recommendations for testing upon receiving an exposure notification, but does not detail the specifics of the testing process.	Tested	NR
128	Kelly et al 2017	10.1016/j.ajic.2016.12.017	2 mostly	No	Retrospective study	Retrospective study	4 years	34	2 – 197 per year	Tuberculosis	Airborne/ direct contact	Manual	Identification of TB cases from electronic data of hospitals and comparison with another database. Clinically, TB identification involved taking sputum samples and sending them for smear and culture tests. TB exposures in the hospital are identified retrospectively. The IPC staff manage the investigations using a multidisciplinary approach, extracting names of staff contacts from electronic medic…	NR	NR	Defined as any activity that required direct care of patients.	NR	NR	Healthcare workers with unprotected exposure to a patient with TB disease before the identification and correct airborne precautions of the patient.	Not explicitly defined, but indications include positive culture or NAAT results.	NR	NR	Exposure management approach is discussed with the hospital epidemiologist. Cases are reported to the NYC Department of Health (DOH).	IPC staff review medical charts for TB exposure qualification. For confirmed TB exposures, extensive review of the index case medical records and microbiology reports are completed.	IPC staff extract names of staff contacts from electronic medical records. The director identifies staff members who might have been exposed but did not chart in the electronic medical record.	IPC personnel e-mail exposed staff members explaining the exposure management process. IPC staff also communicate with roommates, visitors, and other potentially exposed patients.	Apps and technology-based notification	Indirect	Contact status	Other	Occupational health logs time per assumed staff exposure and conducts TB testing within a window period after the exposure. The follow-up includes placement and reading of the purified protein derivative (PPD) TB skin test. Exposures are followed three months back to determine if the patient had a past admission within the healthcare system.	TB testing is done within the window period of 8–10 weeks after the last date of exposure.	Tested	NR
129	Feuerstein-Simon et al 2022	10.1001/jamanetworkopen.2022.32110	2,3,4 mostly	No	Case Series	Mixed methods study	1 year 2 months	5470	3222	COVID-19	Airborne/ direct contact	Manual	Patients who tested positive for SARS-CoV-2 were reached out by CI volunteers. Through structured interviews, these volunteers identified anyone the patient had close contact with. Information from these interviews was then used by CT volunteers to notify the close contacts, instructing them to quarantine and providing information about testing.	NR	Initially defined as being within 6 feet for more than 15 minutes.	NR	NR	NR	NR	The document specifically mentions investigating cases that tested positive for SARS-CoV-2, implying these are confirmed cases.	NR	NR	Cases were notified based on a daily log generated by UPHS personnel of patients who tested positive for SARS-CoV-2.	The case investigation team was responsible for investigating cases positive for SARS-CoV-2, identifying their close contacts, and providing isolation guidance.	Through structured interviews with confirmed cases about their activities during the infectious period.	The contact tracing team notified close contacts about their possible exposure and provided quarantine and testing guidance.	Direct contact by health departmerns or contact tracing teams; Apps and technology-based notification	Indirect	Symptom monitoring and health guidance; Contact status	Symptom monitoring and health guidance	Contacts were instructed to quarantine for 14 days from the date of exposure.	Contacts were provided with guidance on testing, but specific testing strategies or methods for the contacts are not detailed.	Tested	The document mentions a social needs response team that connected patients to various services like food delivery, rent assistance, etc. This might serve as indirect incentives, but there's no direct mention of specific incentives for adherence to quarantine or testing.
130	Kim et al 2023	10.4178/epih.e2023040		No	Case study	Descriptive	NR	1	36	Mpox	Direct contact	Combination	Interviews with the index patient. Collection of GPS, credit card transaction, and medical records. Cross-checking of target places using GPS and transaction records with interview results. Review of CCTV records at target places. Field investigations at locations visited by the patient. Interviews with healthcare workers and review of healthcare facility CCTV footage. Classification of contacts …	NR	NR	NR	NR	NR	Defined as unprotected direct contact or high-risk environmental contact.		NR	NR	NR	Done through interviews, collection of GPS and credit card transaction records, medical visit records, CCTV footage, and field investigations.	Through interviews, GPS and credit card records, medical visit records, CCTV footage reviews, and field investigations.	Information regarding risk level, guidelines, and prophylaxis (vaccination) was provided.	NR	NR	Symptom monitoring and health guidance	Symptom monitoring and health guidance	Depending on risk level, contacts were monitored for 21 days post-exposure, with varying degrees of monitoring and guidance on prophylaxis. High-risk and medium-risk contacts were monitored twice a day via phone calls. Low-risk contacts were checked on the last day of their monitoring period.	NR	Not Tested	NR
131	Huang et al 2022	10.1017/S0950268822000401	3, 4 mostly	No	Cross-sectional Study	Cross-sectional	8 months	NR	NR	COVID-19	Airborne/ direct contact	Digital	The contact tracing tool mentioned is "TraceTogether", which is a digital contact tracing (DCT) tool. The study focused on the adoption and perceptions of the TraceTogether app or token among respondents. This app/token was assessed across different phases of the pandemic to understand changes in attitudes and perceptions. The study also looked at the impact of policy measures designed to increas…	NR	NR	NR	NR	NR	NR	NR	NR	NR	NR	NR	NR	NR	NR	NR			NR	NR	Not Tested	NR
132	Estcourt et al 2015	10.1136/sextrans-2014-051994	1,2,3,4	Yes	Randomized Controlled Trials (RCTs)	RCT	1 year 9months	357	313	Chlamydia	Sexual contact/ bloodborne	Manual	Standard PN: Defined as the method of PN in routine use within each service, which varied between simple and enhanced patient referral. APTHotline: Telephone assessment of partner(s) by a health advisor plus standard PN. APTPharmacy: Community pharmacist assessment of partner plus standard PN.	The study compared two methods of Accelerated Partner Therapy (APTHotline and APTPharmacy) with standard PN.	Sexual partners of index patients diagnosed with chlamydia	NR	NR	NR	NR	Women diagnosed with genital C. trachomatis infection (index patients).	NR	NR	All index patients were offered standard PN. If an APT arm was allocated, an SMS was sent to the index patient with a unique PIN which they would forward to their partner(s) for accessing APT services.	NR	Contacts in this context are male sexual partners of the index patients diagnosed with chlamydia in the last 6 months.	The healthcare professional would advise the index patient to talk to her partner(s) about their need for testing and treatment. If the patient was in the APT arm, the index patient would forward an SMS with a PIN to her partner(s).	Direct contact by health departmerns or contact tracing teams; Apps and technology-based notification	Indirect	Symptom monitoring and health guidance; contact status	Symptom monitoring and health guidance	If the contact was part of the APT pathway, they would either call the APTHotline or attend the APTPharmacy. Partners were treated within 6 weeks of index diagnosis, and this was verified by either the partner calling the APTHotline, attending the APTPharmacy, or as reported by the index during a follow-up telephone assessment.	Sexual partners would either undergo a telephone consultation for APTHotline or a consultation with a pharmacist for APTPharmacy. They would receive a package that included a urine sample collection kit for testing, which they would return to the study clinic.	Tested	NR
135	Zirbes et al 2021	10.1186/s13756-021-00971-2	1,2,3,4	Not applicable (non-comparative interventional study)	Prospective study	Prospective study	7 months	208	3827	COVID-19	Airborne/ direct contact	Combination	Phase 1: Manual retrieval of contacts through phone calls, primarily based on handwritten lists of telephone numbers. Phase 2: Computer-based workflow where contacts could download and fill out a form from the hospital intranet. Phase 3: Efficient digital contact tracing through the hospital intranet, with immediate notifications to the Infection Control Professionals (ICPs) about new contacts. P…	study describes the evolution and challenges of contact tracing methods over four phases.	NR	NR	NR	NR	Symptomatic people, or those with prolonged close contact without wearing Personal Protective Equipment (PPE	The initial confirmed positive case in a potential chain of transmission.	NR	NR	In Phase 3, when a new SARS-CoV-2 index case was reported, the ICP would call the direct supervisor or the head nurse of the affected section and also send a standardized email to the affected unit.	Not explicitly detailed, but references to risk assessment and evaluation suggest investigations were carried out based on reported information.	Initially through phone calls, later through intranet forms.	Initially via phone, later through email notifications and the intranet system.	Direct contact by health departmerns or contact tracing teams; Apps and technology-based notification	Indirect	NR		Advised to get a PCR-test on days 1 and 5. Depending on the intensity of contact, some were told to self-isolate and wait for local health authorities to contact them. High-risk contacts were isolated or separated.	Phase 1: PCR tests on days 1 and 5. Phase 4: Hospital employees were tested at least three times every 48h after last contact using rapid antigen tests. PCR was used for patient contacts or symptomatic contacts. Positive rapid tests were confirmed by PCR.	Tested	NR
137	Touzani et al 2023	10.1016/j.ijmedinf.2023.104994	3 mostly bit of 4	No	Survey	Cross-sectional	10 days	NR	NR	COVID-19	Airborne/ direct contact	Digital	French contact tracing app, TousAntiCovid.	NR	NR	NR	NR	NR	NR	NR	NR	NR	NR	NR	NR	NR	NR	NR			NR	NR	Not Tested	NR
139	Santos et al 2023	10.1097/OLQ.0000000000001712	1,2,3,4	No	Unclear	Mixed methods study	5 days	139	18700	COVID-19	Airborne/ direct contact	Digital	Epi Viaduct: A digital data pipeline to automate the data flow from labs to a case management system (CMS). Epi Contacts: A digital form for case investigations and eliciting close contacts, sent via SMS. Epi Locator: A plug-in extension connecting a CMS to third-party investigative tools to quickly locate contact information for cases and contacts. Epi Viewpoint: A simple CMS designed for jurisd…	NR	NR	NR	NR	NR	NR	NR	NR	NR	For the Epi Contacts tool, case notification was done through text messages. When a record was created or updated, a text message was sent to the case.	The Epi Contacts webform was used to increase the efficiency of case investigations. Cases were guided to complete a form that collected information on contacts and exposure points.	Contacts were identified through the Epi Contacts webform, which collected information about household and nonhousehold close contacts from cases.	The article mentions that the Epi Contacts tool sent information via a webform through text messages. However, it doesn't specify how other information was passed on to contacts.	Apps and technology-based notification	Indirect	NR		Once the Epi Contacts webform was submitted, contact tracing teams could begin outreach immediately or trigger automated outreach.	NR	Not Tested	NR
140	Naker et al 2020	10.1186/s12911-020-01204-z		No	Prospective study	Prospective study	3 weeks	31	193	Tuberculosis	Airborne/ direct contact	Manual	Use of the e-registry system (ODK) for data collection on android tablets. Personal data encrypted for transmission and storage. Dispensaries issued with preloaded tablets and internet access for data collection.	NR	he initially identified patient with new or recurrent TB in a specific household or comparable setting. They are the first to access healthcare, but may not be the source case.	A person who is not in the household but shares an enclosed space with the index case, such as a place of social gathering, workplace, or facility, for greater than 40 h per week during the 3 months before commencement of the current treatment episode.	NR	A person who shared the same enclosed living space for ≥1 nights or for frequent or extended periods during the day with the index case during the 3 months before commencement of the current treatment episode.	NR	NR	NR	NR	NR	NR	NR	NR	NR	NR			NR	NR	Not Tested	NR
141	Eang et al 2012	10.1186/1471-2458-12-469	Q1|Q2|Q4	Yes	Retroactive observational study	Retrospective study	5 years	NR	33631	Tuberculosis	Airborne/ direct contact	Manual	Active case finding (about 7-10 days prior to the scheduled ACFcsession, local health workers visited community health volunteers and community leaders, and with them, visited household contacts of smear-positive patients who had registered for treatment in the past two years, and orally advised them to present at prearranged health centres on the day of the ACF session. If the immediate neighbou…	Passive case finding	Household contacts of smear-positive patients or neighbours with TB symptoms	NR	NR	NR	NR	smear-positive patients	NR	NR	local health workers, community health volunteers and community leaders visited them in their homes	smear-positive patients who had registered for treatment in the past two years	Household contacts and neighbours with TB symptoms	NR	NR	NR			NR	Chest x-ray screening and sputum-smear microscopy	Tested	NR
142	Marcel et al 2020	10.4414/smw.2020.20457	Q1|Q2|Q4	No	Cohort study	Prospective study	1.5 months	235 enrolled, 148 (63%) used the app	185 enrolled, 134 (91%) received, and 127 (86%) uploaded the Covidcode	COVID-19	Airborne/ direct contact	Digital	Upon confirmation of SARS-CoV-2 infection by reverse transcriptase polymerase chain reaction (RT-PCR) testing, authorised Swiss health profes_x0002_sionals can generate a single-use validation code (Covidcode), which is provided to the user. The Covidcode is associated with the beginning of the contagious period, which was determined to start 2 days before onset of symptoms for symptomatic patien…	NR	if they spent at least 15 minutes in close proximity (1.5 metres) to RT-PCR-confirmed cases	NR	NR	NR	NR	RT-PCR-confirmed cases	NR	NR	A notification in the app	NR	via Bluetooth	The notification provided users with the last day of ex_x0002_posure, a reminder that they are entitled to a free RT-PCR test, and directed them to a SwissCovid-specific hotline (number only shown upon notification)	Apps and technology-based notification	Indirect	Symptom monitoring and health guidance; educational materials and instructions	Symptom monitoring and health guidance	NR	they are entitled to a free RT-PCR test	Tested	NR
143	Zimmermann et al 2021	10.2196/25525	Q3	No	Comparative Mixed Methods Study (interviews and newspaper article analysis)	Mixed methods study	NR	159 inidividuals interviewed	NR	COVID-19	Airborne/ direct contact	Digital	free apps use Bluetooth Low Energy technology to measure the distance and the duration of contact between smartphones that have the app installed. If the tracking function is enabled, random encrypted codes are automatically exchanged and directly saved on the devices whenever a person encounters another user. These random codes do not reveal any names or identities of people or exact locations, …	NR	NR	NR	NR	NR	NR	NR	NR	NR	NR	NR	NR	NR	NR	NR			NR	NR	Not Tested	NR
146	Wolfe et al 2017	10.1371/journal.pntd.0005597	Q1,Q2,Q3	Not applicable (non-comparative interventional study)	Retrospective	Retrospective study	NR	3	168	Ebola	Direct contact	Manual	Since the index patient was from the Duport Road area of Monrovia, the cluster was referred to as the Duport Road Cluster. The confirmed case and family members residing in the same household were transferred to an Ebola Treatment Unit (ETU). The response team immediately initiated identification and monitoring of contacts, incorporating adaptations to previous approaches that aimed to improve th…	None	NR	NR	NR	NR	Contacts were classified by risk status. Those who had direct contact with cases or their body fluids were designated high risk (criteria 1 and 2 above) unless it was determined without doubt that appropriate personal protective equipment (PPE) had been used.	NR	NR	NR	NR	Monitored, On November 19, 2015, a 15-year-old boy with symptoms compatible with Ebola was seen at a health care facility in Monrovia, in Montserrado County, Liberia, resulting in an alert to public health authorities.	Case investigators carefully interviewed the family to identify other persons the cases may have come in contact with while symptomatic.	The list of contacts, their location, and risk status were recorded on the contact listing form	NR	NR	NR		For 21 days from the last date of exposure to a confirmed case, a trained contact tracer visited each contact twice daily (early morning and late afternoon).		Not Tested
147	Lubogo et al 2015	10.11694/pamj.supp.2015.22.1.6053	Q1; Q4	Not applicable (non-comparative interventional study)	Observationnal study	Descriptive	NR	NR	NR	Ebola	Direct contact	Manual	The community health volunteers would provide information by walking to the nearest health facility where the health workers would notify the County Health Teams for response. In some communities where GSMC existed, scratch cards were provide to General Community Health Volunteers (GCHVs) to report any of the suspected to the hot line at respective counties.	NR	NR	NR	NR	NR	NR	NR	NR	NR	NR	The rapid response team would conduct a meeting with the local communities to identify the suspects of any deaths recently in the community	The suspects would be evacuated to the nearest Community Care Centre and contacts will be listed in the due process	NR	NR	NR			In any case the suspects were confirmed, such communities would be supported to be quarantined to prevent further spread	NR	Not Tested	Community quarantines were always supervised by the local chiefs and the County Health Team and the local and international partners on EVD would support such communities with basic house hold items including food
148	Sharif et al 2021	10.1001/jamanetworkopen.2021.40839	Q1; Q2; some Q4	Yes	RCT	RCT	NR	39937	NR	COVID-19	Airborne/ direct contact	Digital	We examined the effectiveness of low-cost behavioral interventions (ie, nudges) in increasing downloads of Pennsylvania’s COVID Alert PA app	explored the effectiveness of 2 nudges5,6 on 39 937 individuals, one nudge displaying a descriptive social norm (vs not) and another framing the benefit of downloading for others (vs self).	NR	NR	NR	NR	NR	NR	NR	NR	NR	NR	NR	NR	NR	NR			NR	NR	Not Tested	NR
149	Maduka et al 2016	10.1016/j.puhe.2015.10.037	Q1/2/ some 3 and some 4	Not applicable (non-comparative interventional study)	Short communication on the Ebola outbreak response	Descriptive	NR	NR	530	Ebola	Direct contact	Digital; using android phones linked to a central server	WHO's contact tracing SOPs were followed, using mobile technology and GPS for daily visits and symptom logging The epidemiology and surveillance unit implemented contact tracing as part of a multipronged approach to the EVD response​​	NR	NR	NR	NR	NR	NR	WHO SOP Definitions	WHO SOP Definitions Any contact observed with a temperature of or above 38 C or any other indicative symptoms​​.	WHO SOP Definitions	NR	NR	Contacts were identified and registered using mobile technology​​	Contacts were informed about the purpose of daily follow-ups and what symptoms to report​​.	NR	NR	Symptom monitoring and health guidance	Symptom monitoring and health guidance	Contacts were visited every day for 21 days by contact tracing teams to evaluate the development of signs and symptoms of EVD​​.	Contacts with indicative symptoms were evacuated to the EVD treatment centre for laboratory investigations​​	Tested	NR
150	Nasomsong et al 2023	10.1016/j.cegh.2023.101365	Q1; Q2; Q4	Not applicable (non-comparative interventional study)	Retrospective study	Retrospective study	12 months	575	4714	COVID-19	Airborne/ direct contact	Digital	Contact tracing team was notified from the laboratory if any HCW or patient admitted to the hospital outside COVID-19 designated areas were tested positive. For HCWs, online questionnaires were used . The questions were asked to identify any potential contact with the index case within the previous 2 days of the index case first symptom onset or 14 days if the source of index case was unidentifie…	NR	NR	NR	NR	NR	person spent more than 5 min in distance less than 2 m with the index cases without appropriate PPE, defined by the lack of N_x0002_95 respirator for AGPs in index case, the lack of face shield if the index case did not wear mask, or the lack of face mask when the index case did wear mask	patient admitted to the hospital outside COVID-19 designated areas were tested positive	NR	NR	NR	The contact tracing team was notified from the labora_x0002_tory if any HCW or patient admitted to the hospital outside COVID-19 designated areas were tested positive	online questionnaires, Telephone interview, security camera footage	questions were asked to identify any potential contact with the index case within the previous 2 days of the index case first symptom onset or 14 days if the source of index case was unidentified	Direct contact by health departmerns or contact tracing teams; Apps and technology-based notification	Indirect	Contact status	Other	Before each PCR test, high-risk close contact HCWs were questioned whether they have any symptoms or not	During the period, the patients were routinely screened with PCR test for 24–48 h before admission. The patients were also tested if they had any new respiratory symptoms or if there were any confirmed cases of HCWs or patients in the same wards	Tested	NR
151	Vogt et al 2022	10.1016/S2468-2667(22)00010-X	Q1, Q2, Q4	Yes	prospective cohort Study	Prospective study	6 month	619	25300	COVID-19	Airborne/ direct contact	Digital	extracted information on people who were SARS-CoV-2-positive and using the app from the NSW Notifiable Conditions Information Management System (NCIMS), which is used to record standardised information for all people with a confirmed SARS-CoV-2 infection in NSW + semi-structured interviews with public health staff in NSW to assess the app’s usefulness in the contact tracing process	manual CT	NR	face-to-face contact for at least 15 min over the course of 1 week during the case’s infectious period or presence in an enclosed space with an infectious person for at least 2 h.18 For symptomatic cases, the infectious period for contact tracing purposes at that time was from 48 h before symptom onset until 10 days since symptom onset and absence of symptoms for at least 72 h.18 For asymptomatic…	NR	NR	NR	NR	NR	NR	NR	Once a person tests positive for SARS-CoV-2 (defined as a case), public health staff can seek verbal informed consent from them to access app data for contact tracing purposes. App use is ascertained as part of the standard case interview	An inbuilt filtering algorithm selects only those contacts whose signal exchanges with the case’s smartphone meet predefined thresholds. These thresholds were set to approximate the national close contact definition in use at that time	NR	NR	NR			contacted and asked to self-quarantine for 14 days from the date of exposure	NR	Not Tested	NR
152	Malheiro et al 2020	10.1016/j.puhe.2020.09.012	Q1; Q2; Q4	Yes	Cohort Study	Retrospective study	2 months	551 (Intervention group= 98 vs. Control group=453)	NR	COVID-19	Airborne/ direct contact	Manual	Contact tracing was defined as the systematic identification through a detailed interview with the patient with COVID-19 or their caregiver, of all household, family, work/school, and social contacts who have had contact with a confirmed case, from 2 days before symptom onset of the case and up to 14 days afterward. All close contacts were placed under mandatory quarantine and assessed once daily…	The control group included all COVID-19–confirmed cases that were not subject to contact tracing nor to quarantine measures preceding the diagnosis	have had contact with a confirmed case, from 2 days before symptom onset of the case and up to 14 days afterward.	Defined as individuals who have spent 15 min or more in closeproximity (2 m or less) to, or in a closed space with, a case (also reported as high-risk contact in the study)	NR	NR	High-risk = Close conact : Defined as individuals who have spent 15 min or more in closeproximity (2 m or less) to, or in a closed space with, a case	A COVID-19 confirmed case was defined as an individual with a positive test for SARS-CoV-2 on an upper respiratory tract sample by reverse transcription polymerase chain reaction, regardless of their symptomatic status	NR	NR	NR	physicians are mandated to report all suspected and confirmed COVID-19 cases through a centralized disease notification system called the National Epide_x0002_miological Surveillance System (SINAVE).	detailed interview with the patient with COVID-19 or their caregiver, of all household, family, work/school, and social contacts who have had contact with a confirmed case, from 2 days before symptom onset of the case and up to 14 days afterward	NR	NR	NR			All close contacts were placed under mandatory quarantine and assessed once daily, by telephone, for potential symptoms of COVID-19. Follow-ups of close contacts ended 14 days after the last exposure or if the contact was, in the meantime, diagnosed with COVID-19	Close contacts with fever (temperature 38°C), cough, dyspnea, and/or other mild symptoms were transferred directly to a healthcare facility for further evaluation and testing.	Tested	NR
153	Fernández-Niño et al 2021	10.1016/j.puhe.2021.07.013	Q1; Q2; Q4	Not applicable (non-comparative interventional study)	Retrospective cohort study	Retrospective study	9,5 months	1,404,294	542.936	COVID-19	Airborne/ direct contact	Digital	The Ministry of Health of Social Protection (MHSP) of Colombia implemented a particular CT program called the Tests, Tracing, and Select Sustainable Isolation Program (PRASS in Spanish). The aim of this program is to monitor confirmed and suspected cases along with their contacts	NR	NR	NR	NR	NR	NR	NR	NR	NR	NR	NR	EAPB (Beneficiary Plan Administration Companies) and local authorities are required to report and contact the COVID-19 cases and their contacts and enter them into the system. EAPB is responsible for identification and follow-up	Demographic variables, clinical baseline data, and records of contacts for each case entered into SEGCOVID19	NR	NR	NR		Beneficiary Plan Administration Companies (EAPB) follows-up on contacts (no further details specified on FU strategy) through the national CT registry	NR	Not Tested	NR
154	Leung et al 2022	10.1016/j.jiph.2022.04.012	Q1|Q2| Q3	Yes	Before/after	Before/after study	30 days	15 countries/regions (number of individuals not reported)		COVID-19	Airborne/ direct contact	Digital	Centralized or decentralized DCT	No DCT	NR	NR	NR	NR	NR	NR	NR	NR	NR	NR	NR	NR	NR	NR			NR	NR	Not Tested	Policy enforcement in Hong Kong, South Korea, and Singapore included monetary fines upon those who violated DCT reporting guidelines.	The study also considered social distancing, stay at home requests, lock downs, and school/event closures as additional comparators.
155	Al-Kuwari et al 2022	10.1136/bmjinnov-2021-000879	Q1| Q2| Q4	Yes	Cross-sectional Study	Cross-sectional	NR	6660	5650	COVID-19	Airborne/ direct contact	Digital	Ehteraz, the Qatari proximity-tracing mobile phone App using GPS and Bluetooth technologies, uses a central server that enables the app to keep track of infected COVID-19 cases and notify individuals who are suspected to be exposed to a confirmed COVID-19 case through Bluetooth signal exchange between two mobile devices in proximity.	Mannual	WHO defines a contact as anyone exposed to COVID-19 cases, 2 days before or 14 days afterward. The exposure is confirmed if the contact has interacted within a proximity of 1 m and for more than 15 min with the positive COVID-19 case. Contacts could also have provided direct care for COVID-19 patients without personal protective equipment or could be sharing the same household or a close confined…	NR	NR	NR	NR	NR	NR	NR	Ehteraz app uses a central server that enables the app to keep track of infected COVID-19 cases	NR	Ehteraz app uses a central server that enables the app to identify individuals who are suspected to be exposed to a confirmed COVID-19 case through Bluetooth signal exchange between two mobile devices in proximity.	Ehteraz app uses a central server that enables the app to notify individuals who are suspected to be exposed to a confirmed COVID-19 case through Bluetooth signal exchange between two mobile devices in proximity.	Apps and technology-based notification	Indirect	Contact status	Other	NR	NR	Not Tested	NR
156	Cope et al 2022	10.1097/OLQ.0000000000001518	Q1| Q2| Q4	Not applicable (non-comparative interventional study)	Retrospective cohort study	Retrospective study	90 days	27719	20890	Syphilis	Sexual contact/ bloodborne	Mannual	An interview with disease intervention specialists (DIS) to obtain information about their sex partners who are at risk for infection and counting infected partners treated 0–90 days after interview	CT that uses DIS-assigned disposition codes; DIS attempt to assure all named partners are tested and treated for syphilis either at the local health department clinic or with the partner’s private provider. DIS then assign all partners a disposition code based on their syphilis test result and treatment status	The partners are considered to be at risk for syphilis if they had sex with the patient during (or after) the time in which the patient likely acquired infection	NR	NR	NR	NR	Newly diagnosed patients with reactive results for syphilis	NR	NR	NR	NR	Disease intervention specialists interviewed newly diagnosed patients to obtain information about their sex partners who are at risk for infection	Disease intervention specialists notified contacts about their exposure to syphilis	Direct contact by health departmerns or contact tracing teams; Apps and technology-based notification	Indirect	Contact status	Other	Disease intervention specialists attempt to ensure all named partners are tested and treated for syphilis either at the local health department clinic or with the partner's private provider	Disease intervention specialists attempt to ensure all named partners are tested and treated for syphilis either at the local health department clinic or with the partner's private provider	Tested	NR	The infectious period for primary syphilis was 3 months before the onset of symptoms, secondary was 6 months before the onset of symptoms, and early latent was 12 months before diagnosis
157	Pelton et al 2021	10.1016/j.annepidem.2020.10.004	Q1| Q2| Q4	Not applicable (non-interventional study)	Prospective study	Prospective study	NR	536	953	COVID-19	Airborne/ direct contact	Mannual	Tracers called all confirmed cases to identify their exposed contacts (within six feet for at least 15 minutes) and evaluate social needs.	None	Contacts defined as within six feet for at least 15 minutes exposed to confirmed COVID-19 case	NR	NR	NR	NR	Reverse-transcription polymerase-chain reaction (RT-PCR) COVID-19 positive cases (confirmed cases) diagnosed at the institution	If a contact exhibited symptoms (1) as reported by the case, (2) on initial contact call or (3) on a follow-up survey or call, they were offered COVID-19 testing, treated as a “presumptive case” and their contacts were collected	NR	NR	NR	Tracers called all confirmed cases to identify their exposed contacts (within six feet for at least 15 minutes)	Tracers called all contacts to (1) notify them that they had been exposed to a confirmed or presumed case (2) monitor for emergent symptoms for 14 days following the last exposure to the case 12, (3) educate the contacts about self-quarantining measures and (4) identify unmet social needs	Direct contact by health departmerns or contact tracing teams; Apps and technology-based notification	Indirect	Symptom monitoring and health guidance; Practical support and resources; education materials and instructions	Symptom monitoring and health guidance	Contacts were monitored with a daily secure electronic survey or phone call.	If a contact exhibited symptoms (1) as reported by the case, (2) on initial contact call or (3) on a follow-up survey or call, they were offered COVID-19 testing, treated as a “presumptive case” and their contacts were collected.	Tested	Researchers addressed food insecurity by sorting participants into one of three groups: (1) unable to travel for food (because of transportation barriers or household members being quarantined), (2) inability to afford food, or (3) both. To address these, they (1) emailed a list of local food and prescription delivery services, (2) referred to local food pantries, and (3) referred to an affiliate…
158	Yuen et al 2023	10.1016/j.socscimed.2022.115602	Q2	Not applicable (non-interventional study)	Cross-sectional Study	Cross-sectional	NR	1072	NR	COVID-19	Airborne/ direct contact	Digital	Contact-tracing mobile application	NR	NR	NR	NR	NR	NR	NR	NR	NR	NR	NR	NR	NR	NR	NR			NR	NR	Not Tested	NR
160	Raymenants et al 2022	10.1038/s41467-022-32531-6	Q1 | Q2	Yes	Cohort Study	Before/after study	NR	659	2396	COVID-19	Airborne/ direct contact	Mannual	Cases could supply the informatio about listed close contacts by using an online web form, and were contacted by telephone for confirmation and clarification during a thorough interview.	NR	Contacts were included as a close contact if they were reported by the index case as having had either direct physical contact, an interaction at less than 1.5 metres without face masks, an interaction at less than 1.5 metres for more than 15 min, or an interaction without face masks for more than 15min	Contacts were included as a close contact if they were reported by the index case as having had either direct physical contact, an interaction at less than 1.5 metres without face masks, an interaction at less than 1.5 metres for more than 15 min, or an interaction without face masks for more than 15min	NR	NR	Close contacts were co-attendants at a “high-risk event” of up to 20 attendees, defined as fitting at least two of the following three criteria: crowding (at least five individuals belonging to at least two households), close contact (<1.5 metres without masks) and closed environment (indoor).	“Infected” includes those contacts who were diagnosed with COVID-19 1 to 14 days after the diagnosis of the index case	NR	NR	Students attached to one of Leuven’s tertiary education facilities were included in the study if they either had a positive RT-qPCR test result at the KU Leuven test centre or if they were reported to the tracing team as having had a positive RT-qPCR test result elsewhere	NR	Cases were asked about all their close interactions with contact persons in the period from 7 days before symptom onset or test until the time of the contact tracing interview.	NR	NR	NR			All contacts were advised to quarantine while undergoing RT-qPCR testing as soon as possible and, if the test was negative, seven days after the last exposure to a positive case.	All contacts were advised to quarantine while undergoing RT-qPCR testing as soon as possible and, if the test was negative, seven days after the last exposure to a positive case.	Tested	NR	Standard practice is defined as individuals in close contact with the index case in the period from 2 days before onset or test until the contact tracing interview. The extended tracing window is defined as their last close interaction with the index case was 3 to 7 days before onset or test.
161	Burke et al 2020	10.1371/journal.pone.0238342	Q1| Q2	Not applicable (non-comparative interventional study)	Prospective study	Prospective study	NR	9	553	COVID-19	Airborne/ direct contact	Manual	Patients were interviewed to determine the date of symptom onset and to collect information on movements and interactions with other individuals during the presumed infectious period of the travel-associated case patient.	None		Close contacts were defined as persons having frequent or more than brief contact (>1–2 minutes within 6 ft) with a travel-associated case patient during the travel-associated case patient’s presumed infectious period. Most sites also considered persons sharing the same airspace as the travel-associated case patient for more than 10 minutes to be close contacts. For persons whose exposure occurre…	NR	Close contacts were classified as “Household contacts” if they were family members or friends of a travel-associated case patient who spent at least one night in the same residence as the travel-associated case patient during the presumed infectious period	NR	NR	NR	NR	NR	NR	NR	NR	NR	NR			Close contacts meeting criteria for active monitoring were contacted daily via phone, text message, email, or in person, and were asked to report temperature and any symptoms	NR	Not Tested	NR
162	Evans et al 2022	10.1016/j.ajic.2021.12.015	Q1| Q2| Q3	Yes	RCT	RCT	3 months	200		COVID-19	Airborne/ direct contact	NA	CT interview with memory retrieval techniques including prompting participants to mentally reinstate the context of events, providing multiple retrieval opportunities, and using semantic cues to aid recall.	CT interview without memory retrieval techniques	NR	NR	NR	NR	NR	NR	NR	NR	NR	NR	NR	NR	NR	NR			NR	NR	Not Tested	NR
164	Kendall et al 2023	10.1038/s41467-023-36495-z	Q1 | Q2| Q3 | Q4	Not applicable (non-interventional study)	Cross-sectional Study	Cross-sectional	24 months (24 Sep 2020 - 24 Sep 2021)	2138000	7005000	COVID-19	Airborne/ direct contact	Digital	NHS Covid-19 app was launched on 24 September 2020 across England and Wales. It uses Google and Apple’s Bluetooth exposure notification platform. These services have varied over time but include: reporting positive test results, local area infor_x0002_mation, venue check-in, symptom checking, test ordering, self_x0002_isolation countdown, links to public health advice, and access to self_x0002_is…	NR	NR	NR	NR	NR	NR	NR	NR	NR	Used google and apple's bluetooth exposure notification platform to send notifications to individuals who may be infected. Notifications are usually sent within 4 hours, as long as the device is switched on.	The app is able to process exponentially increasing numbers of positive tests and/or high contact rates	Contacts are identified via Bluetooth identifying proximity to a case. The risk threshold of the app was lowered in app Version 3.9 on 29 October 2020 and again in Version 4.1 on 17 December 2020 to increase the number of contacts to be notified. Manual contact tracing is expected to reach more contacts when there is a larger proportion of contacts that are within households, schools and nurserie…	App notifications changed to recommend booking a test following a venue alert and following an exposure notification in Versions 4.6 (10 March 2021) and 4.9 (27 April 2021) respectively. From 16 August 2021, app Version 4.16 reflected national policy that some contact traced individuals were no longer asked to isolate but were recommended to take a test.	Apps and technology-based notification	Indirect	Symptom monitoring and health guidance	Symptom monitoring and health guidance	NR	NR	Not Tested	Linked users to self-isolation payments
165	Li et al 2023	10.1016/j.jmii.2023.01.008	Q1	Not applicable (non-interventional study)	Prospective	Prospective study	NR	1	39	COVID-19	Airborne/ direct contact	Manual	We started the investigation immediately after the index case tested positive for COVID-19 on February 15, 2020. We interviewed family members, healthcare workers, and colleagues of the index patient and secondary cases for their history of traveling abroad, exposure, and activities; a standard questionnaire was used to identify close contacts and to confirm whether secondary cases had other poss…	NR	NR	Persons were considered to have had close contact with a COVID-19 patient if they were within two meters for S15 min or if they were healthcare workers (HCWs) who provided medical care or performed aerosol generating procedures (AGPs) to a COVID-19 patient without appro_x0002_priate personal protective equipment (PPE).	NR	NR	NR	The index patient was defined as the first to have COVID-19 identified by the existing influenza surveillance system in this familial cluster. The secondary cases were defined by testing positive for SARS-CoV-2 by RT-PCR.	NR	If patient tested positive for SARS-CoV-2 by RT-PCR	NR	NR	To identify close contacts and evaluate their risk of infection in different settings, we visited healthcare, occupational, and other settings and checked surveillance videos to confirm the manner of contact with the COVID-19 patient and use or nonuse of PPE. Close contacts of COVID-19 patients were identified and interviewed within 24 hours by officials at the Taiwan Field Epidemiology Training …	NR	NR	NR			during quarantine, their health status was tracked. If the close contacts developed fever (temperature _x0001_38_x0003_C) or any res_x0002_piratory symptoms during quarantine, local health bureau officials arranged for their admission, isolation, and retesting for SARS-CoV-2, as well as reports to the NNDSS (Nat Notifiable Disease Surveillance System).	All close contacts were tested for SARS-CoV_x0002_2 when they were identified and then were quarantined for 14 days after last exposure to a COVID-19 patient. Before returning to work in the hospital, all HCWs had to be negative when retested for SARS-CoV-2. Throat swab specimens were obtained from all close con_x0002_tacts in family and health care settings and tested for SARS_x0002_CoV-2 by RT-…	Tested	NR
166	Guo et al 2012	10.3760/cma.j.issn.0253-9624.2012.07.012	Q1, Q2, Q4	Not applicable (non-comparative interventional study)	Retrospective cohort study	Retrospective study	2 years	6653	19159	Tuberculosis	Airborne/ direct contact	manual	Regular follow-up interviews and passive follow-up triggered by reported symptom	NR	NR	NR	NR	NR	NR	smear-positive patients	NR	NR	NR	interviewed by the questionnaire by Shijiazhuang city CDC	NR	Given to contacts: education on disease symptom, how to seek treatment, related national policy; Collected from contacts: baseline characteristics, relationship with index cases, screening method, follow-up time and results	NR	NR	Symptom monitoring and health guidance; educational materials and instructions	Symptom monitoring and health guidance	monthly follow-up and interview upon symptom	Chest X-ray and sputum smear microscopy	Tested	NR	Comments
167	Laxminarayan et al 2020	10.1126/science.abd7672	Q1|Q2	Not applicable (non-interventional study)	Cross-sectional Study	Cross-sectional	NR	84,965 confirmed cases	575071	COVID-19	Airborne/ direct contact	NR	NR	NR	NR	NR	in proximity of index cases but did not meet criteria of high-risk exposure	NR	close social contact or direct physical contact with index cases without protective measures	NR	NR	NR	NR	NR	in addition to community screening - Airport screening (especially for travellers from China). Tamil Nadu State further instituted thermal and clinical screening at land borders with other states on March 2020.	NR	NR	NR			5 km 'containment zones' surrounding cases for daily house-to-house surveillance to indeifty individuals with symptoms. Daily follow-up of all contacts of laboratory-confirmed or suspect COVId-19 cases	Testing was initially prioritized for symptomatic individuals with history of travel or contact with a confirmed COVID-19 case within the previous 14 days, and was expanded to inidividuals 5-14 days after their contact with a primary case, irrespective of symptoms between 20-28 March 2020.	Tested	NR
168	Clarke et al 2020	10.1093/pubmed/fdaa092	Q1 | Q4	Not applicable (non-interventional study)	Case study	Descriptive	6 April 2020 - 22 May 2020 (c 1.5 months)	Detainee cases: 66 probable cases Staff cases: 119 probable and 45 confirmed cases	Detainee contacts: 84 Staff contacts: 448	COVID-19	Airborne/ direct contact	Manual	Implementation of a programme to develop and train in-prison contact tracing teams (CTTs).	No comparator used.	Contact tracing includes contact from 48 hours before symptom onset.	• Any person who has shared a space with for longer than 2 hours with a case. • Any person who has had face-to face contact with a case for a total of 15 minutes over the period of a day. • Any person who has not worn appropriate PPE or had a breach of PPE when dealing with a case.	• Any person who has shared a closed space with a case for less than 2 hours. • Any person who has worn appropriate PPE and taken recommended infection control precautions and that has direct contact with a case or their body fluids. • Any person who has shared a closed space with a case for longer than 2 hours but, following a risk assessment, does not meet the definition of a close contact.			An individual with laboratory confirmed COVID-19.		An individual with either a cough, a fever of 38.0 ◦C or above or shortness of breath.		COVID-19 test arranged for case. CTT to inform Public Health and National Infection Control Team.	Contact tracing is commenced for all confirmed and highly probable cases of COVID-19 amongst both detainees and prison staff. Once a probable or confirmed case is identified, the prison CTT is notified. The steps are then as follows: 1. Identify close and casual contacts 1.1 Interview with case 1.2 Review of CCTV footage 2. Control measures 2.1 Contacts are informed 2.2 Detainee case and close co…	Casual contacts identified are provided with an information leaflet, which advises that they do not need to isolate/self_x0002_quarantine but that they should self-monitor for signs and symptoms of COVID-19.	Direct contact by health departmerns or contact tracing teams; Apps and technology-based notification	Indirect	Symptom monitoring and health guidance	Symptom monitoring and health guidance	All close contacts are considered ‘at risk’. Detainee close contact are placed in isolation within the prison, and staff close contacts are advised that they need to self-quarantine at home. The period of isolation/quarantine is dependent on the COVID-19 test result of the case. If the case returns a negative result, the close contacts are informed that they no longer need to be in isolation/quar…		Not Tested
169	Manica et al 2023	10.1111/irv.13049	Q1|Q2	Not applicable (non-interventional study)	Retrospective cohort Study	Retrospective study	7 Jan - 10 Mar 2021	460	976	COVID-19	Airborne/ direct contact	Manual	CT in school setting.	NR	NR	NR	NR	NR	NR	NR	NR	Positive individuals were classified as symptomaticinfections if they showed upper or lower respiratory tract symptomsor fever≥37.5 C. Respiratory symptoms included dry cough, dys-pnea, tachypnea, difficulty breathing, shortness of breath, sore throat,and chest pain or press	NR	Exposures recorded between individuals attending thesame school (either as students or school personnel) but not sharingthe same household were considered as school exposures. Exposuresoutside the household and school were classified as occurred in the community. Positive cases without a history of exposure to SARS-CoV-2 were assumed to be associated to an unknown source of infection in the commu…	The screening wasfollowed by tracing and testing of contacts of identified SARS-CoV-2positive individuals. Epidemiological investigations were conducted bypublic health authorities to identify likely infection episodes betweeninvolved individuals. Potential infection episodes were identified by collating the set ofpossible infectors for each positive individual, based on the close contacts report…	NR	NR	NR			NR	Between February 17 and March 23 2021, localhealth authorities carried out a free screening campaign based on PCRtests and involving all individuals connected to the schools(i.e., students/school personnel and their household members)	Tested	NR
170	McAloon et al 2021	10.1186/s12889-021-10868-9	Q2	Not applicable (non-interventional study)	Cross-sectional study	Cross-sectional	11 April - 13 December 2020	471	471	COVID-19	Airborne/ direct contact	NR	The primary goal was to instruct cases to self-isolate, to identify and provide advice to their close contacts to interrupt onward transmission, and to enable targeted testing of these close contacts. In addition, in_x0002_formation was also gathered on the likely source of in_x0002_fection following discussion with that infected individual.	NR	NR	NR	NR	NR	NR	NR	NR	NR	NR	Details on cases and their contacts were collected during two phone calls which were held in two separate datasets. The first call informed cases of their positive test status (or confirmed the test result if the individual had already been informed by their GP), collected the date of symptom onset (if any), as well as categorising the likely source of infection for that individual (close contact…	NR	NR	NR	NR			NR	NR	Not Tested	NR
175	Khaliq et al 2023	10.1080/15459624.2023.2241522	Q2	Not applicable (non-interventional study)	Cohort study/ experimental study	Prospective study	NR	NR	NR	COVID-19	Airborne/ direct contact	Digital	CT via the use of discrete wearable devices that exploitBluetooth Low Energy (BLE) and Long-Range Wide Area Network (LoRaWAN) technologies.	NR	NR	NR	NR	NR	NR	NR	NR	NR	NR	NR	NR	NR	NR	NR			NR	NR	Not Tested	NR
176	Thind et al 2012	10.5588/ijtld.12.0074	Q1|Q2	Not applicable (non-interventional study)	Retrospective programme analysis	Retrospective study	NR	732 (67.1% HIV-positive)	3627	Tuberculosis/ HIV	Airborne/ direct contact	Manual	Households of index TB cases were visited and their contacts screened for TB and HIV.	NR	contacts were defi ned as HIV-positive if they had a test performed by the programme with a positive result or, if not tested, self-reported HIV-positive status	NR	NR	A household was defi ned as a group of individuals who generally sleep and eat together. Household contacts of smear_x0002_positive TB cases, particularly children aged <5 years, are at particularly high risk for developing TB disease	NR	A TB case was defi ned as a contact who was sputum smear- and/or culture-positive, or who started treatment following referral and assessment.	in line with national guidelines at the time, those with any of: cough for ⩾2 weeks; sputum production, fever, haemoptysis, dyspnoea or pleuritic chest pain within the last month; weight loss within the last 6 months; or night sweats; were considered TB suspects. Con_x0002_tacts aged <12 years were assessed for additional paediatric features, such as failure to thrive or growth retardation. Any s…	NR	NR	‘Active’ case fi nding (ACF) refers to seeking out TB cases, such as by contact tracing, whereas in ‘pas_x0002_sive’ case fi nding individuals are left to self-present to health care facilities	NR	Anyone with a positive smear and/or culture result was referred to start treatment. Ir_x0002_respective of symptoms, contacts aged <5 years were referred for exclusion of active TB and TB preventive therapy (TBPT), according to South African national guidelines	NR	NR	Contact status	Other	Referral attendance was followed up by programme staff, and referral outcomes were ascertained retrospectively. Contacts were regarded as ‘not traced’ if no outcome data could be obtained from clinics or from the individuals themselves.	TB suspects with a sufficiently productive cough were educated on providing sputum samples (the fi rst spot was sent for smear only, while the two early morning specimens were sent for smear and culture, respectively). As they could still potentially be TB cases, those aged >5 years who were already on TBPT were nonetheless screened, and were not excluded from the subsequent analysis. HIV counsel…	Tested	NR
177	Ha et al 2016	10.1080/10810730.2016.1222035	Q1|Q2|Q3|Q4	Yes	Prospective	Prospective study	6 months	378		Tuberculosis	Airborne/ direct contact	Digital	Mobile phone/tablet app for to screen contacts of adult and pediatric TB cases.	Paper-based CT	NR	NR	NR	NR	NR	NR	NR	NR	NR	NR	NR	NR	NR	NR			Contact tracers made initial home visits to all adult TB cases diagnosed at one of six health care facilities in Gaborone and Kweneng District and all pediatric TB cases diagnosed at one health care facility in Gaborone. They screened the household contacts or their caretakers. If a case or contact was not available at the time of a home visit, the TB contact tracing team made up to three follow-…	NR	Not Tested	NR
178	Brewer et al 2009	NA	Q1,Q2	Not applicable (non-comparative interventional study)	Cohort Study	Descriptive	NR	26	17	HBV, HCV	Sexual contact/ bloodborne	manual	a patient referral contact tracing programme for HBV and HCV infection in injection drug users (IDUs) with supplementary elicitation techniques	NR	their injection partners during the 12 months preceding the interview, a period which encompassed most or all of the time after index cases had seroconverted. Injection partners were defined as persons who had injected drugs together with an index case, regardless of whether they had shared needles and including persons who injected the index case and persons whom the index case injected.	NR	NR	NR	NR	seroconverted to HBV and/or HCV in the cohort study	NR	NR	NR	NR	Interviewers began eliciting partners by asking index cases to list their partners freely. When index cases indicated they did not have or could not recall any more partners, interviewers prompted non-specifically (e.g. “who else did you inject drugs with …?”). Interviewers prompted in this way until the index case insisted he or she could recall no additional partners. Next, interviewers slowly …	NR	NR	NR			NR	antibody testing for HBV and HCV	Tested	Index cases received numbered vouchers to give to the partners whom they agreed to refer to the study for testing.redeemed for USD 5-15 for participation in a confidential study on drug use and health, and listed a telephone number for scheduling an appointment.
179	Golden et al 2007	10.1097/01.olq.0000258319.54316.06	Q1|Q2| Q4	Yes	Before/after	Before/after study		2396	2458	Gonorrhea/chlamydia	Sexual contact/ bloodborne	Manual	A partner notification program that encourages the use of Patient-Delivered Partner Therapy (PDPT) by clinicians for heterosexuals with gonorrhea or chlamydial infection, along with a case report form-based triage of health department partner notification services. The program includes promoting PDPT use and providing free medications to clinicians for use as PDPT.	No program implemented	NR	NR	NR	NR	NR	NR	NR	NR	Clinicians report cases of gonorrhea or chlamydial infection to the health department using a new case report form. The form allows clinicians to indicate their partner notification plan.	NR	NR	Index patients were offered Patient-Delivered Partner Therapy (PDPT) for up to 3 partners and were offered assistance in contacting partners they did not wish to notify themselves.	Direct contact by health departmerns or contact tracing teams; Apps and technology-based notification	Indirect	Contact status	Other	NR	NR	Not Tested	NR
180	Requesa et al 2017	10.1093/inthealth/ihx004	Q4	No	Cross-sectional study	Cross-sectional	15 days	NR	442	Ebola						NR	NR	NR	NR	NR	NR	NR	NR	NR	NR		NR	NR			NR		Not Tested	NR
181	Tefera et al 2019	10.1186/s12913-019-4074-5	Q1 | Q2	No	Cross-sectional Study	Cross-sectional	NR	363	1528	Tuberculosis	Airborne/ direct contact	Manual	Household TB contact investigation	NR	Household contact (HHC): person living in the same house with an index case at registration and have lived for at least seven consecutive days in a month within the past 3 months and, not on TB treatment.	NR	NR	Household contact (HHC): person living in the same house with an index case at registration and have lived for at least seven consecutive days in a month within the past 3 months and, not on TB treatment.	NR	Diagnosis of active TB disease followed national guidelines [16]. PTB was diagnosed by sputum smear positive (SS+) result for acid-fast bacilli (AFB) examined using Ziehl-Neelsen or fluorescent sputum smear microscopy (SSM) or, sputum smear negative (SS-) or no smear with abnormal chest x-ray (CXR) at clinician discretion. Extrapulmonary TB (EPTB) was diagnosed by suggestive finding from histolog…	NR	NR	First TB patient identified in the household registered at a TB/DOTS clinic, with at least one HHC, not necessarily source cases.	NR	Clinically investigated HHCs were abstracted from patient files	NR	NR	NR			HHCs to present for investigation at the study hospital within 2 weeks and reminded those not presenting in time by phone	HHCs to present for investigation at the study hospital within 2 weeks. physician conducted clinical examination, diagnostic testing, diagnosis and TB management including TB preventive therapy (TPT) as per the national guidelines	Tested	NR
182	Ng et al 2020	10.15585/mmwr.mm6911e1	Q1 | Q2	No	Prospective study	Prospective study	NR	100	NR	COVID-19	Airborne/ direct contact	Manual	MOH carried out contact tracing around confirmed cases to identify persons who might have been infected	NR	Close contacts were defined as having close (within 6.6 ft [2 m]) and prolonged (generally ≥30 minutes) contact with the COVID-19 patient.	Close contacts were defined as having close (within 6.6 ft [2 m]) and prolonged (generally ≥30 minutes) contact with the COVID-19 patient.	NR	NR	NR	A confirmed case was defined as a positive test for SARS-CoV-2, the virus that causes COVID-19, by reverse transcription– polymerase chain reaction (RT-PCR) or a positive viral microneutralization antibody test using a SARS-CoV-2 virus isolate (BetaCoV/Singapore/2/2020; GISAID accession 76 number EPI_ISL_407987) and conducted using previously published protocols	NR	NR	NR	A confirmed case was defined as a positive test for SARS-CoV-2, the virus that causes COVID-19, by reverse transcription– polymerase chain reaction (RT-PCR) or a positive viral microneutralization antibody test using a SARS-CoV-2 virus isolate (BetaCoV/Singapore/2/2020; GISAID accession 76 number EPI_ISL_407987) and conducted using previously published protocols	The MOH carried out contact tracing around confirmed cases to identify persons who might have been infected	NR	NR	NR			Asymptomatic close contacts were placed under compulsory quarantine for 14 days, and contacts at lower risk were placed under active monitoring. All contacts were assessed by telephone for fever or respiratory symptoms by public health officials during the quarantine or monitoring period, thrice daily for close contacts and once daily for contacts at lower risk	Contacts with fever (temperature ≥100.4°F [≥38°C]) or respiratory symptoms were transferred directly to a hospital for further evaluation and testing.	Tested	NR
183	Moyo et al 2015	10.5588/pha.15.0018	Q1 | Q2 | Q4	No	Retrospective cohort study	Retrospective study	NR	1629	15094	Tuberculosis	Airborne/ direct contact	Manual	Data were extracted from the Public Health Events Surveillance System (PHESS), an established database of all notifications of TB in Victoria, including contact tracing and testing. There is mandatory reporting of TB cases by doctors and laboratories in Victoria.	NR	Close contact is defined as people who have had frequent, prolonged and close contact in an enclosed environment with an infectious case, such as all people living in the same dwelling; relatives and friends who have frequent, prolonged and close contact; and work colleagues who share the same indoor work area on a daily basis, following an individual risk assessment.	Close contact is defined as people who have had frequent, prolonged and close contact in an enclosed environment with an infectious case, such as all people living in the same dwelling; relatives and friends who have frequent, prolonged and close contact; and work colleagues who share the same indoor work area on a daily basis, following an individual risk assessment.	NR	NR	NR	A notified case of active TB was classified according to a standard case definition, based on either laboratory definitive evidence requiring isolation of Mycobacterium tuberculosis complex by culture or nucleic acid testing, or clinical diagnosis accompanied by treatment	NR	NR	There is mandatory reporting of TB cases by doctors and laboratories in Victoria	NR	Data extracted from database	NR	NR	NR			Data extracted from database	Data extracted from database	Tested	NR
184	Cavany et al 2017	10.1136/thoraxjnl-2016-209677	Q1 | Q2	No	Retrospective study	Retrospective study	NR	9821	12248	Tuberculosis	Airborne/ direct contact	Manual	Nurse asked the case for a list of close contacts	NR	NR	NR	NR	NR	NR	NR	NR	NR	NR	NR	Immediately after the diagnosis of the index case, the nurse asked the case for a list of close contacts	NR	NR	NR			NR	The contacts were then requested to attend for screening as soon as possible. Screening begins with symptom-screen; for asymptomatic contacts this is followed by a tuberculin skin test (TST) or interferon γ release assay (IGRA) in those under 35 years and consideration of a chest X-ray (CXR) in those 35 years and over. Those with a positive symptom-screening, TST/IGRA result or CXR are evaluated …	Tested	NR
185	Izumi et al 2017	10.5588/ijtld.16.0508	Q2	No	Cross-sectional Study	Cross-sectional	NR	443	2527	Tuberculosis	Airborne/ direct contact	Manual	Contact tracing are first investigated for household and other close contacts, followed by expansion of the investigation based on the results of the initial screening	NR	Smear-positive PTB index cases with one or more contacts whose clinical evaluation had been planned	NR	NR	NR	NR	NR	NR	NR	NR	NR	Contact tracing are first investigated for household and other close contacts, followed by expansion of the investigation based on the results of the initial screening	NR	NR	NR			NR	Contacts are first evaluated either using the tuberculin skin test (TST) and/or interferon-gamma release assay (IGRA) or by chest radiography (CXR) only, usually within the first 3 months after notification of the index case. When the results are suggestive of tuberculous infection, further tests for TB disease are performed	Tested	NR
187	Tesfaye et al 2020	10.1371/journal.pone.0233358	Q2 |Q3	No	qualitative study	Qualitative non-randomized study	NR	NR	NR	Tuberculosis	Airborne/ direct contact	Manual	NR	NR	NR	NR	NR	NR	NR	NR	NR	NR	NR	NR	NR	NR	NR	NR			NR	NR	Not Tested	TB patients and their household contacts get supports like food, transportation cost, praying during sickness, covering their job and taking them to health facilities from their family and neighbors.
188	Armbruster et al 2011	10.1097/QAI.0b013e31822a9fa8	Q2	No	Observational study	Descriptive	NR	194	357	HIV	Sexual contact/ bloodborne	Manual	NR	NR	NR	NR	NR	NR	NR	NR	NR	NR	NR	NR	NR	NR	NR	NR			NR	NR	Not Tested	NR
189	Fatima et al 2016	10.1371/journal.pone.0165813	Q1 | Q2 | Q4	No	Retrospective cohort study	Retrospective study	NR	NR	783043	Tuberculosis	Airborne/ direct contact	Manual	All people staying within a radius of 50 metres from the household of index patient were contacted and screened for TB.	NR	All people staying within a radius of 50 metres from the household of index patient were contacted and screened for TB.	NR	NR	NR	NR	All patients with a positive smear, or M. tuberculosis detected by Xpert were considered bacteriologically positive TB. Clinical TB was defined as active TB diagnosed by a physician who decided to give a full course of TB treatment based on clinical, radiology and/or histology findings but without bacteriological confirmation.	NR	Any person with productive cough for more than two weeks was defined as `presumptive TB patient'.	NR	NR	All people staying within a radius of 50 metres from the household of index patient were contacted and screened for TB.	Measures were taken to maintain the index patient's confidentiality in front of contact persons	NR	NR	NR		NR	Initially, one spot sputum sample was collected and transported to the BMU for diagnostic testing. If it was found negative, another visit was made to collect second sample for Xpert MTB/RIF	Tested	NR
190	Hunter et al 2014	10.1177/00333549141291s107	Q1 | Q2 | Q4	No	Prospective study	Prospective study	NR	NR	55	Syphilis	Sexual contact/ bloodborne	Manual	DISs interview patients for their sex partners’ identifying and locating information	NR	NR	NR	NR	NR	NR	NR	NR	NR	NR	NR	DISs are public health workers who interview patients for their sex partners’ identifying and locating information (e.g., name, telephone number, address, or Facebook name)	DISs find and notify those partners and try to convince partners to seek evaluation and treatment. With administrative oversight and approval, the DIS staff discussed and agreed on a brief, generic message template they used in Facebook messages to ask clients to “call about an important issue regarding [their] health.” Messages were sent privately in a manner that could not be mistakenly posted …	Apps and technology-based notification	Indirect	Contact status	Other	NR	NR	Not Tested	NR
191	Goroh et al 2023	10.1371/journal.pone.0285534	Q3 | Q4	No	qualitative study	Qualitative non-randomized study	NR	NR	NR	Tuberculosis	Airborne/ direct contact	NR	To identify contacts, a list with confirmed TB patients diagnosed at the TB clinic is forwarded to health inspectors working for the government. Then, these health inspectors perform contact tracing by visiting the homes or workplace of TB patients to list the patient’s contacts and details	NR	NR	NR	NR	NR	NR	NR	NR	NR	To identify contacts, a list with confirmed TB patients diagnosed at the TB clinic is forwarded to health inspectors working for the government	Health inspectors perform contacttracing by visiting the homes or workplace of TB patients to list the patient’s contacts and details.	Health inspectors perform contacttracing by visiting the homes or workplace of TB patients to list the patient’s contacts and details.	During this visit, the identified contacts receive a notification form to attend the TB clinic for investigation within 2 weeks of notification.	Apps and technology-based notification	Indirect	Contact status	Other	Tuberculosis Preventive Therapy (TPT) is offered to child contacts less than 5 years of age who are household or close contacts of people with TB and who are not symptomatic and have been confirmed not to have active TB disease after going through a series of investigations and assessment by a Family Medicine Specialist (FMS). Children who receive TPT should be followed up at least once every two…	NR	Not Tested	NR
193	Ritsema et al 2022	10.2196/31099	Q2	Yes	Observational study	Cross-sectional	NR	NR	NR	COVID-19	Airborne/ direct contact	Digital	CoronaMelder app user	App nonuser	NR	Close contacts defined as contacts with whom a case had been within 1.5 meters for more than 15 minutes, excluding household contacts	NR	NR	NR	NR	NR	NR	Routine procedure stipulates that PHS staff call persons diagnosed with SARS-CoV-2 (ie, cases) in the Netherlands to inform them about the diagnosis and isolation measures, and to initiate contact tracing	NR	The case and a PHS staff member together systematically make an inventory of all identifiable persons that the case had been in contact with, 2 days prior to the date of symptom onset (if symptomatic) or positive test result (if asymptomatic).	NR	NR	NR			NR	NR	Not Tested	NR
194	Tlale et al 2016	10.11604/pamj.2016.24.229.7004	Q4	No	Survey	Mixed methods study	NR	NR	NR	Tuberculosis	Airborne/ direct contact	Manual	Facility or the community TB care volunteer must identify all close contacts and screen them for TB symptoms	NR	Facility or the community TB care volunteer must identify all close contacts and screen them for TB symptoms	NR	NR	NR	NR	NR	NR	NR	NR	NR	NR	NR	NR	NR			NR	NR	Not Tested	NR
196	Boender et al 2021	10.1017/s0950268821001503	Q1 | Q2	No	Cohort Study	Descriptive	NR	2	131	COVID-19	Airborne/ direct contact	Manual	Close contacts were identified, interviewed by phone, and ordered quarantine and PCR-testing, if applicable	NR	Patients that had contact with either GP in their putative infectious period (starting 2 days before and ending 10 days after the date of symptom onset).	NR	NR	NR	NR	Confirmed cases tested positive for SARS-COV-2, regardless of symptoms (i.e. national COVID-19 case definition).	NR	Probable cases reported onset of at least two COVID-19-compatible symptoms, but also had pneumonia, anosmia, ageusia or dysgeusia.	NR	NR	Patients that had contact with either GP in their putative infectious period (starting 2 days before and ending 10 days after the date of symptom onset).	Close contacts of either GP were ordered a 14-day home quarantine.	Direct contact by health departmerns or contact tracing teams; Apps and technology-based notification	Indirect	Symptom monitoring and health guidance	Symptom monitoring and health guidance	Quarantine included active daily monitoring of COVID-19 symptoms and testing for SARS-CoV-2 in the event of symptom onset and/or at the end of the quarantine period.	NR	Not Tested	NR
197	Trecker et al 2014	10.1097/OLQ.0000000000000208	Q1 | Q2	No	Observational study	Cross-sectional	NR	567	765	Neisseria gonorrhoeae	Sexual contact/ bloodborne	Manual	Patients were asked to identify (by name, alias, or initial) up to 10 partners they had sex with in the last 3 months	NR	NR	NR	NR	NR	NR	NR	NR	NR	NR	NR	Patients were also asked to identify (by name, alias, or initial) up to 10 partners they had sex with in the last 3 months, and to describe the relationship using a standard questionnaire.	The interviewers asked patients to inform their partners of potential STI exposure and to encourage them to present at the clinic. They were provided with cards with the clinic address and contact information for the study, as well as an ID number linking the card to the index case, to give to their sex partners to invite them to participate.	Face-to-face	Face-to-face	Contact status	Other	Each partner was tested and completed a questionnaire similar to that of the index case, with the exception of partner-specific questions.	Each partner was tested and completed a questionnaire similar to that of the index case, with the exception of partner-specific questions.	Tested	NR
198	Draper et al 2020	10.33321/cdi.2020.44.53	Q1 | Q2	No	Prospective study	Prospective study	14 days	28	527	COVID-19	Airborne/ direct contact	Manual	A team of contact tracers telephoned identified contacts	NR	NR	A close contact was defined as anyone who had face-to-face contact with a confirmed COVID-19 case for more than 15 minutes cumulatively or continuously (e.g. household setting or healthcare setting without appropriate use of personal protective equipment) or who was in the same room with an infectious case for more than 2 hours (e.g. school room, workplace) while a case was symptomatic or during …	NR	NR	NR	A confirmed case required detection of SARS-CoV-2 by a validated polymerase chain reaction assay from a nasal and/or oropharyngeal swab or sputum sample.	NR	NR	NR	NR	A team of contact tracers telephoned identified contacts to confirm the time, place and duration of contact	A team of contact tracers telephoned identified contacts to confirm the time, place and duration of contact, to determine whether they had any symptoms suggestive of COVID-19, and to inform them of the requirement to undergo quarantine until 14 days after their last contact with any infectious COVID-19 case	Direct contact by health departmerns or contact tracing teams; Apps and technology-based notification	Indirect	Symptom monitoring and health guidance; contact status	Symptom monitoring and health guidance	Close contacts were required to quarantine at home or in a hotel and to respond daily to a short message service (SMS) so as to declare whether they were well or had developed fever or respiratory symptoms. Compliance officers conducted random visits to those in quarantine to ensure adherence to the NT’s legislated quarantine requirements.	NR	Not Tested	NR
200	Guner et al 2021	10.3906/sag-2103-30	Q2	No	Descriptive study	Descriptive	NR	12	73	COVID-19	Airborne/ direct contact	Manual	Local Public Health Directorate and the patient’s registered general practitioner to facilitate contact tracing	NR	NR	NR	NR	NR	NR	Any person presenting with symptoms that may suggest a COVID-19 infection (cough, fever, shortness of breath) is advised to apply to a hospital for COVID-19 testing. A PCR test is used to confirm cases of COVID-19.	NR	NR	NR	When a PCR (+) case is identified, notification is sent to the local Public Health Directorate and the patient’s registered general practitioner to facilitate contact tracing.	NR	Field teams call and visit all possible contacts for symptom surveillance and PCR test sampling	Direct contact by health departmerns or contact tracing teams; Apps and technology-based notification	Indirect	Symptom monitoring and health guidance; Practical support and resources	Symptom monitoring and health guidance	NR	In the contacts of a patient who develops symptoms, the usual COVID-19 case diagnosis and treatment protocols are used.	Tested	NR
202	Liippo et al 1993	10.1164/ajrccm/148.1.235	Q2	No	Prospective survey	Prospective study	NR	134	609	Tuberculosis	Airborne/ direct contact	Manual	All the index cases were interviewed about their home andworking circumstances and about their contacts	NR	NR	Close contacts had lived for at least 3 months before the diagnosis in the same household with the index case or worked daily together in the same room as close associates	Casual contacts were friends, neighbors, and other contacts at work, leisure, and other settings.	NR	NR	NR	NR	NR	NR	NR	All the index cases were interviewed about their contacts	NR	NR	NR			The close and casual contacts were traced and followed for 2 yr. All the contacts examined were instructed to return for follow-up after 6 months and after 1 and 2 yr, or in the event of prolonged respiratory symptoms.	All adults had initial chest radiographs, and tuberculin tests were administered to those younger than 15 yr of age.	Tested	NR
203	King et al 1996	10.1258/0956462961918095	Q2	Yes	Prospective study	Prospective study	NR	100	119	Gonorrhoea, chlamydia, nongonoccal urethritis (NGU), herpes and genital warts	Sexual contact/ bloodborne	Manual	Contacts were identified through Contact slip	Contacts were identified through Health adviser letter, Health adviser telephone call or Health adviser visit	NR	NR	NR	NR	NR	NR	NR	NR	NR	NR	In patient-led tracing was chosen, contact slip(s) were issued, giving details of the local GUM clinic and coded diagnostic information as to the index patient. If initial efforts were unsuccessful, Health adviser telephone call or Health adviser visit were made	NR	NR	NR			NR	NR	Not Tested	NR
204	Cordery et al 2022	10.1016/s2666-5247(21)00332-3	Q1 | Q2	No	Prospective study	Prospective study	10 days	12	295	Scarlet fever	Airborne/ direct contact	Manual	All household and classroom contacts of each case were invited	NR	NR	NR	NR	NR	NR	nfirmed cases were those with a clinical diagnosis of scarlet fever by a health professional (sore throat, fever, sand-papery rash) and Streptococcus pyogenes grown from a throat swab	Possible cases were those reported by a reliable source (e.g. nursery or school manager), presenting with signs and symptoms consistent with scarlet fever, and a close epidemiological link e.g. household contact of a confirmed case; or attending school where there is a confirmed scarlet fever outbreak.	Probable cases were those with a clinical diagnosis of scarlet fever by a health professional without bacteriological confirmation.	NR	Confirmed and probable cases of scarlet fever were identified by notifications to local Health Protection Teams	All household and classroom contacts of each case were identified	NR	NR	NR			All household and classroom contacts of each case were invited to participate in weekly throat swab sampling for 4 weeks, or for a total of four occasions if the weekly cycle was interrupted by holidays	All household and classroom contacts of each case were invited to participate in weekly throat swab sampling for 4 weeks, or for a total of four occasions if the weekly cycle was interrupted by holidays. In year 2, classroom contacts were additionally asked to provide hand swabs and cough plates	Tested	NR
205	Nachega et al 2021	10.1093/cid/ciaa695	Q1 | Q4	No	Review	Review	NR	NR	NR	COVID-19	Airborne/ direct contact	Manual	In Rwanda, contact tracing entails the following steps: (1) a case investigation procedure to identify all clinical symptoms; (2) memory history to recall all possible contacts during the window period, 2 to 14 days before the onset of the symptoms, who were within 1 meter of the index case; and (3) a roster of close contacts of the index case within the window period. In DRC and Tanzania, contac…	NR	NR	NR	NR	NR	NR	NR	NR	NR	NR	NR	NR	NR	NR	NR			NR	NR	Not Tested	NR
206	Heal et al 2008	10.1111/j.1753-6405.2008.00256.x	Q3, Q4	No	Survey	Cross-sectional	NR	NR	65	Chlamydia	Sexual contact/ bloodborne	NR	NR	None	NR	NR	NR	NR	NR	Patients diagnosed with genital chlamydia	NR	NR	NR	NR	NR	NR	NR	NR			NR	NR	Not Tested	NR
208	Hollis et al 2023	10.1186/s12889-023-16120-w	Q2 |Q3	No	Mixed‑methods study		NR	NR	NR	COVID-19		Digital	Go. Data is free software designed specifically for field-basedd outbreak response team to enhance case investigation and contact tracing - in particular, viewing chains of transmission and managing contact follow ups.	None	NR	NR	NR	NR	NR	NR	NR	NR	NR	NR	NR	NR	NR	NR			NR	NR	Not Tested	NR
210	Aung et al 2023	10.1016/j.jhin.2023.08.015	Q1|Q2|Q3|Q4	Yes	Cross-sectional Study	Cross-sectional	4 months	33		COVID-19	Airborne/ direct contact	Digital	A hybrid approach that combined Real-Time Location System (RTLS) tags used on staff and patients in the ED to digitally track their movements and close contacts with manual review of electronic medical records (EMR)	Continuous direct observation of close contacts and manual review of EMR	A situation where individuals (staff or patients) with valid RTLS tags were in close proximity to each other, approximately 2 meters apart, based on RFID signal exchange.	interactions with a distance of 2 meters or less.	NR	NR	NR	NR	NR	NR	NR	NR	NR	NR	NR	NR			NR	NR	Not Tested	NR
211	Montagni et al 2021	10.2196/26399	Q1/2/3/4	Not applicable (non-comparative interventional study)	Cross-sectional Questionnaire Study	Cross-sectional	3 weeks (September 25 to October 16, 2020)	NR	NR	COVID-19	Airborne/ direct contact	Digital contact tracing app (StopCovid app)	Use of the StopCovid app by health care students	NR	Anyone that the app user had come into close contact with while the app was activated	Defined by the app as being within 1 meter for more than 15 minutes with an index case	NR	NR	NR	Users who declared being positive for COVID-19 in the app	NR	NR	Via app notification	Utilization of app's logs and Bluetooth signals	Through the interaction of mobile devices with the app	Alert sent through the app for potential exposure	Apps and technology-based notification	Indirect	Contact status	Other	Recommended to inform their general practitioner, get tested, and self-isolate.	Suggested after being alerted by the app	Tested	NR
212	Klabbers et al 2021	10.1007/s10461-021-03265-1	Q1, Q2, Q3	Not applicable (non-comparative interventional study)	retrospective and qualitative interview	Mixed methods study	NR	882	1126	HIV	Sexual contact/ bloodborne	Manual	Assisted partner notifcation, HIV testing after notifiction	None	sexual partner	NR	NR	NR	NR	NR	NR	NR	Self-notification (i.e., passive referral): Index client is given two weeks to bring sexual partner(s) to the health center Assisted notification: Index client is given two weeks to bring sexual partner(s) to the health center Provider notification: Health worker notifies sexual partner(s) within one week	NR	NR	NR	NR	NR			NR	HIV testing	Tested	NR
213	Ash et al 2018	10.1071/PY17087			Mixed-methods study	Mixed methods study	NR	122 CHB index cases​	420	Hepatitis B	Sexual contact/ bloodborne	Manual	Contact tracing within a government-funded primary health center, involving pre-test counseling and testing for CHB, followed by management for positive cases and immunization for negative but vulnerable contacts	NR	individuals listed as household contacts on a ‘contact tracing chart’ by each index case.	NR	NR	NR	NR	Patients diagnosed with CHB within the clinic's practice​​	NR	NR	NR	NR	Contacts were identified and referred for testing as part of the clinic's standard procedure for CHB	Pre-test counseling was provided to contacts	NR	NR	NR		NR	Testing for CHB was conducted, followed by appropriate management or immunization	Tested	NR
214	Borah et al 2022	10.1093/cid/ciac518	Q1/2/some 4	No	Retrospective Case Investigation and Contact Tracing (CICT)	Retrospective study	18 months	34898	11638	COVID-19	Airborne/ direct contact	combination of digital (using the National Electronic Disease Surveillance System) and manual (public health professionals interviewing and notifying exposed persons) methods	Implementation of the COVID-19 CICT program by the Vermont Department of Health	Comparison of rates of COVID-19 among close contacts and noncontacts​​	Initially defined as anyone within 6 feet of an infected person for at least 15 consecutive minutes, later changed to 15 cumulative minutes​​	VDH initially defined a COVID-19 close contact as anyone within 6 feet of an infected person for at least 15 consecutive minutes; this changed to 15 cumulative minutes on 21 October 2020	NR	NR	same as close contact	Individuals who tested positive for COVID-19 via RT-PCR tests within a specified 2-week period	NR	NR	Public health professionals notifying exposed persons	Interviewing infected persons to identify exposed individuals during the infectious period	Using interview records to identify those reported as close contacts	Offering postexposure treatment and guidance to protect themselves and others	NR	NR	Symptom monitoring and health guidance	Symptom monitoring and health guidance	NR	Inferring that testing was part of the process since RT-PCR testing data was used	Tested	NR
215	Chakhaia et al 2014	10.1371/journal.pone.0111773	Q1/2/4	Not applicable (non-comparative interventional study)	Retrospective cohort study	Retrospective study	38 months	396	869	Tuberculosis	Airborne/ direct contact	NR	Contacts were investigated according to an ‘invitation model’: referred to the NCTBLD by the index case, queried about symptoms, tuberculin skin testing, and chest radiographs were performed​​.	NR	persons exposed to an index case according to WHO criteria	Household (HH) contacts or other non-HH close contacts	NR	Persons who shared the same enclosed living space with the index case	NR	New or recurrent pulmonary TB cases who referred contacts for investigation​​	Contacts suspected of having active TB were identified using clinical symptoms, TST results, and chest radiograph findings	NR	NR	NR	Index cases were instructed to refer their HH contacts to the NCTBLD	NR	NR	NR			Contacts were evaluated for clinical symptoms; chest radiography and TSTs were performed​​.	Suspected contacts had sputum collected for AFB sputum smear microscopy and culture​​.	Tested	NR
216	Tomnay et al 2004	10.1258/0956462041724271	Q1 | Q2	No	Retrospective study	Retrospective study	NR	234	103	HIV	Sexual contact/ bloodborne	Manual	Contact tracing performed by provider referral, patient referral or conditional referral	NR	NR	NR	NR	NR	NR	NR	NR	NR	In Victoria all new cases of HIV infection are notified to DHS by the diagnosing practitioner and the single state reference laboratory that confirms all HIV Western blot results.	NR	Provider referral, where a health professional informs the partner of risk of infection, patient referral, where the index case informs the partner of risk of infection and conditional referral, where the index case and health professional share the responsibility of informing the partner.	NR	NR	NR			NR	NR	Not Tested	NR
217	Dennis et al 2021	10.1016/j.eclinm.2021.100968	Q1 | Q2	No	Retrospective study	Retrospective study	90 days	323	596	HIV	Sexual contact/ bloodborne	Manual	The NC Division of Public Health (NC DPH) disease intervention specialists (DIS) conduct Partner Services (PS) for contacts within three months (AHI) or six months (early recent) prior to the index’s diagnosis	NR	The NC Division of Public Health (NC DPH) disease intervention specialists (DIS) conduct Partner Services (PS) for sexual and needle sharing partners, focused on contacts within three months (AHI) or six months (early recent) prior to the index’s diagnosis	NR	NR	NR	NR	Incident HIV infection (IHI) was defined as either AHI (a negative HIV antibody test and positive HIV RNA) or early recent infection (positive HIV serology with a documented HIV negative test in the prior three months).	NR	NR	NR	The NC Division of Public Health (NC DPH) disease intervention specialists (DIS) conduct Partner Services (PS) for sexual and needle sharing partners, focused on contacts within three months (AHI) or six months (early recent) prior to the index’s diagnosis	NR	HIV-negative partners are provided information on PrEP programs. Named partners who were previously diagnosed with detectable viral loads are referred to bridge counseling, a program where specialized DIS reach out to these individuals to assist in care re-engagement	Direct contact by health departmerns or contact tracing teams; Apps and technology-based notification	Indirect	Symptom monitoring and health guidance; educational materials and instructions	Symptom monitoring and health guidance	NR	NR	Not Tested	NR
218	Huang et al 2022	10.1016/j.jmii.2021.07.006	Q1 | Q2	No	Prospective study	Prospective study	NR	1	209	COVID-19	Airborne/ direct contact	Manual	The contact tracing included medical staff, accompanying persons, visitors, and patients in the emergency room and ward 5C.	NR	NR	Close contact is defined by contacting the index case within 2 m without using appropriate personal protective equipment (PPE) and without a minimum requirement of exposure time in hospital settings. HCW are categorized as close contacts if they wear only surgical masks when performing AGP. Patients, accompanying persons, and visitors were considered as close contacts when they stay within 2 m as…	NR	NR	NR	SARSCoV- 2 infection was confirmed in the patient	NR	NR	NR	NR	Close contacts identified through review of security video footage, medical chart records, nurse records, and shift schedules. We also interviewed hospital staff, visitors, patients, and accompanying persons to gather essential information.	NR	NR	NR			Those patients who needed in-patient care were transferred to negative pressure isolation rooms or single rooms and quarantined for 14 days after the last day of exposure. HCW considered as close contacts were quarantined at home or a designated dormitory area for 14 days	All in-patients and HCW tested negative were re-assessed and re-tested again before the end of quarantine period	Tested	NR
219	Shiferaw et al 2019	10.1186/s12879-019-4695-7	Q1 | Q2	No	Cross-sectional Study	Cross-sectional	NR	404	NR	Tuberculosis	Airborne/ direct contact	Manual	Household contacts were screened for TB	NR	NR	NR	NR	A person who shared the same enclosed living space for one or more nights with the index case during the 3 months before the commencement of the current treatment episode	NR	Refers to TB patient who is initially diagnosed with infectious TB, and around him, contact investigation for a potentially exposed individual is indicated	NR	NR	NR	Participants were interviewed after briefly explained the study purpose	NR	NR	NR	NR			NR	NR	Not Tested	NR
220	Vella et al 2011	10.5588/ijtld.10.0781	Q1 | Q2	No	Prospective study	Prospective study	NR	711	1766	Tuberculosis	Airborne/ direct contact	Manual	Household contacts were screened for TB	NR	NR	NR	NR	Household contacts with culture-positive TB were defined as ‘secondary cases’ and were categorised based on DST results	NR	NR	NR	NR	NR	All patients diagnosed with MDR- or XDRTB are routinely offered HIV testing and, if HIVco- infected, antiretroviral treatment.	Contact tracing team was dispatched to homes of confi rmed MDR- and XDR-TB index cases to evaluate all individuals in the household (household contacts) for active TB disease.	NR	NR	NR			All household contacts were re-evaluated a median of 438 days (interquartile range [IQR] 311–658) later (follow-up visit). During this visit, contacts were asked if they had been diagnosed with TB or had any new symptoms since the baseline visit. Sputum was collected for culture and DST on all contacts who had been coughing for >2 weeks.	At this initial evaluation (baseline visit), all available household contacts were asked to provide sputum for culture and DST, regardless of symptoms	Tested	NR
221	Nair et al 2016	10.1371/journal.pone.0162090	Q1/2/4	Not applicable (non-comparative interventional study)	Retrospective record review	Retrospective study	7 years	280	643 registered, 544 consented for screening​​	Tuberculosis	Airborne/ direct contact	NR	household contacts (HC) of newly diagnosed sputum smear and culture positive pulmonary TB patients (index case) were screened according to national guidelines	NR	NR	NR	NR	A household contact (HC) is defined as a person living with and sharing food from the same kitchen as the index case for a minimum of three months prior to the diagnosis of TB disease in the index case.	NR	an index case is defined as a newly diagnosed sputum smear and culture positive adult HIV seronegative pulmonary TB patient	NR	NR	NR	the household contacts were screened, and those with abnormal chest X-rays and symptoms suggestive of TB were referred for sputum microbiological examination, including smear, culture, and drug susceptibility testing. It also mentions that asymptomatic contacts were advised to attend the clinic if symptomatic at any time	a list of household contacts was obtained from the index case during the initial house visit by health staff. It further states that all household contacts were advised to attend for screening and investigations at the National Institute for Research in TB (NIRT)	demographic details of the household contacts, such as age, sex, relationship to the index case, and body weight, were noted	NR	NR	NR		pediatric contacts under 6 years of age were given INH prophylactic therapy and were followed up at specific intervals	household contacts with abnormal chest X-rays and symptoms suggestive of TB were referred for sputum microbiological examination, including smear, culture, and drug susceptibility testing	Tested	NR
222	Martinson et al 2022	10.1093/cid/ciab1047	Q1, Q2	Yes	RCT	RCT	15 months	2062	8588	Tuberculosis/HIV	Airborne/ direct contact	manual	household contact tracing with in_x0002_tensive screening for TB and HIV	clinic referral letters	NR	NR	NR	All individuals who shared household airspace for lengthy periods – either slept overnight at least once, or shared at least two meals in the same household as the index case - in the 14 days prior to the index case’s diagnosis of TB	NR	Incident bacteriologically unconfirmed TB will be defined by a household contact without bacteriologically-confirmed TB but who has at least one of the following: TB treatment registers, or patient held TB treatment cards indicate TB treatment was initiated; or either died or was discharged from hospital with a diagnosis of TB without laboratory confirmation.	NR	NR	see contact surveillance/follow up	Study teams identified consecutive eligible index TB patients at government clinics and hospitals within study site boundaries	The initial household contact identification was conducted within 14 days of recruitment of each index case allocated to the intervention group. There were three visits at different times of the day and week to accrue as many household members as possible.	Given to contact: Xpert MTB results and results of laboratory HIV testing (and CD4 counts and HbA1C as appropriate) will be communicated to participants Collected from contact: household poverty status and dwelling characteristics, including tallying windows, external doors and rooms; demographic details including relationship and airspace sharing with the recruited index case; risk factors for T…	NR	NR	Contact status	Other	Follow-up household visit (1week after baseline household visit) : Participants > 5 years of age / test HIV-negative and whose sputum tests are negative for TB and whose tuberculin skin test is negative: dispensed the first month of IPT and referred for ongoing preventive treatment. positive after this visit, a visit will be made to the few anticipated households from where this result was taken …	Sputum Xpert or the at time-of-study current version of the usual first line TB lab test in the public sector, HIV testing	Tested	NR
223	Forbes et al 2009	10.1258/ijsa.2008.008387	Q2	Not applicable (non-comparative interventional study)	Cohort Study (audit)	Prospective study	90 days	127	189	Chlamydia trachomatis	Sexual contact/ bloodborne	manual	Secondary CT	NR	NR	NR	NR	NR	NR	NR	NR	NR	NR	NR	NR	NR	NR	NR			NR	NR	Not Tested	NR
224	Toomey et al 1998	10.1097/00007435-199807000-00008	Q2, Q4	Yes	Attempt RCT (but not success, all pts analyzed as one group)	Prospective study	NR	1070	8633	HIV	Sexual contact/ bloodborne	manual	partner notification (4 modality: pts referral, contract referral, provider referral/field notification, provider referral field blood)	4 modality	NR	NR	NR	NR	NR	NR	NR	NR	NR	NR	NR	NR	NR	NR			NR	NR	Not Tested	NR
225	Safer et al 2021	10.1186/s12879-021-06107-6		Not applicable (non-comparative interventional study)	outbreak investigation	Descriptive	2 months	133 index cases and 523 cases of secondary infection	NR	COVID-19	Airborne/ direct contact	NR	rapid identification of both symptomatic and asymptomatic close contacts. These contacts were placed in self-isolation for 14 days and subjected to systematic COVID-19 screening using RT-PCR tests.	NR	Defined as a person having any contact within 1 m and cumulative face-to-face contact exceeding 15 minutes with a COVID-19 confirmed case	Close contacts were defined as individuals who had any contact within 1 meter and cumulative face-to-face contact exceeding 15 minutes with a COVID-19 confirmed case.	NR	NR	NR	MERS-CoV-2 infection was confirmed by a positive RT-PCR assay in a nasopharyngeal sample.	NR	NR	NR	NR	Activity maps collected in the contact tracing were analyzed to identify links between cases and clusters​​	NR	NR	NR			NR	Contacts in self-isolation were surveilled to detect symptoms indicating a second RT-PCR test	Tested	NR
226	Ayakaka et al 2017	10.1186/s13012-017-0561-4	Q3	No	Cross-sectional Study	Cross-sectional	NR	NR	NR	Tuberculosis	Airborne/ direct contact	Manual	NR	NR	NR	NR	NR	NR	NR	NR	NR	NR	NR	NR	NR	NR	NR	NR			NR	NR	Not Tested	NR
227	Ussai et al 2022	10.3390/ijerph19127529	Q2	No	Retrospective study	Retrospective study	NR	44880	NR	COVID-19	Airborne/ direct contact	Digital	Immuni app, is a digital contact tracing (DCT) built on a circular risk model: whenever two smartphones with the app installed are within a 2 m range of each other for a period longer than 15 min, they automatically exchange codes generated by the app, enabling contact tracing. When the Local Health Authorities (LHAs) register a COVID-19 case, the certified information is uploaded to the Immuni s…	NR	Two smartphones with the app installed are within a 2 m range of each other for a period longer than 15 min, they automatically exchange codes generated by the app, enabling contact tracing. When the Local Health Authorities (LHAs) register a COVID-19 case, the certified information is uploaded to the Immuni server; any available epidemiological information from the previous 14 days is uploaded t…	NR	NR	NR	NR	NR	NR	NR	Two smartphones with the app installed are within a 2 m range of each other for a period longer than 15 min, they automatically exchange codes generated by the app, enabling contact tracing. When the Local Health Authorities (LHAs) register a COVID-19 case, the certified information is uploaded to the Immuni server; any available epidemiological information from the previous 14 days is uploaded t…	NR	NR	NR	NR	NR			NR	NR	Not Tested	NR
228	Beebeejaun et al 2021	10.1111/jvh.13403	Q1|Q2|Q3|Q4	Yes	Before/after	Before/after study	1.5 years	102		HBV	Sexual contact/ bloodborne	Manual	Nurse-led enhanced contact tracing and management of CHB. The intervention consisted of an intervention nurse (IN) carrying out three key public health tasks: (a) tracing all close contacts of individuals diagnosed with HBV, (b) regular follow-up of contacts to ensure they are getting tested and vaccinated, and (c) appropriate referral and attendance to specialist services for contacts who test p…	No nurse-led enhanced contact tracing and management of CHB	NR	A current and/or recent sexual partner of a case OR individual sharing the same household as case over the age of 1.	NR	NR	NR	An individual diagnosed with chronic hepatitis B in Greater Manchester or East of England between October 2015 and July 2017	NR	NR	NR	NR	Cases were asked for the number, ages and countries of birth of their close contacts.	Nurses would appropriately referral contacts who test postive for HBV to specialist services	NR	NR	Symptom monitoring and health guidance; Practical support and resources	Symptom monitoring and health guidance	Nurses regularly followed up with contacts to ensure they were getting tested and vaccinated	Eligible contacts were offered HBsAg and anti-HBc testing either as a blood test or as a home OF test kit. Individuals who did not return their OF sample were reminded one week after dispatch.A close contact trace was considered a close contact that had been tested and/ or started a course of vaccination within 60 days of the index case's date of diagnosis.	Tested	NR
229	Jensen et al 2016	10.5588/ijtld.16.0318	Q1|Q2	Yes	Retrospective	Retrospective study	2 years	NR	31	Tuberculosis	Airborne/ direct contact	Manual	Contact investigation through the stone in pond principle	Passive case finding (TB patients who actively sought medical care due to symptoms)	NR	NR	NR	NR	NR	NR	NR	NR	NR	Contacts were investigated according to the ‘stone in the pond’ principle	NR	Contacts were interviewed, but no further insight on what information was provided to them.	Direct contact by health departmerns or contact tracing teams; Apps and technology-based notification	Indirect	NR		NR	Contacts were examined using chest X-ray and the tuberculin skin test or an interferon-gamma release assay (QuantiFERONw TB-GOLD In-Tube, Cellestis/Qiagen, Carnegie, VIC, Australia)	Tested	NR
232	Vaughn et al 2023	10.1016/j.ajic.2022.09.025	Q1|Q2|Q3|Q4	Not applicable (non-comparative interventional study)	prospective	Prospective study	8 months	1009	746	COVID-19	Airborne/ direct contact	Manual	An infectious disease physician and epidemiologist from the SPH Department of Epidemiology & Biostatistics (RCH) oversaw the pro- gram’s design and implementation, collaborating with two full-time applied epidemiologists (EMS and JV).They hired and trained contact tracers, created workflows and interview scripts, and built adata- capture and reporting system in RED Cap (ResearchElectronicData Cap…	None	NR	NR	NR	NR	NR	NR	contacts who developed symptoms of COVID-19 at any point during the symptom-monitoring period were deemed presumptive cases until they received at least one negative PCR test and were interviewed to elicit close contacts	NR	NR	Cases had an initial interview to collect demographic information; assess symptoms and other epidemiologic information, including potential sources of exposure, recent travel, and healthcare utilization; and elicit UIC-affiliated close contacts. Additionally, they evaluated each person's ability to isolate, disseminated resources to address potential barriers, and provided public health education…	Contacts who developed symptoms of COVID-19 at any point during the symptom-monitoring period were deemed presumptive cases until they received at least one negative PCR test and were interviewed to elicit close contacts.	public health personnel offer isolation guidance to cases and attempt to elicit the names of all persons with whom they had close contact. collect demographic information; assess symptoms and other epidemiologic information, including potential sources of exposure, recent travel, and health care utilization; and elicit UIC-affiliated close contacts. Additionally,they evaluated each person’s abili…	Direct contact by health departmerns or contact tracing teams; Apps and technology-based notification	Indirect	Symptom monitoring and health guidance; educational materials and instructions	Symptom monitoring and health guidance	After the initial interview with a case or contact, contact tracers completed follow-up calls periodically throughout isolation or quarantine, respectively. Cases completed a minimum of two check-ins, on day-5 and day-9 of isolation. Contacts engaged in at least three check-ins, on days 5, 9, and 13 of symptom monitoring. During each follow-up call, contact tracers re-evaluated symptoms, assessed…	PCR COVID-19 tests	Tested	NR
233	Koetter et al 2020	10.1016/j.ajic.2020.08.012	Q1|Q2|Q3|Q4	Not applicable (non-comparative interventional study)	real-world framework	Review	2 months	536	953	COVID-19	Airborne/ direct contact	Manual	The primary team consisted of nine medical students, one internal medicine physician (C.S.), and one infectious disease epidemiologist (P.D.) with contact tracing experience. The team was also supported by research staff (of C.S.) who volunteered time to provide technical support in project management and database design (i.e. HIPAA compliant Research Electronic Data Capture (REDCap).17 Daily mee…	None	exposed to a known case ("contacts")	close contacts such as household members	NR	Not explictly defined, however, mentions that"many cases and contacts share rooms, kitchens and bathrooms, which dramatically increases household spread	NR	laboratory-confirmed COVID-19 postive "cases"	NR	symptomatic contacts	students used pre-made phone scripts designed with assistance from infectious disease epidemiologists and further optimized by Operations and Intervention	During a case interview, students gathered the information for all individuals who had been in contact with the patient 48 hours prior to symptom onset up to the time of the case call	For contact calls, these individuals were notified of their possible COVID-19 exposure but were not informed of who or when they may have been exposed. If the contact was symptomatic at the time of the initial contact call or became symptomatic during the follow-up period, they were designated as a presumptive case and passed back to the case team for subsequent contact identification. If the con…	contact knowledge of exposure. Provided education and resources to address challenges with quarantining. This was done both verbally during the phone call as well as through text, pictures, and resource links that were compiled into one comprehensive document and sent to cases and contacts via e-mail after each call	Direct contact by health departmerns or contact tracing teams; Apps and technology-based notification	Indirect	Symptom monitoring and health guidance; contact status	Symptom monitoring and health guidance	The 14-day follow up period is based on the estimated maximum incubation period for the 99th-percentile of individuals exposed to SARS-CoV-2. REDCap provided an automated number of days the individual should quarantine and be followed after the phone call based on the day they were exposed. For example, if the contact was called two days after exposure they were instructed to quarantine for 12 da…	referred for COVID-19 testing	Tested	NR
234	Shelby et al 2021	10.1371/JOURNAL.PONE.0251033	Q1|Q2|Q3|Q4	Not applicable (non-comparative interventional study)	qualitative focus group study	Qualitative non-randomized study	2 months	2000	NR	COVID-19	Airborne/ direct contact	Manual	Volunteers made contact tracing calls, worked remotely and were divided into two teams: "case investigators" (interviewed cases to identify caontacts and counsel self-isolation while the other team "contact notifiers" (notified contacts about their exposure to COVID-19 and recommended self-quarantine	None	NR	NR	NR	NR	NR	NR	NR	NR	phone call	team (“case investigators”) interviewed cases to identify contacts and counsel self-isolation	team (“contact notifiers”) notified contacts about their exposure to COVID-19 and recommended self-quarantine	recommended guidelines and demographic information (name, phone number, age, gender) or current health status	NR	NR	NR		Some cases were redirected to the Health Department for follow-up.	COVID testing	Tested	NR
235	Yoon et al 2022	10.1093/pubmed/fdab174	Q2|Q3|Q5	Not applicable (non-comparative interventional study)	pilot program, prospective study	Prospective study	1 month	66	16	COVID-19	Airborne/ direct contact	Digital	Collecting close contact information from a person under investigation at a COVID testing site	None	NR	NR	NR	NR	NR	not explictly defined, but people who tested positive	NR	NR	NR	Pilot program was implemented at one COVID-19 testing site in Fulton County, Atlanta, GA. All clients at this site received COVID-19 testing free of charge.	We initially planned to collect close contacts from every PUI who came to the site for testing; these PUIs were representative of a diverse inner-city Atlanta population. However, due to staffing shortages and high numbers of clients, only a fraction of PUIs were interviewed during non-peak hours, which varied depending on the day	information was collected by electronic tablets and stored in SENDSS along with PUI demographic data, including age, gender, race and ethnicity	NR	NR	NR		NR	COVID testing	Tested	NR
236	PihlajamÃ¤ki et al 2023	10.2196/46563	Q3|Q4	Not applicable (non-comparative interventional study)	descriptive	Review	3 months	NR	NR	COVID-19	Airborne/ direct contact	Digital	The development and launch of the Finnish ENA, Koronavilkku, illustrates how a widely used public health app, requiring new legislation, using new technology, and demanding new ways of cooperation, could be successful within a strict time frame	None	NR	NR	NR	NR	NR	NR	NR	NR	If a defined risk threshold was exceeded, the app notified the user of a potential exposure and provided further instructions		NR	The instructions were kept in synchronization with the national guidelines	NR	NR	Symptom monitoring and health guidance	Symptom monitoring and health guidance	NR	NR	Not Tested	NR
237	Corbett et al 2020	10.1186/s12879-020-05465-x	Q1|Q2	Not applicable (non-comparative interventional study)	pilot program, prospective study	Prospective study	4 months	67	393	Tuberculosis	Airborne/ direct contact	Manual	Here, we report on a pilot project of ACF following risk stratified contact investigation utilizing IGRA testing (Quantiferon-TB Gold plus) for the first time in the Kyrgyz Republic as a scaffold for the Central Asian Region. Aims of the project were to (i) determine the prevalence of LTBI and active TB among close and household (home) contacts; (ii) to identify predictors of QuantiFERON positivi…	None	NR	when having had regular contact in closed or poorly ventilated rooms for more than an hour several times per week over the past 3 months prior to TB diagnosis	NR	when living or regularly staying in the same household as the index case (at a minimum 3 months prior to the index case having symptoms or having a presumptive TB diagnosis)	The household risk was assessed as "high" when two or more people on average lived in one room	positive microscopy results indicating infection	NR	NR	NR	Clinical examination. Blood samples are collected in the Issyk-Kul region from contacts. Samples are transported to the regional hospitals located at either Balykchy or Karakol, before being transported to the National Reference Laboratory in Bishke	Symptomatic contacts were presented to local TB physicians who ordered digital chest x-rays in two planes and further TB diagnostics according to local standards. The QuantiFERON result was interpreted following the instructions of the manufacturer (Qiagen, Germany) at the National Reference Laboratory (NRL) in Bishkek. The TSTs were read by the representative of the local SES and assigned “react…	NR	NR	NR			However, as we were not able to follow-up on suspects, diagnosis of active TB heavily relied on rapid bacteriological confirmation.	NR	Not Tested	NR
238	Carré et al 2008	10.1136/sti.2007.028068	Q1|Q2|Q4	Not applicable (non-comparative interventional study)	cohort study	Cross-sectional	12 months	1043	1255	Chlamydia trachomatis	Sexual contact/ bloodborne	Manual	In contrast to other areas of Sweden, contact tracing in Va¨sterbotten is highly centralised. Furthermore, in Va¨sterbotten, the sexual history is explored for 12 months, compared with the six that has been standard in most of Sweden. We therefore wanted to investigate whether the lower incidence is a result of centralised and extensive contact tracing. Questionnaire-based, sent to the tracers an…	None	the term "contact" was used for the sexual partners	NR	NR	NR	NR	the term "index" was used for the patient	NR	NR	Counsellors were found at every STD clinic, working part or full time with CT. Once notified, the partnr is obliged to seek medical advice. If he or she does not show up he or she is reported to the CMO who may force testing.	a questionnaire was used to identify cases	contact interviewing was performed at the clinic or by phone	Partners were asked by contact tracers to seek medical advice and were obliged to confirm that they had. No directions about the contact tracing were given.	Direct contact by health departmerns or contact tracing teams; Apps and technology-based notification	Indirect	Symptom monitoring and health guidance; contact status	Symptom monitoring and health guidance	followed by an evaluation of contact interviewing by pgone	NR	Not Tested	NR
239	Österlund et al 2005	10.1258/0956462052932809	1,2,4	No	Cohort Study	Before/after study	1 year	719	1456	Chlamydia	Sexual contact/ bloodborne	Manual	CT was performed by specially trained midwices and all positive cases were typed by sequencesing the ompA gene	CT without genotyping	NR	NR	NR	NR	NR	NR	NR	NR	NR	NR	NR	NR	NR	NR			NR	all positive cases were analyzed using PCR based method and positive samples were assessed, for characterization of the ompA genotype	Tested	NR
240	Izco et al 2021	10.1002/jia2.25775	Q1, Q2	Not applicable (non-comparative interventional study)	cohort study	Prospective study	6 months	546	2335	Tuberculosis/HIV	Airborne/ direct contact	manual	Xpatial-TB (TB-contact tracing) intervention: incident TB cases (either pulmonary or extrapul_x0002_monary) registered in any TB diagnostic unit in the district and their household and community contacts of any age were visited. Xpatial-TB field workers interviewed TB cases and contacts about their HIV-status, offered HIV counselling and testing (HCT).	NR	population living within radios of 40, 70 or 120 m from the index case, depending on the cycle threshold (Ct) values of their Xpert MTB/RIF Ultra (Ultra_x0001_) result and population density	NR	NR	NR	NR	From 28 May to 31 December 2018, consenting PLHIV ≥ 14 years old reached by Xpatial-TB were offered to participate in this ancillary study if they had been newly diag_x0002_nosed with HIV, were ART interrupters or had poor ART adherence regardless of the Xpatial-TB status (TB index or contacts).	NR	NR	NR	interviewed	Tracing was done using the information provided by the existing Health and Demo_x0002_graphic Surveillance System (HDSS), which covers the whole Manhica district.	NR	NR	NR			Participants were followed-up at their respective government health units under routine programmatic conditions. (figure 1)	among those contacts HIV positive or with a positive WHO-four symptom screening (WHO-4SS, any duration of cough, fever, night sweats or weight loss), a sputum sample was obtained through a porta_x0002_ble nebulizer as needed. All contacts ≤14 years old were booked at the Xpatial-TB study clinic for clinical evaluation including further sampling (nasopharyngeal and/or gastric aspi_x0002_rate, stoo…	Tested	NR	Figure 1 the flowchart of tracing
241	Rekha et al 2013	10.5588/ijtld.12.0415	Q1,Q2, Q4	Not applicable (non-comparative interventional study)	Cohort Study	Before/after study	NR	308	87	Tuberculosis	Airborne/ direct contact	manual	contact screening and isoniazid preventive therapy (IPT) register and card of Revised National Tuberculosis Control Programm	NR	NR	NR	NR	person living with and sharing food from the same kitchen as the patient	NR	a new or retreatment sputum smear-positive PTB patient who had been started on anti-tuberculosis treatment under the RNTCP between November 2009 and January 2010	NR	NR	NR	NR	The HCWs asked the index TB patient to bring their household child contacts aged <6 years to the health centre for TB screening.	NR	NR	NR			Monitoring for respiratory symptoms, weight gain and adverse drug reactions was scheduled at months 1, 2 and 4 and at the end of IPT.	chest radiograph and tuberculin skin test results	Tested	NR
242	Duarte et al 2012	10.5588/ijtld.10.0511	Q1|Q2	Yes	Before/after	Before/after study	7 years	877		Tuberculosis	Airborne/ direct contact	Manual	CT screening strategy from targeting close contacts identified during interiew of an index patient, including home and workplace visits,	CT screening strategy from targeting only close contacts identifi ed during interiew of an index patient (as per national policy)	a subject exposed for more than 8 h daily to the patient or who had over 40 h of accumulated contact time	NR	NR	NR	NR	positive bronchoalveolar lavage or sputum smears, and/or cultures, for TB	NR	NR	NR	Contact investigations were triggered by each diagnosis of a case of pulmonary TB	NR	Contacts were surveyed to assess their symptoms. Indications for LTBI treatment were a TST result >10 mm in diameter.	NR	NR	Contact status	Other	NR	Contacts underwent tuberculin skin testing (TST) and chest radiography (CXR)	Tested	NR
243	Salazar-Austin et al 2020	10.1093/cid/ciz436	Q1|Q2|Q4	Yes	RCT	RCT	1.5 years	3049	1017	Tuberculosis	Airborne/ direct contact	Manual	CT using symptom screening; symptomatic children were referred for evaluation by a public sector physician at the district hospital	TST-based CT screening	NR	NR	NR	NR	NR	pulmonary and/or extrapulmonary TB index case that had been admitted to a participating clinic	NR	NR	NR	The symptoms screened for included a cough or persistent fever for more than 2 weeks; documented weight loss or a failure to thrive; fatigue, manifested as tiredness or decreased playfulness; a neck mass; lethargy; and a wheeze nonresponsive to bronchodilators. The presence of any 1 symptom resulted in a positive screen.	all children less than 5 years of age who were identified as a household contact (“child contact”) of a pulmonary and/or extrapulmonary TB index case that had been admitted to a participating clinic	NR	NR	NR			NR	TST ( A positive TST was defined as ≥10 mm induration in a human immunodeficiency virus (HIV)-negative child or ≥5 mm in an HIV-positive child 48–72 hours after placement )	Tested	NR
244	Ringshausen et al 2009	10.1186/1745-6673-4-11	Q1, Q2	Not applicable (non-comparative interventional study)	Prospective cohort study	Prospective study	2 years	1	143	Tuberculosis	Airborne/ direct contact	Manual	Hospital contact investigation: contacts were evaluated using a standardized interview and questionnaire, TST, IGRA and chest x-ray if IGRA results were positive. Observed regarding progression to active TB for a period of two years	NR	actual contact to the index case during infectivity	NR	NR	NR	NR	NR	NR	NR	NR	NR	Between June and August 2007, mean 17 ± 2 weeks after last exposure to the source case, 202 HCW with suspected contact were evaluated	Given to contact: All HCW were informed of TB-related symptoms	NR	NR	Symptom monitoring and health guidance	Symptom monitoring and health guidance	instructed on self-monitoring and reporting and subject to routine follow-up screening according to German Occupational Safety and Health legislation. All QFT-GIT-positive subjects were radiologically followed up as recommended by national guidelines	Mycobacterium-tuberculosis_x0002_specific interferon-γ release assays (IGRAs), tuberculin skin test, chest X-ray	Tested	NR
245	Jones-LÃ³pez et al 2017	10.1186/s12879-017-2675-3	Q1	Not applicable (non-comparative interventional study)	cohort study	Descriptive	12 weeks	160	838	Tuberculosis	Airborne/ direct contact	Manual	All consecutive pulmonary TB patients attending NDI traced with house contact, participants were enrolled within the first 2 weeks after the index patient presented to the clinic	NR	NR	NR	NR	an individual of any age fulfilling one of the following culturally-adapted cri_x0002_teria of close contact with the index patient for ≥3 months before enrollment: 1) sleeping under the same roof ≥5 days/week; 2) sharing meals ≥5 days/week; 3) watching TV nights on weekends, and; 4) other sig_x0002_nificant contact (85% visited the household ≥18 days/month).	NR	Contacts with a TST < 10 mm at baseline were retested after 8–12 weeks to identify TST conversion, using two different criteria: Criterion 1 (Brazilian Guideline): 1st TST < 10 mm, 2nd TST ≥10 mm, and Δ between 1st and 2nd TST ≥10 mm. Criterion 2: 1st TST <5 mm, 2nd TST ≥10 mm, and Δ ≥6 mm	NR	NR	NR	NR	NR	NR	NR	NR			NR	TST and IGRA testing	Tested	NR
247	Ishimaru et al 2021	10.1186/s12199-021-01016-1	Q2	No	Cross-sectional Study	Cross-sectional	NR	NR	NR	COVID-19	Airborne/ direct contact	Digital	The COCOA uses Bluetooth to collect information on close contacts— those who have been within 1 m of an individual who has installed the app for a duration of at least 15 min in the last 14 days.	NR	NR	NR	NR	NR	NR	NR	NR	NR	When a user is infected with COVID- 19, they can alert others with whom they have been in close contact through the app.	NR	NR	NR	NR	NR			NR	The notified person can then get tested at the nearest COVID-19 testing center.	Tested	NR
248	Cheng et al 2015	10.1017/ice.2014.2	Q1 | Q2	No	Prospective study	Prospective study	NR	2	70	Influenza	Airborne/ direct contact	Manual	Healthcare workers and patients with unprotected exposure to a patient with influenza A H7N9 were identified	NR	Unprotected staff exposure was defined as contact within 1 meter with a confirmed case and neither of them wearing surgical masks, in a clinical setting not involving aerosol-generating procedures. Unprotected patient exposure was defined as patients staying in the same cubicle in a general ward as the index patient, regardless of the duration of exposure.	NR	NR	NR	High-risk patient contacts include disconnection of ventilator circuit for end tidal carbon dioxide monitoring in 6 staff, caring for noninvasive ventilation in 5, extubation in 3, and performing chest physiotherapy in 2	NR	NR	NR	NR	NR	Unprotected staff exposure was defined as contact within 1 meter with a confirmed case and neither of them wearing surgical masks, in a clinical setting not involving aerosol-generating procedures. Unprotected patient exposure was defined as patients staying in the same cubicle in a general ward as the index patient, regardless of the duration of exposure.	NR	NR	NR			Oseltamivir (75 mg twice daily for 5 days) was offered as postexposure prophylaxis for HCWs and patients with unprotected exposure. Healthcare workers underwent medical surveillance for 20 days (2 incubation periods of influenza A H7N9), with daily monitoring of body temperature and influenza-like illness by the infection control team. Patients with unprotected exposure were quarantined for 10 da…	Serologic testing for influenza A H7N9 was offered to HCWs with unprotected exposure. Baseline serum and convalescent serum at day 21 after exposure were collected, on a voluntary basis, to look for asymptomatic seroconversion. For HCWs with protected exposure, oseltamivir was not given but they underwent medical surveillance for 20 days.	Tested	NR
250	Close et al 2022	10.1177/00333549221074388	Q2	No	Retrospective study	Retrospective study	NR	769	1911	COVID-19	Airborne/ direct contact	Manual	Staff members maintained all information for both cases and contacts on hospital servers	NR	NR	NR	NR	NR	NR	All investigated cases had received a positive test result for SARS-CoV-2 via molecular testing from nasopharyngeal swabs.	NR	NR	NR	NR	NR	NR	NR	NR			NR	NR	Not Tested	NR
253	Aslam et al 2023	10.53350/pjmhs2023171691	Q1.Q3,Q4	Not applicable (non-comparative interventional study)	qualitative study	Qualitative non-randomized study	NR	NR	NR	COVID-19	Airborne/ direct contact	digital	This involved the use of digital contact tracing apps and data management systems, providing staff training on proper protocols, and partnering with healthcare providers to quickly identify positive cases and initiate contact tracing.	NR	NR	NR	NR	NR	NR	NR	NR	NR	NR	NR	NR	NR	NR	NR			NR	NR	Not Tested	NR
254	Stout et al 2014	10.1177/00333549141291s104	Q1,Q4	Not applicable (non-comparative interventional study)	review/comment	Review	NR	6	167	Tuberculosis/HIV	Airborne/ direct contact	manual	Integrated contact investigations: Occupants were screened for symptoms and simultaneously tested for TB infection (using an IGRA, the T-SPOT.TB), HIV, and syphilis with a single blood draw.	NR	NR	NR	NR	NR	NR	NR	NR	NR	NR	NR	NR	NR	NR	NR			Symptomatic patients were sent for a physician evaluation, including a chest radiograph. Patients requiring chest radiographs were transported to a local hospital with digital radiography, so radiographs were read in real time by the on-site physicians.	tested for TB infection (using an IGRA, the T-SPOT.TB), HIV, and syphilis with a single blood draw.	Tested	NR
255	Udeagu et al 2023	10.1097/PHH.0000000000001748	Q1, Q2,Q4	Not applicable (non-comparative interventional study)	cohort study	Prospective study	NR	8878	11486	COVID-19	Airborne/ direct contact	manual	Accelerated contact tracing: contact tracers were integrated into the point-of-care testing workflow (Trace contact tracers known as “community engagement specialists” (CESs))	NR	persons within 6 ft of case-patients while they were infectious for more than 10 cumulative minutes over a 24-hour period.	NR	NR	NR	NR	NR	NR	NR	Index case notification: A nurse practitioner delivered positive test results to individuals in person or via phone calls if clients did not wait for their results. Contact notification: As soon after case investigation as possible, CESs made phone calls to the contacts for whom phone numbers were obtained. If reached, CESs used a stan_x0002_dard script accessed via iPad to assess symptoms and pr…	All persons 2 years or older who presented for testing at POCT sites were offered a rapid COVID-19 test and the specimen was collected for PCR confirmatory testing. In-person re_x0002_ferrals were made directly by nurse practitioners if CESs were stationed on-site. For all new referrals,CES supervisors opened an enrollment form in an ACT database accessed via an iPad and assigned each record to a…	a contact tracer may reach out to case-pts via telephone call to elicit their exposed contacts	Given to contacts: provide education on quarantine and information on accessing supportive services; CESs recommended COVID-19 testing to contacts and instructed them on obtaining priority testing at POCT sites.	NR	NR	Symptom monitoring and health guidance	Symptom monitoring and health guidance	NR	rapid COVID-19 testing	Tested	NR
256	Lu et al 2023	10.1371/journal.pone.0285752	Q1, Q2, Q4	Yes	cluster randomized trial	RCT	3 months	5430	NR	COVID-19	Airborne/ direct contact	manual	high-touch contact tracing (integrated with social services)	standard contact tracing	NR	NR	NR	NR	NR	NR	NR	NR	NR	NR	NR	NR	NR	NR			monitoring and support services for as long as 20 days after the initial interview; “low-risk” client with adequate food, housing, and healthcare would receive a follow-up call 7 days after the initial interview, while a “high-risk” client with little to no support system and inadequate food or housing would receive a follow-up call within 1–3 days and immediate resource referrals	NR	Not Tested	Yes	Table 1 summary difference between two CT strategies
257	Dennis et al 2018	10.1097/OLQ.0000000000000726	Q1, Q4	Not applicable (non-comparative interventional study)	cohort study	Prospective study	3 months	68	210	HIV	Sexual contact/ bloodborne	manual	contacting individ_x0002_uals within 72 hours of HIV-positive testing results. Named sex_x0002_ual and injection drug use (IDU) contacts within the 8 (AHI) or 12 weeks (RHI) before diagnosis are notified of HIV exposure, counseled, and tested for HIV infection within 72 hours of the case interview when possible. High-risk social contacts re_x0002_ported by the index case are also investigated. Fo…	NR						We defined a new, chronic HIV diagnosis as a case diagnosed 30 days or less before or any time after the date of the index's HIV diagnosis. Contacts who were also diagnosed during AHI or RHI were classified as index cases.	NR	NR	Disease intervention specialists expedite routine follow-up for AHI and RHI cases through NC-STAT, contacting individ_x0002_uals within 72 hours of HIV-positive testing results.	through NC Screening and Tracing for Active HIV-1 Transmission (NC-STAT) program; interviewed	Named sex_x0002_ual and injection drug use (IDU) contacts within the 8 (AHI) or 12 weeks (RHI) before diagnosis are notified of HIV exposure, counseled, and tested for HIV infection within 72 hours of the case interview when possible	Collected from contacts: Demographic data included age at the time of the investigation, race/ethnicity, sex, and county of resi_x0002_dence. Clinical data included HIV testing and diagnosis dates, testing locations, initial HIV RNA levels for index cases, and the HIV RNA level reported to NC-DHHS for HIV-infected contacts most proximal to the time of DIS investigation	NR	NR	Contact status	Other	NR	HIV-1 pol sequences	Tested	NR
258	Abatan et al 2021	10.3201/eid2708.204954	Q1	Not applicable (non-comparative interventional study)	cohort study	Prospective study	NR	NR	NR	COVID-19	Airborne/ direct contact	manual	Contact Tracing among MRCG Staff: Case contacts were called to confirm exposure and then tested 3–5 days after the last exposure.	NR	NR	NR	NR	NR	NR	any person with a SARS-CoV-2–positive RT-PCR (if amplification of any viral gene occurred after 40 cycles)	NR	NR	NR	NR	NR	NR	NR	NR			NR	PCR	Tested	NR
259	Low et al 2010	NA	Q1	Not applicable (non-comparative interventional study)	cohort study	Retrospective study	1 month	NR	NR	Influenza	Airborne/ direct contact	manual	Identifi ed close contacts who were not in the country during the Home Quarantine Orders (HQO) period were notifi ed via IHR to their home/destination country. Details of the contacts’ particulars, contact numbers and addresses were sent to the respective National Focal Points (NFPs) within 24 hours of disease notifi cation.	NR	NR	NR	NR	NR	NR	NR	NR	NR	NR	NR	NR	NR	NR	NR			NR	NR	Not Tested	NR
260	Glasauer et al 2020	10.1186/s12879-020-04982-z	Q1	Not applicable (non-comparative interventional study)	cohort study	Descriptive	8 years	192	771	Tuberculosis	Airborne/ direct contact	manual	CT notification for exposure during flight: based on ECDC risk assessment guidelines (2014): CT for passengers in same row, two rows ahead and two rows behind TB case; For non-flight exposure: based on DZK guidelines for CT (2011): CT for all contact persons at risk	NR	NR	NR	NR	NR	NR	NR	NR	NR	NR	NR	RKI then identifies the re_x0002_sponsible German local health authority for each contact person and forwards the CT notification to them for fur_x0002_ther investigation and follow-up	collected from contacts: type of exposure, clinical and demo_x0002_graphic characteristics of the TB patient (i.e. the index case) and contact information of the identified contact persons. Based on the provided information on the con_x0002_tact person(s), i.e. name, date of birth, address, telephone number or passport number	NR	NR	NR		NR	Sputum smear	Tested	NR
261	Sacks et al 2015	10.9745/GHSP-D-15-00207	Q1,Q4	Not applicable (non-comparative interventional study)	Report	Review	NR	NR	NR	Ebola	Direct contact	digital/manual	Open Data Kit (ODK)-based software CommCare from Dimagi	NR	NR	NR	NR	NR	NR	NR	NR	NR	NR	NR	Register contact details upon first visit by the contact tracer	NR	NR	NR			Follow-up with contacts daily for 21 days to monitor symptoms Close the contact from the system once the 21-day period has been completed or for other reasons, e.g., the contact has been confirmed to have Ebola or has moved permanently to another area	NR	Not Tested	NR	The study also mentioned manual system used in Guinea (paper-based CT): The contact tracers use paper forms, based on internationally recognized templates, to record relevant information on the contacts they track daily. They then submit these forms to supervisors/field epidemiologists who collate them and enter the data into an Excel database. These data are aggregated at the prefecture level fo…
262	Braga et al 2022	10.11604/pamj.2022.41.302.26979	Q1, Q4	Not applicable (non-comparative interventional study)	Case Series	Descriptive	21 days	8	NR	COVID-19	Airborne/ direct contact	manual	The steps of this process include: 1) Identification of persons (contacts) exposed to confirmed cases; 2) listing of contacts, and; 3) monitoring persons regularly for symptoms and testing when in presence of signs of infection	NR	indirect contact was defined as an individual who had a short (<15 min) period of contact with a confirmed case at a distance >1 m (1.5 - 2 m) in public settings, or an individual who had contact with the case in private settings that did not match the high risk of exposure definition.	an individual who had been exposed to a confirmed case of COVID_x0002_19 during the period of 2 days before the onset of symptoms of the confirmed case to 14 days after the onset of symptoms; exposure was defined as direct face-to-face contact within 1 meter of a confirmed case or equivalent prolonged (>15 min) exposure, including the following types of interactions: 1) Handshakes, kisses, hugs, …	NR	NR	NR	NR	NR	NR	NR	NR	National Institute of Health (INS) activated a hotline for case reporting and four field epidemiology residents interviewed contacts using a structured questionnaire.	Given to contact: e information about prevention and control measures such as staying home during a 14-day period after their last contact with a confirmed case and to avoid contact with other persons living in the same household (or wear a surgical mask). Collected from contact: demographic data, the relationship and date of last contact with the case, and the phone number and address of the con…	NR	NR	Symptom monitoring and health guidance; educational materials and instructions	Symptom monitoring and health guidance	NR	If a contact reported symptoms, the FELTP resident was to notify the investigation team to determine if the contact met the COVID-19 case definition and therefore whether a sample needed to be collected. Test: RT-PCR	Tested	NR
263	Bays et al 2021	10.1017/ice.2020.321	Q1	Not applicable (non-comparative interventional study)	case study	Descriptive	NR	2	421	COVID-19	Airborne/ direct contact	manual	Exposed healthcare workers (HCWs) were identified by analyzing the electronic medical record (EMR) and conducting active case finding in combination with structured interviews.	NR	NR	NR	NR	NR	Hospital A: high risk: nose or mouth exposed during intuba_x0002_tion or bronchoscopy; moderate: nose or mouth exposed for >2 minutes; and low: nose or mouth exposed <2 minutes. Hospital B: patient source controlled with mask or intubation (Conþ/−), and PPE with surgical mask (Mþ/−) and eye protection (Eþ/−). Risk level was defined as: high: (Con−M−E−), moderate (Con−M−Eþ or Con−MþE−), and low (C…	NR	NR	NR	NR	On day 5 of her course at hospital B, a nasopharyngeal swab for SARS-CoV-2 was sent to the CDC, which returned positive.	hospital B under_x0002_took active case finding, with a combination of electronic medical record (EMR) tracing to identify all HCWs who entered the index patient’s record, as well as surveys conducted by each unit manager to identify any HCWs that may have entered the room without EMR contact.	NR	NR	NR			NR	any HCWs with an influenza-like illness (ILI) underwent testing; asymptomatic HCWs were also tested because they were deemed higher risk for transmitting to patients, including respiratory therapists and all members of the oncology team.	Tested	NR
264	Del et al 1999	10.1007/s100960050402	Q1, Q2	Not applicable (non-comparative interventional study)	cohort study	Prospective study	4 years	302	1524 (1228 evaluated)	Tuberculosis	Airborne/ direct contact	manual	the investigation was initiated with close contacts and with those casual contacts in whom the eventual infection might have serious consequences (children under 6 years of age and those immunodepressed in general). If the results of the initial investigation demonstrated the existence of recent infections, the investigation was then broadened to include other contacts with less exposure.	NR	NR	Close contacts were defined as those who slept in the same room, lived in the same home, or spent several hours per day with the index case.	The rest, who spent less time exposed to the index case, were considered casual contacts.	NR	NR	presence of bacilli on smear and/or a positive culture for Mycobacterium tuberculosis, granulomas with necrosis and/or caseification in biopsy material, and the existence of clin_x0002_ical radiological characteristics compatible with TB, the improve_x0002_ment of which could be attributable only to antituberculous treat_x0002_ment. I	NR	NR	NR	NR	NR	NR	NR	NR			Contacts older than 55 whose initial PPD was negative were retested a week later to monitor the booster effect; the value of the second test was accepted as definitive (3 months later)	Mantoux test; chest radiograph	Tested	NR	vaccinated contacts were excluded from this study
265	Oeltmann et al 2023	10.1093/cid/ciad163	Q2	Not applicable (non-comparative interventional study)	Survey	Cross-sectional	NR	3500	5369	COVID-19	Airborne/ direct contact	NR	NR	NR	NR	NR	NR	NR	NR	NR	NR	NR	NR	NR	NR	NR	NR	NR			NR	NR	Not Tested	NR
267	Barrett et al 2023	10.1007/s11845-022-03212-6	Q1, Q4	Not applicable (non-comparative interventional study)	Cohort study	Descriptive	NR	146	407	COVID-19	Airborne/ direct contact	manual/digital	For any confirmed cases of COVID-19 linked to this out_x0002_break who were diagnosed more than 14 days prior to 13th May (the date of first notification of confirmed Kappa muta_x0002_tion), their records were manually checked to identify if they had any linked close contacts who might still be within the incubation period (14 days) to develop SARS-CoV-2 infec_x0002_tion. The records of all those…	NR	NR	those who spent more than 15 min within close proximity (<2 m face to face) of a confirmed case	NR	NR	NR	those who test positive for COVID-19 on any clinical specimen, typically a nasopharyngeal polymerase chain reaction (PCR) swab	NR	NR	On 13 May 2021, one of the SARS-CoV-2 samples linked to this outbreak was notified to the Department of Public Health HSE-South as an unexpected VOC, a confirmed case of B.1.617.1.	NR	NR	NR	NR	NR			Anyone who was deemed a close contact was also required to fully self_x0002_isolate from others for 14 days, attend testing as soon as possible, and again 10 days after the date of last exposure to a confirmed case	PCR swab; Whole genome sequencing: Any positive cases who were linked to the outbreak were flagged to the National Virus Reference Laboratory in Dublin to request WGS	Tested	NR
268	Borgen et al 2008	10.1183/09031936.00136607	Q1	Not applicable (non-comparative interventional study)	brief report	Descriptive	1 month	1	21515	Tuberculosis	Airborne/ direct contact	manual	a ‘first ring’ contact investigation [1], using tuberculin skin testing (Mantoux) and/or chest x ray, revealed that all family members and close contacts of the index case (n=12) tested positive for LTBI, and one active case of TB was diagnosed. A ‘second ring’ contact investigation was then performed, where all current and former colleagues of the index patient were tested and 44/77 current empl…	NR	NR	NR	NR	NR	NR	diagnosed with open (sputum smear positive) tuberculosis in November 2004	NR	NR	NR	NR	NR	NR	NR	NR			NR	Mantoux tests; chest x ray	Tested	NR
269	Chang et al 2021	10.1183/23120541.00149-2021	Q1, Q2	Not applicable (non-comparative interventional study)	retrospective cohort Study	Retrospective study	NR	55	247	multidrug-resistant Tuberculosis	Airborne/ direct contact	manual	routine contact tracing of the chest clinics of these seven hospitals where 55 patients were identified from	NR	having completed screening if they completed a TST or IGRA and clinical follow-up at the TB clinic (Tuberculin skin test (TST) and interferon-γ release assay (IGRA) test)	NR	NR	NR	NR	MDR-TB was defined as bacteriologically confirmed TB with resistance to isoniazid and rifampicin	NR	NR	NR	identified from the state-wide mycobacterial reference laboratory at the Institute for Clinical Pathology and Medical Research Mycobacterium Reference Laboratory.	visited the chest clinics of these seven hospitals to identify the records of these MDR-TB patients, which contained documentation of routine contact tracing performed for each case of active TB disease	collected from contact: gender, age, country of birth, employment status, smoking status, alcohol usage, intravenous drug use, Bacille Calmette–Guérin scar, comorbidities, type of contact	NR	NR	NR		Chest X-ray surveillance	Tuberculin skin test (TST) was the predominant mode of TB exposure screening	Tested	NR
270	Steinmann et al 2018	NA	Q1, Q4	Not applicable (non-comparative interventional study)	interim report	Descriptive	2 years	5941	123311	Leprosy	Direct contact	manual	Leprosy Post-Exposure Prophylaxis (LPEP) programme: three key interventions: tracing the contacts of newly diagnosed leprosy patients; screening the contacts for leprosy; and administering SDR to eligible contacts.	NR	Sri Lanka and Tanzania: household contacts only; Indonesia, Myanmar and Nepal: household and neighbour contacts; Brazil and India: household, neighbour and social contacts	NR	NR	NR	NR	Leprosy patients diagnosed within a defined period prior to the start of the field work and throughout a 3-year implementation term are invited by local health staff or by trained volunteers to participate in the study.	NR	NR	NR	NR	NR	NR	NR	NR			traced and screened for signs and symptoms of leprosy disease no earlier than 1 month post initiation of the MDT treatment of the index patient. the approach for screening differs between countries, with Indonesia piloting a self-screening protocol whereby contacts receive simple pictorial and text aids to detect leprosy and then identify themselves if they detect possible signs or symptoms of le…	NR	Not Tested	No incentives are paid to patients, contacts, health staff or volunteers but the latter are entitled to reimbursement of costs associated with contact tracing
272	Bharti et al 2021	10.1016/j.ajic.2020.11.008	1,2,3,4	No	Observational case study	Descriptive	2 years	81	NR	Mumps	Airborne/ direct contact	Manual	Contact tracing was initiated after a positive test result. An average of 7.4 contacts was reported by students, with contact information for about 50% being usable. The tracing was most valuable for identifying contacts through social interactions and gatherings, especially banned gatherings.	NR	A contact was defined as someone who was within 3 feet of the case for a prolonged period or had direct exposure to respiratory secretions during the infectious period.	NR	NR	NR	Not specifically defined but likely refers to those within the immediate social circle or attending the same gatherings	Diagnosed through University Health Services, implying a positive test result.	NR	NR	NR	The process involved identifying contacts through self-reported social behaviors.	Was done through information provided by the confirmed cases.	Information was passed via phone calls and emails, with varying degrees of success.	Direct contact by health departmerns or contact tracing teams	Indirect	NR		Those who were reached and agreed to comply were asked to quarantine and monitor for symptoms. Surveillance details are not explicitly given, but daily checks are mentioned for those in quarantine and isolation		Not Tested	NR
273	Shelby et al 2021	10.3389/fpubh.2021.721952	1,2,3,4	No	Prospective cohort study	Prospective study	1 month 2 weeks	1705	2437	COVID-19	Airborne/ direct contact	Manual	The contact tracing was primarily manual, with telephone calls made to cases and contacts. The use of the city's existing emergency management software suggests a digital component for information management. The city's lead epidemiologist sent a daily list of new COVID-19 cases to volunteer leaders. Case investigators contacted cases within 24 hours to identify close contacts. Contact names and …	NR	Close contact was defined as someone who spent ≥15 minutes within a six-foot radius of the case during the infectious period.	NR	NR	NR	NR	NR	NR	NR	Notification was done by telephone, with cases reported to the NHHD.	Investigators telephoned cases within 24 hours to conduct interviews and identify close contacts.	This was done through interviews with confirmed cases to identify individuals they had been in close contact with.	Contacts were informed of their exposure via telephone calls from contact notifiers.	Direct contact by health departmerns or contact tracing teams	Indirect	Contact status	Other	Contacts were counseled to self-monitor for symptoms, seek testing if symptomatic, and self-quarantine for 14 days from the last exposure date.	Contacts were advised to seek testing if they became symptomatic.	Tested	NR
274	Chambers et al 2023	10.17269/s41997-023-00773-6	2,3,4	No	Report	Descriptive	23 months	NR	NR	COVID-19	Airborne/ direct contact	Combined	The contact tracing method was a hybrid of digital and manual. It involved making phone calls for follow-up, supported by a provincial information system, the Public Health Case and Contact Management Solution (CCM), for data entry and management. The strategy involved the PHO developing a centralized program to support 34 PHUs with contact management, specifically high-risk close contacts, throu…	NR	NR	NR	NR	NR	NR	NR	NR	NR	NR	A field sampling unit was set up. Two swabs were taken per case and tested. Positive samples were sent for sequencing.	The process of identifying contacts is not explicitly described, but it can be inferred that PHUs identified high-risk close contacts and used the CCM system to manage and transfer information to the CTI.	Information was passed on to contacts through phone calls, which involved symptom assessment and delivery of guidance on testing and self-isolation.	Direct contact by health departmerns or contact tracing teams	Indirect	contact status; symptom monitoring and health guidance	Symptom monitoring and health guidance	The follow-up action included monitoring the volume of submissions and the timeliness of contact notification.	Automated RNA extraction and RT-PCR were used for testing. Quality checks were performed with additional PCRs. Environmental swabs were also taken and tested.	Tested	NR
275	de et al 2021	10.1186/s12879-021-06166-9	2,3,4	No	Prospective cohort study	Prospective study	8 days	24	323	COVID-19	Airborne/ direct contact	Manually	Symptomatic individuals from MSFAC were tested with RT-PCR. The entire MSFAC staff was considered as contacts, and symptomatic individuals were tested regardless of contact history. Confirmed cases were isolated and medically monitored, and contact tracing was conducted by phone. Serological tests were offered one month after the outbreak to all MSFAC staff.	NR	Moderate to high risk of exposure, e.g., same household, room, team, or about 15 min face-to-face at <1 m distance.	Not explicitly defined but implied as someone with significant exposure to a confirmed case.	NR	Sharing the same household with a confirmed case.	Implied as those with face-to-face contact for 15 minutes at a distance of less than 1 meter.	Positive RT-PCR test results and/or positive serology.	Excluded after one or two negative RT-PCR tests, depending on the timing of symptom onset or clinical suspicion.	NR	Case 7 was immediately notified to the French health authorities upon confirmation.	An investigation was performed to identify transmission chains, manage cases, and take countermeasures to contain viral transmission.	Contacts were identified through interviews using a standardized questionnaire, asking about activities and contacts in the 14 days prior to symptom onset and in the last 48 hours to identify at-risk contacts.	Information was likely passed on via phone interviews as part of the contact tracing process.	Direct contact by health departmerns or contact tracing teams	Indirect	NR		Contacts were quarantined at home for 14 days and supervised daily by phone. Yes, daily monitoring of contacts was performed by phone.	Contacts with symptoms had an RT-PCR test, and later serological testing was offered to all staff.	Tested	NR
277	Verdonck et al 2023	10.3389/fpubh.2023.1000617	2,3,4	No	Report	Qualitative non-randomized study	1 year 9 months			COVID-19	Airborne/ direct contact	Combined	The contact tracing was a hybrid of digital and manual methods, utilizing a tele-based system for referrals, smart phones for communication, and a secure messaging app for confidential information. COVID coaches also conducted home visits when necessary. The strategy involved proactive support for SARS-CoV-2-infected patients with complex needs, backward and forward tracing, and practical assista…	NR	NR	NR	NR	NR	NR	NR	NR	NR	Notification was done through a tele-based system for referrals, especially when the centralized call center was not considered sufficient.	COVID coaches contacted index cases to support self-isolation and assisted with backward and forward contact tracing.	This was performed by the COVID coaches with the help of index cases during interviews.	Coaches helped index cases to call their contacts and also followed up directly in some instances.	Face-to-face	Face-to-face	Contact status	Other	Follow-up consisted of regular communication to check if infected contacts needed support and practical assistance. Surveillance was not explicitly described as a separate activity but seems to be a part of the contact tracing and follow-up process.	COVID coaches provided assistance in obtaining testing codes and facilitated testing, particularly for people without a general practitioner.	Tested	NR
278	Edmiston et al 2010	10.1258/ijsa.2010.010118	Q1, Q2, Q3, Q4	Yes	Before/after study	Before/after study	2 weeks	70	162	Chlamydia	Sexual contact/ bloodborne	Manual	Clients were advised verbally about the need for contact tracing and were offered letters for contacts’ doctors + the clients were offered ‘Make Contact’ cards to read and to pass on to contacts	Clients were advised verbally about the need for contact tracing and were offered letters for contacts’ doctors	Sexual partners from the past 6 months	NR	NR	NR	NR	male and female clients aged 18 years of age or over, diagnosed with microbiologically confirmed genital Chlamydia trachomatis infection	NR	NR	Through their doctor	NR	Through the index case	A yellow, wallet-sized ‘Make Contact’ card and a website (www.chlamydiahelp.net). The ‘Make Contact’ card contained information for index cases printed on one side and information for contacts on the reverse, and also included the website address. The website provided general information about chlamydia, links to SHCs, contact tracing information, STI advice for young people and information for c…	Unique identifiers and contacts cards	Indirect	Contact status	Other	NR	NR	Not Tested	NR	None
280	Roy et al 2016	10.1016/j.jhin.2016.02.023	2,3,4	No	Outbreak investigation	Descriptive	NR	19	NR	Crimean-Congo haemorrhagic fever	Direct contact	Manual	The strategy included: Identifying contacts through guidelines from ACDP and ECDC. Assessing the risk of exposure and categorizing contacts for appropriate follow-up. Using active surveillance for high-risk contacts and passive surveillance for low-risk contacts. Contact tracing for flight passengers, healthcare workers, and community contacts, including a helpline number via NHS 24.	NR	A contact was defined as a person who has been exposed to the infected person or their biological materials after the onset of fever.	NR	NR	Likely considered under family members who had high-risk exposure.	Those who were placed under active surveillance, such as family members or healthcare workers with direct exposure to the patient or their biological materials.	individual with laboratory-confirmed CCHF.	NR	NR	NR	NR	Contacts were identified through assessments by public health units and employers' occupational health services for healthcare workers, with additional identification by the airline carrier and airport authority for those on the flight.	Contacts were informed directly if they were in close proximity to the case on the flight. A designated helpline number was also introduced for passenger information dissemination.	Direct contact by health departmerns or contact tracing teams	Indirect	Contact status	Other	Contacts were asked to monitor their temperature and report any fever or symptoms. High-risk contacts were placed under active surveillance, and low-risk contacts under passive surveillance. Yes, with active surveillance for high-risk contacts and passive for low-risk contacts.	NR	Not Tested	NR
281	So et al 2023	10.3346/jkms.2023.38.e28	1,2,4	No	Outbreak investigation	Descriptive	3 weeks	20	2286	Measles	Airborne/ direct contact	NR	Contact tracing involved identifying individuals who had been in contact with the index patient and secondary cases in the hospital. Active surveillance and prompt post-exposure prophylaxis were also part of the strategy. Health authorities monitored a total of 2,286 contacts.	NR	NR	NR	NR	NR	NR	Laboratory confirmation in suspected cases through viral RNA detection, IgM, a four-fold increase in IgG antibody concentration, or isolation of the virus.	Anyone with clinical symptoms or epidemiological links.	NR	NR	Included documentation of demographic characteristics, epidemiologic data, and clinical manifestations. Immunization status was confirmed using medical records.	Involved monitoring a total of 2,286 contacts after identifying individuals who had contact with the index and secondary cases.	Contacts with symptoms were instructed to visit screening centers for laboratory examination and treatment.	NR		NR		Monitoring until no additional cases were documented during the 21-day incubation period.	Laboratory confirmation was performed for suspected cases.	Tested	NR
282	Eposi et al 2021	10.4081/jphia.2021.1775	1,2,4	No	Outbreak investigation	Descriptive	2 months	17	NR	Measles	Airborne/ direct contact	Manual	The contact tracing was done manually, as the investigators visited the homes of positive cases and those within a 100m radius. The strategy involved visiting homes of positive cases and those nearby, identifying missed cases in the community, and using a symptom-onset timeline to trace potential transmission paths.	NR	NR	NR	NR	NR	NR	Suspected case with laboratory-positive results for IgM antibody.	Fever and maculo-papular rash plus either cough, coryza, or conjunctivitis.	NR	The method of notification is not explicitly described, but it is mentioned that some cases were notified by the health center	Investigators reviewed registers, visited households, and reconstructed transmission chains based on symptom onset.	Contacts were identified through home visits and investigations around the homes of positive cases within a specified radius.	NR	NR	NR			There was active surveillance as investigators visited homes and identified additional cases in the community.	Testing is implied by the identification of confirmed cases through laboratory results for IgM antibody but is not explicitly described.	Tested	NR
283	Barrett et al 2020	10.2807/1560-7917.ES.2020.25.23.2000972		No	Prospective cohort study	Prospective study	7 weeks	NR	1336	COVID-19	Airborne/ direct contact	Digital	Contact tracing involved calling individuals identified as contacts of confirmed COVID-19 cases and categorizing them as casual or close contacts. Daily text messages were sent to asymptomatic close contacts for 14 days to monitor symptoms.	NR	NR	≥ 15 min face-to-face exposure	< 15 min face-to-face exposure	NR	NR	Clinical symptoms (fever/cough/shortness of breath) and laboratory confirmation (detection of SARS-CoV-2 nucleic acid).	NR	NR	Done through the public health system when a case was identified.	Investigation involved classifying contacts as casual or close and referring symptomatic individuals for testing.	Contacts were identified through the public health department calls.	Information was passed through individual calls, written information, and daily text messages.	Direct contact by health departmerns or contact tracing teams; Apps and technology-based notification	Indirect	Contact status	Other	Daily texts for 14 days to monitor symptoms and follow-up calls if symptoms were reported. Active surveillance was done via daily text messaging.	Symptomatic close contacts were referred for priority COVID-19 testing.	Tested	NR
284	Mills et al 1978			No	Retrospective cohort study	Retrospective study	NR			Gonorrhea and syphilis	Sexual contact/ bloodborne	Manual	The contact tracing strategy included interviewing patients with gonorrhea or syphilis, recording contact information, and visiting contacts who were not already informed or attending a clinic for care. Health workers categorized contacts based on the likelihood of being traced and informed, such as "untraceable," "already attending a clinic," "patient to inform," etc.	NR	NR	NR	NR	NR	NR	NR	NR	NR	Case notification is not explicitly described, but it can be inferred that patients were notified of their diagnosis during their clinic attendance, as the interviews took place after diagnosis.	Case investigation seemed to involve interviewing diagnosed patients about their sexual contacts to identify partners at risk and encourage their prompt attendance at a clinic for examination and treatment.	Contact identification was done through patient interviews where the health worker would record information about sexual partners who may have been exposed.	The text mentions different assessments made by health workers on how contacts would be informed, such as the patient informing the contact, the health worker informing the contact, or sending special reports to other clinics or the DHSS (Department of Health and Social Security).	Apps and technology-based notification	Indirect	Symptom monitoring and health guidance; educational materials and instructions	Symptom monitoring and health guidance	Follow-up actions included visits by health workers and reinterviews where the health worker would determine the effectiveness of the patient in locating and informing contacts, as well as any further actions needed.	While the specifics of how testing was done are not mentioned, the text indicates that contacts were examined, and a record of this examination was kept on contact cards.	Tested	NR
285	BÃ¤chli et al 2022	10.1016/j.infpip.2022.100211	Q1, Q2	Not applicable (non-comparative interventional study)	Retrospective, nested Case-Control Study	Prospective study	6 years (2008-2014)	327	3013	Meticillin-resistant Staphylococcus aureus (MRSA)	Direct contact	Mixed	Researchers used the hospital patient administration system to identify MRSA index cases and their contacts, and traced back the contacts for up to one year before the index case was reported. These contact paltients were then screened for MRSA up to one year follownig the exposure.	NR	Individual who shared a room or ward with a confirmed MRSA index patient	NR	NR	NR	NR	hospitalization and MRSA detection (from clinical specimens), documented by a positive culture from the microbiology laboratory	NR	NR	NR	Contacts of index cases were traced back up to one year before the index case was reported and minimal contact time was not defined. Those contact patients who had shared a room with an index patient and were discharged, were screened upon readmission up to one year following the exposure. For contact patients who were not re-admitted to our hospital group within a year, the indicator was deleted…	determined using patient administration system (SAP®; SAP SE, Walldorf, Germany).	NR	NR	NR			NR	nasal and inguinal swabs as well as wound (if available) and urine samples (in case of an indwelling urinary catheter). Samples were processed with selective culture media (mannitol salt-agar-oxacillin biplates) and MRSA were confirmed according to standard laboratory procedures.	Tested	NR
287	Solsona et al 2001		Q1, Q2	Not applicable (non-comparative interventional study)	Cohort study	Descriptive	1 year (1 Jan 1997- 31 Dec 1998)	251	858	Tuberculosis	Airborne/ direct contact	Manual	Conventional contact tracing	restriction fragment length polymorphism (RFLP)	Contacts were classified according to the characteristics of the index case into three groups: 1) contacts of cases who were smear and sputum-positive (group A1); 2) contacts of cases who were smear-negative but culture-positive (group A2); and 3) contacts of cases who were smear-negative and culture-negative (group A3).	NR	3) Non-co-residents	1) Intimite co-residents 2) Non-intimite co-residents	NR	1) Smear and sputum-positive case 2) 1) Smear-negative but culture-positive case 3) Smear-negative and culture-negative case	NR	NR	NR	NR	Conventional contact tracing (CCT) was carried out using the 'stone-in-the-pond principle'. The basic check up consisted of a standardized interview, the Mantoux skin test (TST), chest X-ray and examina_x0002_tion of sputum in cases with X-ray compatible with TB and/or respiratory symptoms.	NR	NR	NR			NR	Mantoux skin test (TST) chest X-Ray Examination of sputum in cases with x-ray compatible with TB and/or respiratory symptoms The skin test was performed with 2 TU of PPD RT-23, and cases with an induration of more than 5 mm were considered positive.	Tested	NR
288	Parvaresh et al 2018	10.1136/bmjresp-2018-000341	Q1, Q2	Not applicable (non-comparative interventional study)	Retrospective cohort study	Retrospective study	12 months (1 Jan - 31 Dec 2013)	53	171	Tuberculosis	Airborne/ direct contact	NR	TB screening and contact tracing at Parramatta Chest Clinic	None.	NR	household contact or having spent prolonged periods of time in close proximity with a patient with infectious TB.	NR	NR	NR	NR	NR	NR	NR	NR	NR	NR	NR	Indirect			Chest radiograph (CXR) surveillance and clinical follow-up are usually undertaken at 3, 6, 12 and 24 months, in the absence of symptoms of active disease.	Contact screening was conducted by performing a tuberculin skin test (TST) and CXR. The TST was performed by intradermal injection of 0.1 mL of purified protein derivative into the volar aspect of the forearm and measuring the diameter of induration (skin elevation, not erythema) in 2–3 days.13 A positive reaction was defined as ≥10 mm, but the interpretation of TST results between 5 and 10 mm wa…	Tested	NR
289	Van et al 2004	10.1016/S0168-8278(04)00089-3	Q2	Not applicable (non-comparative interventional study)	Cohort study	Descriptive	8 years (1992-1999)	738	1219	Hepatitis B	Sexual contact/ bloodborne	NR	Tracing and immunization of contacts in the antenatal screening program.	None.	NR	NR	NR	NR	NR	NR	NR	NR	NR	NR	NR	NR	NR	Indirect			NR	NR	Not Tested	NR
291	Corless et al 2000	10.1183/09031936.00.16597600	Q1, Q2, Q4	Not applicable (non-comparative interventional study)	Retrospective cohort study	Retrospective study	2 years (1996-1998)	116	1357	Tuberculosis	Airborne/ direct contact	Manual	local tuberculosis (TB) contact-tracing	None	NR	NR	NR	NR	NR	NR	NR	NR	NR	Interviewed by the "TB Health Visitor"	Following notification of a case of suspected tuberculosis to the "Proper Officer" of the local authority, a program of screening close contacts of the index case is implemented. The TB health visitor responsible for the locality in which the index case lives is notified and the index case is then interviewed.	NR	NR	NR			NR	Chest X-Ray If indicated, a Heaf test As standard mycobacterial culture techniques may take more than six weeks, contact tracing procedures may be undertaken before mycobacterial species and antibiotic sensitivities in the index case are known	Tested	NR
292	Akkerman et al 2012	10.1007/s00430-012-0235-4	Q1	Not applicable (non-comparative interventional study)	Case report	Descriptive	NR	1	175	Tuberculosis	Airborne/ direct contact	Manual	Contact tracing of one index case and their contacts	None	NR	NR	NR	NR	NR	NR	NR	NR	NR	Case identified in clinical practice with a history of 18 months' cough, not responding to antibiotics and weight loss of 19 kg. Conventional and computed chest radiography. Bronchoscopy and bronchocopic inflammation. Finally the case was linked via restriction fragment length polymorphism (RFLP) to an elderly Dutch patient in the care home she worked in who had a lymph node M. bovis infection 5 …	the Municipal Health Authority (MHA) conducted contact tracing according to the ring principle following the Dutch guidelines. During this investigation, contacts are classified into circles around the index case. In the first circle of contacts, 24/74 persons were TST-positive (induration C10 mm) with only 7 of these 24 testing positive with QFT-GIT. Among a second circle of 31 colleagues, 7 tes…	NR	NR	NR			NR	IGRA (Quantiferon-Gold in tube; QFT-GIT was only performed in individuals testing tuberculin skin test (TST)-positive.	Tested	NR
293	O'Callaghan et al 2021	10.1007/s11845-020-02389-y	Q2, Q3	Not applicable (non-comparative interventional study)	National survey	Cross-sectional	7 days	NR	NR	COVID-19	Airborne/ direct contact	Digital	National survey of the Irish population to examine barriers and levers to the use of a contact tracing App.	None	NR	NR	NR	NR	NR	NR	NR	NR	NR	NR	NR	NR	NR	Indirect			NR	NR	Not Tested	NR
295	Lucivero et al 2022	10.1080/09581596.2021.1925634	Q3	Not applicable (non-comparative interventional study)	qualitative study	Qualitative non-randomized study	1 month	NR	NR	COVID-19	Airborne/ direct contact	digital	mobile applications to support contact tracing from 9 countries	NR	NR	NR	NR	NR	NR	NR	NR	NR	NR	NR	NR	NR	NR	Indirect			NR	NR	Not Tested	NR
296	Levine et al 2016	10.15585/mmwr.mm6515a4	Q1, Q2	Not applicable (non-comparative interventional study)	Report	Descriptive	1 month	NR	201	Ebola	Direct contact	manual	Ministry of Health and Sanitation introduced a contact tracing system	NR	NR	NR	NR	NR	NR	based on WHO criteria: World Health Organization. Ebola and Marburg virus disease epidem_x0002_ics: preparedness, alert, control, and evaluation. Interim manual version 1.2.2014. Available at: http://www.who.int/csr/disease/ebola/manual_EVD/en. Accessed 4 November 2014.	a suspected or probable case met ≥1 of 3 criteria: (1) a person with fever and ≥3 of the following symptoms: vomiting, headache, nausea,diarrhea, difficulty breathing, fatigue, abdominal pain, loss of appetite, muscle or joint pain, unexplained bleeding, difficulty swallowing, and hiccups; (2) a symptomatic person (see list above) who attended a funeral or cared for someone who was sick; and (3) …	as left	NR	NR	NR	NR	NR	Indirect			NR	NR	Not Tested	NR
297	Wiseman et al 2015	https://doi.org/10.5588/ijtld.14.0585	Q1|Q2	Yes	Prospective cohort study	Prospective study	15 months	1093	NA	Tuberculosis	Airborne/ direct contact	NR	NIH case definitions for pediatric tuberculosis	Protocol based definitions for pediatric tuberculosis	NR	NR	NR	NR	NR	NIH case definition: ≥ 1 symptom/sign together with microbiological confirmation of Mycobacterium tuberculosis Protocol case definition: Bacteriological or histological confirmation of M. tuberculosis,either 1) alone, (with/without TB exposure/alternative [non-TB]CXR diagnosis), or with 2) either a TB-compatible CXR, or 3) well_x0002_defined symptoms/signs	*Definition of possible TB* NIH case definition: ≥ 1 symptom/sign and either 1) a positive treatment response or documented exposure to M. tuberculosis or immunological evidence of M. tuberculosis infection, or 2) a CXR Protocol case definition: Either of the following: 1) non-specific histology, or 2) a TB-compatible CXR, or 3) symptoms/signs with or without TB exposure	NIH case definition: ≥ 1 symptom/sign and a TB_x0002_compatible CXR and either: 1) a positive treatment response, or 2) documented exposure to M. tuberculosis, or 3) immunological evidence of M. tuberculosis infection Protocol case definition: 1) Non-specific histology with a) a TB-compatible CXR, or b) symptoms/signs, or 2) a TB_x0002_compatible CXR with a) symptoms/signs, or b) TB exposure	NR	History of TB exposure was captured using information including the presence of contact with a known adult (.18 years old) household or other TB source case (person currently receiving anti-tubercu_x0002_losis treatment regardless of sputum smear status or disease type), the level of exposure and the number of TB cases in the household. The level of exposure was reported as a contact score of 1–1…	Children were included in the analysis of potential TB cases if they were documented as having confirmed, probable or possible TB (protocol definition); they were reported by the study team, parent or health care provider (TB clinic or referral hospital); or if there was laboratory evidence of M. tuberculosis at any time during the study period	NR	NR	Indirect			NR	Measures of tuberculous infection included tuber_x0002_culin skin test (TST) and IGRA results.	Tested	NR
299	Fernandes et al 2022	10.1177/00333549221114343	Q1, Q2,Q4	Not applicable (non-comparative interventional study)	Cohort Study	Retrospective study	NR	152	1582	COVID-19	Airborne/ direct contact	manual	contacting all people with confirmed COVID-19 residing in that geographic area and asking them to list all individuals with whom they came into contact from 2 days before symptom onset until the day they were contacted.	NR	NR	NR	NR	NR	High-risk contacts were those who had physical contact with a person with confirmed COVID-19 within 2 m for >15 minutes during a 24-hour period. Low-risk contacts were those who had contact with a per_x0002_son with confirmed COVID-19 for <15 minutes, >2 m apart, in an outdoor or ventilated environment	NR	NR	NR	NR	PHU staff interviewed each person with confirmed COVID_x0002_19 (ie, confirmed case), generally within 24 hours after receiving a positive test result, to identify the transmission pathway and the people with whom the confirmed case was in contact	NR	NR	NR	Indirect			PHU staff also monitored contacts for 14 days after their last contact with the confirmed case. High-risk contacts were quarantined and contacted daily for symptomatic evaluation for not longer than 14 days since their last exposure to a person with confirmed COVID_x0002_19. Low-risk contacts were advised to monitor their symptoms and practice social restriction.	NR	Not Tested	NR
300	Thakur et al 2022	10.3390/tropicalmed7060098	Q1, Q2,Q4	Not applicable (non-comparative interventional study)	cross-sectional	Cross-sectional	NR	17943	6067	COVID-19	Airborne/ direct contact	manual	case investigation and contact tracing (CICT) program	NR	people who are within 2 m proximity of a confirmed case for more than 15 min.	NR	NR	NR	NR	who are laboratory confirmed (through nucleic acid amplification tests and/or rapid antigen tests)	NR	NR	interviewed by CT team	NR	tracing all newly confirmed cases within 24 h and documenting their close contacts through a case investigation form	tracing and testing close contacts for COVID-19 infection and documenting their status using a close contact form within 48 h of the index case notification	Direct contact by health departmerns or contact tracing teams	Indirect	Contact status	Other	they test negative, they are quarantined for 14 days, followed up, and the outcome documented using a follow-up form on the 14th day	nucleic acid amplification tests and/or rapid antigen tests	Tested	NR	Figure 1 for process "A form" for case investigation, "B1 form" for tracing contacts; "B2 form" for follow-up at 14 days
301	Lal et al 2022	10.1017/dmp.2020.361	Q4	Not applicable (non-comparative interventional study)	review	Review	NR	NR	NR	Ebola, COVID-19	Direct contact	NR	NR	NR	NR	NR	NR	NR	NR	NR	NR	NR	NR	NR	NR	NR	NR	Indirect			NR	NR	Not Tested	NR
302	HernÃ¡n et al 2016	10.1016/j.arbres.2015.07.014	Q1	Not applicable (non-comparative interventional study)	cohort study	Prospective study	NR	1	39	Tuberculosis	Airborne/ direct contact	manual	Exposed individuals were censored using the concentric circle approach	NR	contacts were classified as high priority (individuals with contact >6 h/day, children younger than 5 years, immuno_x0002_compromised individuals), medium priority (individuals with daily contact, but <6 h/day), and low priority (sporadic contact)	NR	NR	NR	see Contact column	NR	NR	NR	NR	NR	NR	NR	NR	Indirect			High-risk contacts with a negative tuberculin test were treated for probable infection, and theMantoux test was repeated 2months later. Ifthe second tuberculin test was negative, chemoprophylactic treatment was administered. After active disease was ruled out, treatment for latent infection (TLI) was administered to contacts classified as high risk, medium risk, or sporadic risk due to concomitan…	Mantoux tuberculin testing; Exposed individuals whose tuberculin test was positive were screened for disease with chest X-ray and serial sputum cultures Interferon gamma release assays (IGRA)	Tested	NR
303	Jarvis et al 1999	10.1258/0956462991914023	Q1|Q2	Not applicable (non-comparative interventional study)	Retrospective review	Retrospective study	5 years	928	1132	Chlamydia	Sexual contact/ bloodborne	Manual	Partner notification	NR	Sexual contact	NR	NR	NR	NR	Patients testing positive in a genitourinary medicine (GUM) clinic	NR	NR	NR	The number of sexual contacts within the previous 3 months, reported by each index patient. The type of relationship of the contacts with the index patients, whether regular or not regular	The most recent sexual contact was categorized as the first partner. Other partners were categorized as second, third and so on in the order the patient identified them. For statistical analysis up to 3 partners were included	contact slips or verbal information	Unique identifiers and contacts cards; Home visits and in-person communication	Indirect	NR		NR	NR	Not Tested	NR
304	FitzGerald et al 1998	10.1258/0956462981921305	Q1|Q2	Not applicable (non-comparative interventional study)	Retrospective postal survey	Retrospective study	2 months	1219	1887	Gonorrhea	Sexual contact/ bloodborne	Manual	Partner notification	NR	NR	NR	NR	NR	NR	NR	NR	NR	NR	NR	NR	NR	NR	Indirect			NR	NR	Not Tested	NR
305	Plotkin et al 2018	10.1007/s10461-017-1936-x	Q1, Q2	Not applicable (non-comparative interventional study)	Cross-sectional Study	Cross-sectional	4 months	390	249	HIV	Sexual contact/ bloodborne	manual	partner notifcation in HIV testing services (HTS)	NR	NR	NR	NR	NR	NR	diagnosed with HIV through provider-initiated testing and counseling (PITC) or on-site voluntary counseling and testing (VCT) at the study facilities	NR	NR	NR	NR	Index clients were asked to list current or past (within 24 months) sexual partners, provide loca_x0002_tor information (most relevant being phone number), and decide how the partner was to be contacted for the referral to HTS.	Partners were given the name and room number of the counselor who had conducted the index client testing, and were ofered HIV testing by the same counselor or another study counselor	Direct contact by health departmerns or contact tracing teams	Indirect	Symptom monitoring and health guidance	Symptom monitoring and health guidance	NR	NR	Not Tested	NR
306	Marks et al 2000	10.1164/ajrccm.162.6.2004022	Q2	Not applicable (non-comparative interventional study)	Retrospective database study	Retrospective study	1 year	1080	6225	Tuberculosis	Airborne/ direct contact	NR	NR	NR	NR	NR	NR	NR	NR	a positive tuberculin skin test (TST) as greater than or equal to 5 mm reaction to 0.1 ml of 5 tuberculin units of purified protein derivative	NR	NR	NR	NR	NR	NR	NR	Indirect			NR	NR	Not Tested	NR
307	Voss et al 2006	10.1111/j.1440-1754.2006.00809.x	Q1	Not applicable (non-comparative interventional study)	Cohort study	Descriptive	11 months	1	50	Tuberculosis	Airborne/ direct contact	NR	infectious cases and their household members were questioned using interpreters as appropriate	NR	NR	e persons who had lived in the same household or who had spent prolonged periods within enclosed environments with an infectious TB case during the case’s infectious period	NR	NR	NR	Patients were defined to have TB disease if Mycobacterium tuberculosis (M. tuberculosis) was cultured from a clinical specimen using standard laboratory methods; if tissue specimens had his_x0002_tologic appearance consistent with TB; if M. tuberculosis DNA was demonstrated by polymerase chain reaction of clinical specimen or if symptoms, clinical signs and radiological abnormalities were consist…	NR	NR	NR	NR	NR	NR	NR	Indirect			NR	Close contacts were screened with 5-tuberculin unit Mantoux test, and if negative a repeat 8 weeks later, or single Mantoux test if last exposed >8 weeks previously. Written consent from parents or a guardian was sought before Mantoux testing of children aged under 16 years	Tested	NR
308	van et al 2017	10.1186/s12875-017-0676-3	Q2	Not applicable (non-comparative interventional study)	Landscape analysis (questionnaire)	Descriptive	NR	1411 GPs	NR	Chlamydia	Sexual contact/ bloodborne	Manual	NR	NR	NR	NR	NR	NR	NR	NR	NR	NR	NR	NR	NR	NR	NR	Indirect			NR	NR	Not Tested	NR
309	Chitneni et al 2020	10.1177/0956462420915395	Q2	Not applicable (non-comparative interventional study)	Analysis of prospective cohort study	Prospective study	12 months	37	NR	STIs	Sexual contact/ bloodborne	Manual	Counseling about partner notification and treatment and given partner notification cards Partner notification cards stated the possibility of STI exposure and encouraged the recipient to seek medical attention. Partners could present the card at the study-site or a DoH clinic for STI syndromic management. Participants were encouraged but not required to take partner notification cards.	NR	NR	NR	NR	NR	NR	Positive ST laboratory-screening	NR	NR	NR	NR	NR	NR	NR	Indirect			NR	NR	Not Tested	NR
310	Rajasekar et al 2023	10.37506/ijphrd.v14i2.19092	Q1, Q2	Not applicable (non-comparative interventional study)	Cohort study	Descriptive	6 months (2020)	138	1602	COVID-19	Airborne/ direct contact	NR	Contact tracing among front-line workers with possible COVID-19 symptoms.	None	NR	NR	NR	NR	NR	NR	NR	NR	NR	Once a front-line worker is reported to be positive for COVID-19, the person is isolated and the details of the person who has been infected is immediately informed to the team in the HPC (Health Promotion Clinic) which is being used as the control room to coordinate all contact tracing works. Once case identified, details were documented.	NR	NR	NR	Indirect			Front-line workers with possible symptoms of COVID-19 or had come in direct contact with a “case”, were isolated and the complete details pertaining to “contact tracing” as per the guidelines laid by the John Hopkins University were obtained.	RT-PCR to check for COVID-19 infection after 14 days.	Tested	NR
311	Gong et al 2022	10.4178/epih.e2022106	Q2	Not applicable (non-comparative interventional study)	Survey	Cross-sectional	2 months	190 contact tracers	NR	COVID-19	Airborne/ direct contact	Both	Credit card records, handwritten visitor logs, Ki-Pass, Safe call	NR	NR	NR	NR	NR	NR	NR	NR	NR	NR	NR	NR	NR	NR	Indirect			NR	NR	Not Tested	NR
313	Lee et al 2020	10.1016/j.hlpt.2020.08.010	Q1|Q2|Q4	Not applicable (non-comparative interventional study)	Retrospective study	Retrospective study	NR	NR	NR	COVID-19	Airborne/ direct contact	Digital	data which top more than a day. This led to KCDC developing an automated public health surveillance which uses all form of digital data such as card transaction, mobile phone location data and allow a full recollection of any patient’s movement for the last 48 h in just 10 min	NR	NR	NR	NR	NR	NR	NR	NR	NR	send text message alerts when a new infection emerges in the area where they live or work.	NR	NR	NR	NR	Indirect			NR	NR	Not Tested	NR
314	McCormick et al 2023	10.1017/cts.2023.33	3	No	Cross-sectional Study	Cross-sectional	3 months	NR	NR	COVID-19	Airborne/ direct contact	NR	NR	NR	NR	NR	NR	NR	NR	NR	NR	NR	NR	NR	NR	NR	NR	Indirect			NR	NR	Not Tested	NR
315	Sullivan et al 2021	10.1016/j.lanwpc.2021.100297	1, 2	No	Retrospective database study	Retrospective study	1 year 2 months	NR	NR	COVID-19	Airborne/ direct contact	NR	Contact tracing involved both upstream (identifying contacts during the acquisition period two weeks prior to symptoms onset) and downstream (identifying contacts during the infectious period) contact tracing. Interdisciplinary outbreak teams were also established for case, contact, and outbreak management in certain settings.	NR	NR	NR	NR	NR	Identified through routine testing in high-risk industries or geographic regions, but no explicit definition is given.	Cases with PCR-confirmed illness.	NR	NR	Done by the Department of Health once cases were reported in the state's PHESS.	Included detailed questionnaires to assess risk and probable source of infection, with upstream contact tracing to identify possible source cases.	Done by the Department of Health, focusing on both upstream and downstream contacts, particularly during the infectious period.	NR	NR	NR			Close contacts were tested, and those refusing testing at day 11 were required to quarantine for an additional 10 days.	Close contacts were offered testing, and widespread testing was conducted in outbreak settings.	Tested	NR
316	Rannikko et al 2022	10.1093/ofid/ofac214	1,2,4	No	Retrospective database study	Retrospective study	1 year	4739	NR	COVID-19	Airborne/ direct contact	Combined	Both digital (via a national COVID-19 digital proximity tracing app, Koronavilkku) and manual (phone calls and interviews) methods were used for contact tracing. The digital app was noted to have only marginal benefit in the region. Contact tracing was coordinated by the Infection Control Unit of Tampere University Hospital, which involved real-time analysis of CT data and ongoing development, su…	NR	NR	NR	NR	NR	High-risk (or close) contact was defined as direct contact with infectious secretions, being in a closed environment or <2 meters from a COVID-19 case for >15 minutes, or a healthcare worker to a COVID-19 case without proper PPE. Mask wearing altered the threshold for quarantine. Extended physical contact was considered high risk regardless of exposure time.	NR	NR	NR	NR	Involved systematic interviews during CT phone calls, with details about settings, duration of contact, and activities in the past 2 weeks to assess probable infection sources.	Achieved through interviews during CT calls and documented in a central database.	Done through phone calls, as indicated by the proportion of high-risk contacts reached by phone call being a performance indicator.	Direct contact by health departmerns or contact tracing teams	Indirect	NR		Contacts who developed COVID-19 were put into quarantine before the positive test result, as part of assessing CT system effectiveness. The effectiveness of the CT system was evaluated, which may imply some form of surveillance, such as monitoring the proportion of contacts who develop COVID-19 in quarantine.	Asymptomatic contacts were generally not tested unless during healthcare-associated outbreaks. The quarantine protocol did not include exit testing of asymptomatic cases.	Tested	NR
317	RodrÃ­guez et al 2021	10.1038/s41467-020-20817-6	1,2,3,4	No	Prospective cohort study	Retrospective study	4 weeks	NR	NR	COVID-19	Airborne/ direct contact	Digital	The contact tracing in this study was digital, utilizing the Radar COVID app which is based on Bluetooth technology. The app uses Bluetooth to exchange ephemeral identifiers between phones to detect and record close contacts. If two users are in proximity for over 15 minutes within a distance of 2 meters, the app registers this as a 'match.' Infected users can voluntarily enter a 12-digit code in…	NR	A 'match' established by the app when two phones exchange identifiers for a duration larger than 15 minutes and at a distance below 2 meters.	NR	NR	NR	NR	Not explicitly defined, but implied as individuals with a positive PCR test result.	NR	NR	Individuals who tested positive could enter a 12-digit code into the app to notify their contacts.	The study used data from the app, surveys, and follow-up calls for case investigation, always adhering to privacy-by-design principles.	Achieved through the app by recording close contacts when two phones matched the app's criteria for a potential exposure.	The app alerts users who have been in close contact with a positive case once the infected individual enters their 12-digit code.	Apps and technology-based notification	Indirect	Contact status	Other	Users receiving an alert are encouraged to follow up with a primary healthcare call center for potential testing and advice. Monitored through the app and follow-up actions.	Encouraged through follow-up calls to a primary healthcare call center after receiving an alert from the app.	Tested	NR
318	Anderegg et al 2023	10.1093/infdis/jiad074	1,2,4	No	Prospective cohort study	Prospective study	7 weeks	358	460	COVID-19	Airborne/ direct contact	Manual	Contact tracing (CT) was manual, conducted by the CT team from the Cantonal Physician's Office through structured telephone interviews. CT involved collecting data on sociodemographics, place of residence, workplace or school, symptoms, potential infection sources, activities, visited places, and close contacts. Close contacts were quarantined for 10 days and contacted for interviews if they test…	NR	Persons tested SARS-CoV-2 PCR positive by rapid-antigen or PCR test.	People in contact with the case (<1.5 m for >15 minutes) without adequate protection in the last 48 hours before symptom onset or diagnosis if asymptomatic.	NR	NR	NR	NR	NR	NR	Cases were notified by the CT team after diagnosis for interviews.	The investigation included a structured interview to collect detailed information.	Contacts were identified during the interviews with cases. Contacts were then reached out to by the CT team for quarantine and further interviewing if they tested positive.	Information was passed to contacts through the CT team via telephone.	Direct contact by health departmerns or contact tracing teams	Indirect	Contact status	Other	Contacts were quarantined for 10 days. They were also interviewed if they tested positive later. Surveillance was implied through the tracking of secondary cases arising from contacts during quarantine.	Contacts were encouraged to get tested if they developed symptoms or as advised by the CT team. Whole genome sequencing was recommended for all positive cases.	Tested	NR
321	Khalilzadeh et al 2006		1,2,4	No	Cross-sectional Study	Cross-sectional	2 years	68	224	Tuberculosis	Airborne/ direct contact	Manual	Contacts of new patients with active pulmonary TB were evaluated using questionnaires, symptoms review, BCG vaccination status, Tuberculin Skin Test (TST), and chest radiographs.	NR	NR	NR	NR	"Household contact" was defined as someone who lived for more than 30 days in the same house as the index case.	NR	Not explicitly defined but implied to be a case with a positive sputum smear for AFB.	NR	NR	NR	Involved reviewing symptoms, BCG vaccination status, TST, and chest radiographs.	NR	NR	NR	Indirect			Contacts underwent TST, chest radiographs, and sputum smear for AFB to assess TB infection.	Contacts were tested using TST, chest radiographs, and sputum smear for AFB.	Tested	NR
322	Cavaliero et al 2021	10.1016/j.actatropica.2021.106138	1,2,3,4	No	Retrospective active case finding	Retrospective study	3 years	154	10410	Leprosy	Direct contact	Manual	The contact tracing was manual, involving a team that traced previously diagnosed patients and then invited their household and nearest neighbor households for participation and screening. The strategy involved tracing previously diagnosed leprosy patients, verifying their diagnosis, obtaining informed consent, and conducting physical examinations of contacts for signs of leprosy.	NR	The study does not provide an explicit definition of "contact," but it implies that contacts included household members and individuals from the five nearest neighbor households.	NR	NR	NR	NR	NR	NR	NR	NR	Involved verifying the accuracy of previous leprosy diagnoses of traced patients.	This was done through the records of previously diagnosed patients, and contacts were invited to participate in the study.	Local health staff informed index patients a few days ahead of the team's visit, and the exact time of the team arrival was communicated.	Face-to-face	Face-to-face	NR		Contacts were screened for leprosy symptoms and were offered Post-Exposure Prophylaxis (PEP) with Single Dose Rifampicin (SDR) if they screened negative for symptoms.	Screening involved a comprehensive physical examination by a qualified clinician.	Tested	NR
323	Koura et al 2023	10.3390/tropicalmed8010029	1,2,3,4	No	Prospective study	Prospective study	1 year	21945	NR	Tuberculosis	Airborne/ direct contact	Manual	Newly diagnosed PTB+ patients were given verbal information and an appointment for a home visit within 3 days. During home visits, all contacts were listed, and their symptoms were reported. Contacts showing symptoms were given a chest X-ray (CXR) request form and an appointment for a review at BMUs. The strategy for children under 5 years and adults/adolescents, including HIV testing and treatme…	NR	children <5 years and people living with HIV (PLHIV) who were in contact with PTB+ cases	NR	NR	Implied as all contacts living in the household with a PTB+ index case.	Implied as children <5 years and PLHIV living with a PTB+ case due to their higher risk of infection and progression to TB disease.	A person with new or recurrent PTB+.	Contacts with signs and/or symptoms suggestive of TB were referred for further testing.	NR	Aggregated data were collected using standardized forms and sent quarterly to the central level of the NTP.	Involved home visits, symptom reporting, and CXR requests for symptomatic contacts.	Conducted during home visits where a workbook was used to list all contacts in the household.	Verbal information was provided to newly diagnosed PTB+ patients about the intervention. Contacts were informed about TB symptoms and signs and were requested to return to BMU if symptoms appeared.	Direct contact by health departmerns or contact tracing teams	Indirect	Contact status; symptom monitoring and health guidance	Symptom monitoring and health guidance	Contacts were followed up with appointments at BMUs, CXRs, and further evaluation as necessary. Regular supervision by the central level of the NTP was mentioned, which might include contact surveillance.	NR	Not Tested	NR
324	Weaver et al 2022	10.5811/westjem.2022.5.53196	Q1|Q2|Q3|Q4	Yes	Prospective Case-Control Study	Prospective study	6 days	71		COVID-19	Airborne/ direct contact	Manual	CT in the ED	Standard CT used by the used by the Snohomish Health District (SHD; no further details provided)	NR	NR	NR	NR	NR	NR	NR	NR	NR	Contact tracers conducted interviews using the Washington State Department of Health Extended COVID-19 reporting form to guide the interview	Contacts identified by patients were called immediately.	NR	NR	NR			Follow-up interviews occurred in nine instances, typically at the patient's request and for admitted patients too weak to communicate	NR	Not Tested	NR
325	Dowthwaite et al 2021	10.2196/29085	2,3	No	Survey	Cross-sectional	10 days	NR	NR	COVID-19	Airborne/ direct contact	Digital	The strategy was not described in detail in the provided text. However, the survey did ask participants about their knowledge and experiences with COVID-19 and the NHS Test and Trace app, including questions about app functionality and technology.	NR	NR	NR	NR	NR	NR	NR	NR	NR	NR	NR	NR	NR	NR	Indirect			NR	NR	Not Tested	NR
326	Svoboda et al 2004	10.1056/NEJMoa032111	1,2,3,4	No	Retrospective study	Prospective study	6 months	2132	23103	SARS	Airborne/ direct contact	Manual	The contact tracing was primarily manual, involving interviews, reviews of patient and visitor logs, and employee schedules. Close contacts were instructed to quarantine for 10 days after the last exposure. Investigation and tracking of all potential cases by Toronto Public Health. Quarantining of contacts and support for compliance. Quarantine instructions included sleeping separately, using per…	NR	NR	Cared for, lived with, or had face-to-face contact within 1 meter, or had direct contact with respiratory secretions or bodily fluids of a person with SARS.	NR	NR	Not explicitly defined, but likely refers to healthcare workers or those with direct contact with SARS patients' secretions.	Positive serologic test for SARS-CoV or PCR test, with clinical symptoms consistent with SARS.	Fever of 38°C or higher, had close contact with a patient with SARS, and had new shortness of breath or cough.	Suspected cases reclassified if radiographic or autopsy findings were consistent with pneumonia or the respiratory distress syndrome, or if an assay for SARS-CoV was positive.	Identified cases were reported to Toronto Public Health.	Toronto Public Health investigated all potential cases reported by clinicians.	Identified through interviews, reviews of logs, and schedules.	Contacts were instructed on how to quarantine and monitor for symptoms.	NR		Symptom monitoring and health guidance	Symptom monitoring and health guidance	Monitoring of contacts for onset of symptoms and compliance with quarantine. Asymptomatic contacts were quarantined and monitored for 10 days. Symptomatic contacts were referred for medical assessment	Serologic and PCR tests were performed on patients with SARS and those with potential cases.	Tested	NR
327	Parry-Ford et al 2015	10.2807/1560-7917.ES2015.20.18.21114	1,2,4	No	Case investigation	Descriptive	7 days	2	86	MERS	Airborne/ direct contact	Manual	The contact tracing described in the study was manual, involving obtaining flight manifests and using press releases to inform passengers. The strategy involved identifying 'priority' contacts (passengers seated within two seats of the case) and advising remaining passengers and crew to monitor for respiratory symptoms within 14 days of the flight. Details of UK residents were passed to local hea…	NR	NR	NR	NR	NR	'priority' contacts (close contacts) were those seated within two seats all around the case.	A case confirmed by laboratory testing.	NR	Mentioned in relation to notification from the CDC, indicating a positive screening awaiting confirmation.	Done by the US CDC to PHE.	PHE immediately convened an incident management team upon notification.	Through flight manifests requested from the airline.	Priority contacts were interviewed and advised of possible exposure; remaining passengers were alerted via a press release.	Direct contact by health departmerns or contact tracing teams	Indirect	Contact status	Other	Priority contacts were followed up by local health protection teams; others were not followed up after the initial advice.Priority contacts were monitored for at least 14 days since exposure.	Symptomatic contacts were assessed and tested with appropriate infection control precautions.	Tested	NR
328	Huang et al 2022	10.2196/33314	1,3,4, 2 kind of	No	Cross-sectional Study	Cross-sectional	8 months	NR	NR	COVID-19	Airborne/ direct contact	Digital	The contact tracing was digital, using the TraceTogether smartphone app and a token form for those without smartphones. TraceTogether was promoted after the COVID-19 lockdown in Singapore to trace close contacts more effectively. It was later updated to collect personal identifiers. In July 2020, a token was also provided, especially for seniors without smartphones. The government pushed for wide…	NR	The article does not explicitly define 'contact,' but it implies that the TraceTogether app identifies close proximity encounters as contacts.	NR	NR	NR	NR	NR	NR	NR	NR	NR	Contact identification was likely done through the TraceTogether app, which identifies when users have been in close proximity to each other.	NR	NR	NR			NR	NR	Not Tested	The government promised to ease social restrictions if at least 70% of the population adopted TraceTogether, acting as an incentive.
329	Osmanlliu et al 2022	10.3390/jpm12050729	1,2,3,4	No	Survey	Cross-sectional	1 month	NR	NR	COVID-19	Airborne/ direct contact	Digital	The contact tracing was digital, using the COVID Alert exposure notification app, which is a voluntary, decentralized app utilizing Bluetooth technology. In Québec, users of the app who tested positive for SARS-CoV-2 could obtain a one-time key by calling a health line. After entering this key into the app, it would confidentially alert their high-risk contacts from the preceding 14 days. A signi…	NR	Contact was defined in the context of the app's functionality, where a "significant exposure" meant having a close contact within 2 meters for at least 15 minutes.	NR	NR	NR	NR	implied to be someone who has tested positive for SARS-CoV-2 and can obtain a one-time key to use in the app.	NR	NR	Users who tested positive could notify their contacts by entering a one-time key into the app	NR	Identified digitally through the app when a user who tested positive enters a one-time key, which then alerts their recent high-risk contacts.	This was done confidentially through the app once a user entered the one-time key.	Apps and technology-based notification	Indirect	Contact status	Other	NR	NR	Not Tested	NR
330	Clements et al 2022	10.1097/phh.0000000000001465	2,3	No	Survey	Mixed methods study	1 month	NR	NR	COVID-19	Airborne/ direct contact	NR	NR	NR	NR	NR	NR	NR	NR	NR	NR	NR	NR	NR	NR	NR	NR	Indirect			NR	NR	Not Tested	NR
331	Mak et al 2004	10.1097/01.olq.0000135983.89474.91	1,2,3,4	No	Retrospective study	Retrospective study	7 months	192	354	STIs	Sexual contact/ bloodborne	Manual	The strategy included identifying index cases, documenting their sexual contacts, and then locating and investigating these contacts for STIs. The sexual contacts of the index cases underwent STI consultation, and their infections were documented to assess the concordance with the index cases' STIs.	NR	NR	NR	NR	NR	NR	The confirmed case likely refers to a laboratory-confirmed STI.	NR	NR	Case notification was done through the Health Department of WA-employed staff, as part of a quality improvement project.	Involved reviewing the clinical management and contact tracing forms used by health professionals.	Identified through the sexual history provided by the index cases during their STI consultations.	Sexual contacts were located and underwent STI consultation; however, the specific method of information transfer is not described.	NR		NR		Involved STI consultation and possibly empiric STI treatment according to the Guidelines.	Testing for contacts seemed to include full clinical examination and laboratory testing for all STIs, and empiric treatment was offered.	Tested	NR
337	Ansari et al 1998	10.1016/S0954-6111(98)90406-1	1,2,3,4	Yes	Prospective compaaratiev study	Prospective study	3 years	103	611/ 732	Tuberculosis	Airborne/ direct contact	Manual	The strategy included identifying TB patients and their contacts, recording specific details about both, and comparing the screening procedure followed with the local protocol.	The study compares the outcomes of the current protocol with a previous one, indicating improvements in screening efficiency and appropriateness of Heaf testing and chest radiographs.	Members of the same household sharing bathroom and kitchen facilities, or very close associates.	NR	NR	NR	NR	Diagnosed TB in contacts upon initial screening.	Contacts with symptoms or strong indications of TB but not confirmed at initial screening.	NR	Notification was done through the records of the contact tracing clinic and the list of notifications to the CCDC.	Case investigation involved recording demographic and clinical information of index cases and their contacts, including TB site, sputum smear and culture results, and Heaf test and X-ray results for contacts.	Contacts were identified from the records of the contact tracing clinic and cross-referenced with data from other relevant units.	The method of passing on information to contacts is not described, but contacts were given appointments at the contact tracing clinic.	NR		Symptom monitoring and health guidance	Symptom monitoring and health guidance	Follow-up included Heaf tests, X-rays, and referrals to chest clinics if needed.	Testing for contacts included Heaf tests and chest radiographs. BCG vaccinations were also given where appropriate.	Tested	NR
338	Dowthwaite et al 2022	10.1371/journal.pone.0276661	2,3	No	Interviews with a survey	Mixed methods study	1 month	NR	NR	COVID-19	Airborne/ direct contact	Digital	UK NHS COVID-19 app	NR	NR	NR	NR	NR	NR	NR	NR	NR	NR	NR	NR	NR	NR	Indirect			NR	NR	Not Tested	NR
339	Ormerod et al 1993	10.1016/0954-6111(93)90140-U	1,2,4	No	Retrospective study	Retrospective study	8 years	649	7017	Tuberculosis	Airborne/ direct contact	Manual	The contact tracing was manual, as indicated by the various actions taken based on BCG history, age, and tuberculin test results. The strategy involved examining close contacts , performing chest X-rays and tuberculin tests, and then categorizing actions based on age, BCG history, and tuberculin test results. The actions ranged from BCG vaccination and discharge to follow-up X-rays at various int…	NR	NR	Sharing a household, partner, and in the case of smear-positive disease, other regular family member visitors.	NR	Sharing a household, partner, and in the case of smear-positive disease, other regular family member visitors.	NR	NR	NR	NR	Case notification was likely done through the standard public health reporting systems as per the guidelines, but specific methods are not described in the text.	Involved examination, chest X-rays, and tuberculin tests to assess the contact's risk.	Was done through the examination of close contacts of tuberculosis cases, as defined in the strategy.	NR	NR	NR			Depended on the category they fell into (A-F), which included actions like BCG vaccination, chest X-rays at different intervals, and chemoprophylaxis.	Included tuberculin tests and chest X-rays.	Tested	NR
341	RamÃ­rez et al 2022	10.1136/bmjopen-2022-062487	1,2,4	No	Prospective study	Prospective study	7.5 months	1257	5551	COVID-19	Airborne/ direct contact	Manual	Contact tracing was performed manually by trained healthcare workers (tracers). The procedures were conducted within 24 hours of a positive RT-PCR test result notification. Close contacts were identified using a structured questionnaire, and RT-PCR tests were offered to eligible close contacts. Contact tracing was supported by data registries provided by the Health Secretary of Bogotá.	NR	NR	A close contact was defined as someone within 2 meters for a period longer than 15 minutes.	NR	NR	NR	A confirmed case was defined by a positive RT-PCR test result.	NR	NR	Notification of positive RT-PCR test results was done via telephone call.	Case investigation involved collecting sociodemographic information and data on symptomatic infection according to public health guidelines.	This was performed using a structured questionnaire about activities and close contacts within the 14 days before symptom onset or RT-PCR sampling.	Contacts were informed through the primary case or by the CoVIDA contact tracing centre if they were eligible for testing.	Apps and technology-based notification	Indirect	Symptom monitoring and health guidance	Symptom monitoring and health guidance	Follow-up included RT-PCR testing for SARS-CoV-2 and labeling contacts as secondary cases based on test results. Surveillance was partly done through registries by the Health Secretary of Bogotá.	Testing for close contacts who had not recently been tested for SARS-CoV-2 was done using RT-PCR tests.	Tested	NR
342	Areekal et al 2021	10.7860/JCDR/2021/48059.14664	1,2,4	No	Retrospective Cohort Study	Retrospective study	1 month	267	1286	COVID-19	Airborne/ direct contact	Manual	The strategy involved a telephonic interview of all identified close contacts of COVID-19 patients, with a semi-structured interview schedule. Contacts were given instructions on testing and symptoms to watch for, and information was passed to local health centers for follow-up and testing.	NR	NR	Within 1 meter (6 feet) of an infected person for a cumulative total of 15 minutes or more over 24 hours from two days before illness onset (or test specimen collection for asymptomatic patients) until the patient is isolated.	NR	NR	NR	The article mentions COVID-19 positive cases but does not provide a specific definition for a confirmed case.	NR	NR	Once a COVID-19 positive patient was admitted to the isolation ward, the contact tracing team was informed.	The investigation involved identifying all possible contacts of the admitted COVID-19 positive patient.	Contacts were identified through an extensive search by the contact tracing team.	Information was communicated via a telephonic interview, and the nearest health center was informed for follow-up.	Direct contact by health departmerns or contact tracing teams	Indirect	Contact status	Other	Contacts were followed up by local health centers to ensure they were tested and monitored for symptoms. The study does not explicitly mention "contact surveillance," but follow-up calls and coordination with health centers suggest some form of surveillance was in place.	Testing was conducted on day eight after the last exposure for asymptomatic contacts, while symptomatic contacts were tested regardless of the date from the last contact with a positive case.	Tested	NR
343	VallÃ¨s et al 2021	10.1016/j.puhe.2021.04.027	1,2,3,4	No	Longitudinal analysis	Descriptive	2 months	81	368	COVID-19	Airborne/ direct contact	Manual	Index cases were systematically notified from the referral hospital. Contacts were identified during an in-person interview and contacted within 24 hours. A sociodemographic questionnaire was completed. Contacts were followed up for 14 days. RT-PCR testing was done on day 0 and day 14 for contacts.	NR	NR	NR	NR	NR	NR	A patient with COVID-19 of mid or severe severity, diagnosed using RT-PCR or antigen detection.	NR	NR	It involved identifying contacts through an in-person interview with the index case or a close relative.	Contacts were identified during the interview process with the index case or a close relative.	Contacts were identified during the interview process with the index case or a close relative.	Contacts were contacted within 24 hours after identification.	NR		Contact status	Other	Contacts were followed up for 14 days, with testing at the beginning and end of this period.	RT-PCR was performed on day 0 and day 14 for contacts.	Tested	NR
344	Tsang et al 2023	10.1128/spectrum.01900-22	2,4	No	Outbreak investigation	Descriptive	NR	103	NR	COVID-19	Airborne/ direct contact	Manual	NR	NR	NR	NR	NR	NR	NR	NR	NR	NR	NR	NR	NR	NR	NR	Indirect			NR	NR	Not Tested	NR
345	LlupiÃ et al 2022	10.1002/hsr2.513	1,2,3,4	No	Observational descriptive study	Descriptive	2 months	384	1784	COVID-19	Airborne/ direct contact	Manual	The contact tracing was a hybrid of digital and manual methods. Initial data was recorded in spreadsheets and then uploaded to the Go.Data software developed by WHO. Contact tracers used phone calls and electronic systems for identification and follow-up. The contact tracing strategy involved dividing the contact tracers into two teams, one for tracing patients and one for tracing healthcare work…	NR	NR	Exposure to a case (probable or confirmed) for more than 15 minutes, less than 2 meters apart without proper PPE, within the last 48 hours before the symptom onset of the case.	NR	NR	NR	Positive qPCR test.	Clinical and radiologic findings not confirmed microbiologically.	NR	Cases were registered in the electronic Hospital Information System and verified by the Preventive Medicine Department. There was also encouragement of direct notification by phone or email from HCWs.	Case investigation involved filling an electronic epidemiological questionnaire and confirmation by contact tracers through a phone call.	Contact identification was done through phone calls and specific searches in the HIS.	Information was passed to contacts through phone calls, and medical students conducted telephonic follow-ups using Go.Data dashboards.	Direct contact by health departmerns or contact tracing teams	Indirect	Contact status	Other	Contacts were followed up telephonically for 14 days, from 8 am to 8 pm. Contact surveillance was part of the follow-up action, with contacts being monitored for symptoms development.	During the study period, testing availability varied, and the strategy evolved from testing all suspected cases to prioritizing HCWs and patients with admission criteria.	Tested	NR
346	Pasquale et al 2023	10.1097/phh.0000000000001780	Q1, 2, 4	Not applicable (non-comparative interventional study)	Prospective study	Prospective study	19 months (2020-2022)	509	2199	COVID-19	Airborne/ direct contact	Mixed	Testing of 'social network analysis' and a novel electronic platform to increase CT efficiency. It included 4 elements: (1) a social network component that deployed a link tracing strategy9 to enroll participants, understand mixing patterns in the community, and identify where transmission was occurring; (2) a novel technology component con_x0002_sisting of a secure cloud-based platform to collec…	None	NR	NR	NR	NR	congregate settings	NR	NR	NR	Invited seed cases daily from among eligible new diagnoses via informational e-mail, which included an enrollment coupon with a unique 4-word token. Invited seed cases could click a link in the coupon or a link to a study informational page and enter the token. Once the token was validated by the Snowball Platform, potential seed cases would be taken to the survey system and presented with electr…	seed cases were directed to the sur_x0002_vey, which included modules for demographics, health history, SARS-CoV-2 and influenza testing history, respiratory symptoms, social network descriptors (cohabitants and other: demographics, relationship type, and frequency of contact), venues and activities, health-related attitudes and behaviours	the ability to complete the survey expired 2 days after token validation. Completing the consent documents and survey online took approximately 45 minutes. Upon completing the survey, seed cases were given unique electronic coupons to distribute to their social contacts.	Coupons provided to seed cases and peers expired if not validated within 4 days of generation	Unique identifiers and contacts cards	Indirect	Contact status	Other	NR	received sampling for SARS-CoV-2 (polymerase chain reaction [PCR] and anti-nucleocapsid immunoglobulin G [IgG] [to test for prior infection]) and a full respiratory pathogen panel (PCR) to capture causes for participants with respiratory symptoms but who had a negative SARS_x0002_CoV-2 PCR result	Tested	participants who completed the survey were compensated. Referring seed cases and peers received additional compensation for any peer who enrolled using their coupon and completed the survey before it expired.
347	Humphreys et al 2018	10.1136/thoraxjnl-2016-209639	Q2	No	Retrospective study	Retrospective study	NR	189	698	Tuberculosis	Airborne/ direct contact	Manual	The patients with TB and their contacts were identified from the database.	None	NR	NR	NR	NR	NR	NR	NR	NR	NR	NR	NR	NR	NR	Indirect			NR	Contacts screen, in the conventional way, using Mantoux test, symptom review and chest X-ray.	Tested	NR
348	Ramos et al 2013	10.1016/j.ijmyco.2013.10.001	Q2	No	Retrospective study	Retrospective study	NR	122	299	Tuberculosis	Airborne/ direct contact	Manual	NR	None	NR	NR	NR	NR	NR	NR	NR	NR	The TB cases diagnosed, treated, and followed up at the Gambo Rural Hospital were recorded in the Contact Screening Logbook	The Contact Screening Logbook includes the following variables: age, sex, date and type of TB of index TB patients; and age, sex, classification of TB contact (<5 year child, >5 year child with symptoms, >5 year child without symptoms, adults with symptoms, adults without symptoms), date of screening of the contact, place where the screening is performed, performance of IPT and HIV status	NR	NR	NR	Indirect			NR	Sputum smear examinations were performed for contacts with coughs lasting longer than 2 weeks for TB identification	Tested	NR
349	Semakula et al 2021	10.1136/bmjgh-2020-004885	Q2	No	Retrospective study	Retrospective study	NR	2216	11809	COVID-19	Airborne/ direct contact	digital/manual	Rwanda has a digitised real-time COVID-19 data system. Everyone tested COVID-19 positive, laboratory system automatically sends his or her details to contact tracing system that enables the tracers to start investigation immediately.8 Investigation is performed by interviewing persons at the treatment centre or at home for those under home-based care programme.	None	NR	NR	NR	NR	NR	NR	NR	NR	Everyone tested COVID-19 positive, laboratory system automatically sends his or her details to contact tracing system that enables the tracers to start investigation immediately	Investigation is performed by interviewing persons at the treatment centre or at home for those under home-based care programme. However, extra information about contacts are also generated through algorithms in place that are using combination of telephone numbers and network connectivity used by a positive case in the last 7 days prior to test positive. Once all contacts are identified, the tra…	NR	NR	NR	Indirect			Contacts followed up for a period of 7–14 days from the last day they met a confirmed COVID-19 case	All contacts are tested at least twice during the follow-up period.	Tested	NR
350	Bechmann et al 2023	10.1016/j.infpip.2022.100266	Q2	No	Case-Control Study	Case control study	NR	322	3514	COVID-19	Airborne/ direct contact	Manual	The CTT was developed in cooperation between the SIC and the hospital’s IT department using Microsoft Excel 2016 and Visual Basic for Applications. Contacts were traced from 48 hours before symptom onset. The core of the CTT was a spreadsheet containing the contact list	None	NR	NR	NR	NR	NR	NR	NR	NR	NR	The spreadsheet was mailed to the SARS-CoV-2 positive employee and/or the supervisor. The spreadsheet data then were filled either by the quarantined employee according to his/her memories of contacts or on the supervisor’s workplace computer after directly calling the index case and/or interviewing the coworkers about their contacts to the index case.	NR	NR	NR	Indirect			For each health care worker with category 1 contact, the public health department and the management level of the hospital determined individually whether 14 days of quarantine could be observed, or whether the quarantine period had to be shortened to 6 days or even had to be omitted under repetitive PCR-testing in order to maintain acute medical care	NR	Not Tested	NR
351	Hong et al 2020	10.3346/jkms.2020.35.e435	Q2	No	Retrospective study	Retrospective study	NR	969	1567	COVID-19	Airborne/ direct contact	Manual	NR	None	NR	NR	NR	NR	NR	Confirmed cases were defined by a real-time reverse transcriptase-polymerase chain reaction (RT-PCR) test	NR	NR	NR	NR	NR	NR	NR	Indirect			NR	NR	Not Tested	NR
352	Oh et al 1996	10.1016/1054-139X(95)00109-6	Q1|Q2|Q3	Not applicable (non-comparative interventional study)	Cohort Study (interviews)	Cross-sectional	3 years	265	198	Gonococcal or chlamydial cervicitis	Sexual contact/ bloodborne	Manual	Partner-notification and self-notification	NR	Sexual contacts form the past 2 months	NR	NR	NR	NR	Patienst that tested positive after having Pap and STD screening including endocervical swabs for N. gonorrhoeae and C. trachomatis cultures.	NR	NR	By either the index case or the case manager	Culture-proven cases were instructed about the nature and prognosis of the infection, and counseled to complete the treatment and to abstain from sex until therapy was completed	By the index case	In provider-referral, locating information (telephone number and/or address) was obtained from the index case and the partner(s) were contacted by the staff via telephone and/or mail. If three phone attempts and three letters were unsuccessful, the provider-referral was coded as "failure." When con_x0002_tacted by telephone, each partner was informed that he had been named by one STD-positive pat…	Direct contact by health departmerns or contact tracing teams	Indirect	Contact status; symptom monitoring and health guidance	Symptom monitoring and health guidance	In provider-notification, contacts were informed that a follow-up call would be made if the appointments were not kept, and were requested to inform us in the event they sought care elsewhere	free testing was provided	Tested	NR
354	Amoori et al 2022	10.3961/jpmph.22.335	Q2	Not applicable (non-comparative interventional study)	Case-Control Study	Case control study	1 month	80 patients with TB and 172 control participants	3545 social contacts	Tuberculosis	Airborne/ direct contact	Manual	NR	NR	NR	NR	NR	NR	NR	bacteriologically confirmed pulmonary TB patients	NR	NR	NR	NR	NR	NR	NR	Indirect			NR	NR	Not Tested	NR
356	Mouter et al 2021	10.1016/j.jval.2021.01.001	Q2|Q3|Q4	Not applicable (non-comparative interventional study)	Discrete choice experiment	Mixed methods study	7 days	926 respondents	NR	COVID-19	Airborne/ direct contact	Digital	Digital contact tracing app	NR	NR	NR	NR	NR	NR	NR	NR	NR	NR	NR	NR	NR	NR	Indirect			NR	NR	Not Tested	Participation was incentivized through credit rewards transferable into coupons.
357	Liu et al 2022	10.1007/s11524-022-00639-1	Q1|Q2|Q4	Not applicable (non-comparative interventional study)	Restrospective study	Retrospective study	1 month	1028	NR	COVID-19	Airborne/ direct contact	Digital	universal testing for all residents and used geolocation data from telecommunication providers to assist contact tracing for both symptomatic and asymptomatic/pre-symptomatic cases	NR	NR	NR	NR	NR	NR	NR	NR	NR	NR	the city did three rounds of free COVID-19 testing for all its residents	Geolocation data from mobile phones in contact tracing	NR	NR	NR			NR	all close contacts of positive cases are tested three times on the 1st, 2nd, and 14th days after they were identifed as a contact.	Tested	NR
358	Sharma et al 2021	10.1016/j.hlpt.2021.02.003	1,2,4	No	Cross-sectional Study	Cross-sectional	2 months	NR	NR	COVID-19	Airborne/ direct contact	Digital	The contact tracing was digital, as it involved the use of the Aarogya Setu application (ASA). The strategy relied on the ASA, which is a government-designed contact tracing mobile phone application. The article does not provide a detailed description of the contact tracing strategy employed by the app.	NR	NR	NR	NR	NR	NR	NR	NR	NR	NR	NR	NR	NR	NR	Indirect			NR	NR	Not Tested	NR
360	Gordon et al 2021	10.1016/j.idh.2021.06.003	1,2,4	No	Retrospective study	Retrospective study	11 months	19	NR	COVID-19	Airborne/ direct contact	Manual	Contact tracing was conducted manually, involving interviews and testing based on the guidelines from the Department of Health & Human Services (DHHS). The strategy involved testing all staff who had unprotected exposure to confirmed cases of COVID-19 at baseline and day 11 after the last exposure, with additional testing if symptomatic.	NR	NR	Not specifically defined in the provided text, but presumably involves close physical proximity (<1.5 m) and/or direct physical contact with a confirmed case.	dentified through contact tracing but no specifics given.	NR	NR	A staff member who returned a positive PCR result for SARS-CoV-2.	NR	NR	Staff who returned a positive test were required to notify the Infection Prevention and Control team, the Occupational Health and Safety team, and their local manager.	This involved genomic testing and analysis of positive samples, and possibly the tracing of contacts within the hospital.	Contacts were identified through interviews conducted at the time of the study.	The specifics of how information was passed on to contacts are not detailed, but it is likely through the hospital's infection control protocols.	Direct contact by health departmerns or contact tracing teams	Indirect	Contact status	Other	Testing was required for staff who had unprotected exposure, both at baseline and on day 11 after the last exposure, with additional testing if they became symptomatic. The study mentions interviews with 179 HCW contacts as part of an outbreak investigation, indicating some form of surveillance.	Contacts were tested for SARS-CoV-2 after exposure to confirmed cases at baseline and again on day 11 after the last exposure.	Tested	NR
361	Asiimwe et al 2021	10.1371/journal.pone.0247038	1,3,4	No	Qualitative study	Qualitative non-randomized study	20 days	NR	NR	COVID-19	Airborne/ direct contact	NR	NR	NR	NR	NR	NR	NR	NR	NR	NR	NR	NR	NR	NR	NR	NR	Indirect			NR	NR	Not Tested	NR
362	Feldman et al 2023	10.1097/OLQ.0000000000001702	1,2,3,4	No	Retrospective analysis	Retrospective study	1 years 3 months	NR	NR	COVID-19	Airborne/ direct contact	Combined	The strategy involved enhancing contact tracing data with demographic, location, fatality, vaccination, and hospitalization data. It included matching algorithms, data from electronic laboratory reports, and the use of CRISP's master patient index. Records associated with congregate settings or universities were flagged for outbreak investigation, and international traveler records were flagged f…	NR	NR	NR	NR	NR	NR	The term "confirmed case" seems to be used in relation to positive PCR test results,	NR	NR	NR	Cases were routed through CRISP to the contact tracing data platform, and cases associated with congregate settings or universities were immediately routed for outbreak investigation.	NR	NR	NR	Indirect			NR	NR	Not Tested	NR
363	Bagdasarian et al 2017	10.1017/ice.2017.228	1,2,3,4	No	Observational cohort study	Descriptive	5 months	NR	NR	Tuberculosis	Airborne/ direct contact	Manual	Contacts were stratified by risk into high-risk and potentially lower-risk groups. High-risk contacts included immunocompromised patients, those <2 years old, and those with >40 hours of contact with the index case. High-risk visitors were those who spent time on the ward with a patient diagnosed with latent TB infection (LTBI). High-risk HCWs included those who worked primarily on the affected u…	NR	NR	NR	NR	NR	Defined by immunocompromised status, age (<2 years), or duration of contact (>40 hours with the index case).	NR	NR	NR	NR	Involved identifying patients cared for by the index case, other healthcare workers, and visitors of those patients.	Involved stratification by hours in contact with the index case and by risk factors such as immunocompromised status and age.	NR	NR	NR			Contacts with positive tests for LTBI were evaluated for active disease and offered treatment.	Testing with Mantoux tuberculin skin test (TST) and/or an interferon-gamma release assay (IGRA) was offered to all high-risk contacts.	Tested	NR
364	Madarasingha et al 2011	10.4038/cmj.v56i3.3602	Q1|Q2	Not applicable (non-interventional study)	Prospective	Prospective study	1 year 9months	100		Leprosy	Direct contact	Manual	An interviewer administered questionnaire was used to record the details of the index case and the contact. Skin biopsies were performed in all clinically suspicious lesions and skin smears were done in some cases	None	NR	NR	NR	Persons who live together with the index case or frequent visitors to the household	NR	children of less than 12 years who were presently on anti leprosy treatment or who were newly diagnosed with leprosy. The diagnosis of leprosy in the index cases was made mainly on clinical grounds. In some instances the diagnosis was confirmed by characteristic histological changes or positive skin smear	NR	NR	NR	NR	NR	NR	NR	Indirect			NR	Skin biopsies were performed in all clinically suspicious lesions and skin smears were done in some cases.	Tested	NR
365	Quach et al 2021b	10.1016/j.tmaid.2021.102084	Q1|Q2|Q4	Not applicable (non-interventional study)	Retrospective	Retrospective study	NR	1	183	COVID-19	Airborne/ direct contact	Manual	Contact tracing began four days after the arrival of flight VN54 in Vietnam. The Ministry of Health and the National Steering Committee for COVID-19 Prevention and Control were responsible for intensive contact tracing. The passenger list was obtained from immigration and aviation authorities, and it was distributed to provincial Centers of Disease Control for contact tracing. Local health staff,…	None	All passengers and crew members on board VN54 flight were considered primary contacts of the index case.	NR	NR	NR	NR	A single individual who tested positive for SARS-CoV-2 on flight VN54	NR	NR	NR	Traced primary contacts were interviewed using a standard questionnaire regarding their secondary and third-generation contacts since their arrival in Vietnam.	The passenger list was distributed to relevant provincial Center of Disease Control for contact tracing. At provincial levels, local health staffs cooperated with local government authorities, social security departments, and local volunteers in order to locate and contact passengers and identify their contacts. Since the majority of passengers were tourists and non-Vietnamese nationals, tourism …	official messages calling for all passengers and crew members on the flight to seek medical services were broadcasted daily on mass media nationwide after the index case was confirmed	Mass media	Indirect	Symptom monitoring and health guidance	Symptom monitoring and health guidance	Primary contacts who could be reached were tested for SARS-CoV-2 and transferred to mandatory 14-day quarantine, regardless of symptoms or test results. Secondary contacts were initially quarantined in centralized facilities. Third-generation contacts were asked to quarantine at home for 14 days, with daily symptom monitoring by local health staff. If their primary or secondary contact became a c…	Contacts, especially primary contacts and those in centralized quarantine, were tested for SARS-CoV-2 with rt-PCR	Tested	NR
366	Kang et al 2021	10.1016/j.jiph.2021.07.003	Q1|Q2|Q4	Not applicable (non-interventional study)	Retrospective	Retrospective study	5 months	33	3630	COVID-19	Airborne/ direct contact	Manual	For contact tracing, in-depth interviews were conducted with all confirmed patients. Location data from mobile devices, credit card payment history, and closed-circuit television footage were used for tracing all possible contacts if necessary. When all contacts could not be traced through these measures, emergency alert messages containing patient’s movement route were sent to all community resi…	None	NR	defined based on the guidelines developed by the World Health Organization and Korean Center for Disease Control and Prevention (KCDC)	NR	NR	NR	Patients with confirmed through SARS-CoV-2 real-time reverse transcription polymerase chain reaction assay.	NR	NR	NR	All residents who reported themselves having overlapped movement route with confirmed patients, all citizens with any suspicious symptoms, and high risk groups such as all residents and workers in nursing homes, long term care hospitals, the disabled residential facilities, mental health facilities, and closed wards of mental hospital.	Location data from mobile devices, credit card payment history, and closed-circuit television footage were used for tracing all possible contacts if necessary.	in-depth interviews were conducted with all confirmed patients	NR		NR		During quarantine period of close contacts, subjects were monitored for symptom development and compliance with self-quarantine rules by assigned local government case officers twice a day via phone. “Self-quarantine safety protection” smart phone app developed by Ministry of the Interior and Safety were also utilized for monitoring. In addition, 9,554 other contacts were monitored actively for s…	Contacts were tested for COVID-19	Tested	When all contacts could not be traced through these measures, emergency alert messages containing patient’s movement route were sent to all community residents through a cell broadcast system
367	Shaikh et al 2022	10.1186/s40249-022-00965-1	Q1|Q2|Q3	Not applicable (non-interventional study)	Case study	Descriptive	9 months	361	17696	Tuberculosis	Airborne/ direct contact	Manual	Identification of index cases of drug resistant tuberculosis (DR-TB) and drug sensitive tuberculosis (DS-TB), tracing their contacts and screening for tuberculosis	None	NR	NR	NR	NR	NR	NR	NR	NR	NR	An index case interview is performed to obtain a list of all household and non-household contacts.	NR	NR	NR	Indirect			In-home diagnostic services were provided	During the field visit, sputum of index cases and close contacts (only those having symptoms) were collected and submitted to the nearby Programmatic Management of Drug Resistant Tuberculosis site.	Tested	The intervention also provided savings in travel time and transport money for suspected contacts.
368	Fähnrich et al 2015	10.2807/1560-7917.ES2015.20.12.21071	Q1|Q3|Q4	Not applicable (non-interventional study)	Report	Review	21 days	NR	NR	Ebola	Direct contact	Digital	SORMAS is designed to support the management of Ebola outbreaks and other epidemic-prone diseases in Nigeria. The system aims to improve outbreak control by providing real-time information exchange and task management capabilities to various personas involved in outbreak management.	None	NR	NR	NR	NR	NR	NR	NR	NR	NR	NR	NR	NR	NR	Indirect			NR	NR	Not Tested	NR
369	Stokes et al 1999	10.1258/0956462991913024	Q2	Not applicable (non-comparative interventional study)	Retrospective	Retrospective study	NR	NA	NA	STD	Sexual contact/ bloodborne	Manual	A confidential postal questionnaire survey of all GUM clinics in England and Wales was undertaken to determine current policy and practice in relation to contact tracing	None	NR	NR	NR	NR	NR	NR	NR	NR	NR	NR	NR	NR	NR	Indirect			NR	NR	Not Tested	NR
370	Shan et al 2011	NA	Q1, Q2	No	cohort study	Cross-sectional	NR	342	218	HIV	Sexual contact/ bloodborne	manual	Questionnaire-based face-to-face contact tracing	NR	NR	NR	NR	NR	NR	NR	NR	NR	NR	NR	NR	Collected from contacts: basline characteristics, risk behavour history (blood transfusion, drug abuse, sex behavour, mother-to child transmission), received health care and support, infection source	NR		NR		NR	ELISA, Western blotting	Tested	NR
371	Balcells et al 2020	10.4067/s0034-98872020000200151	Q1|Q2	Not applicable (non-interventional study)	Prospective cohort study	Prospective study	2 years	226	200	Tuberculosis	Airborne/ direct contact	Manual	Household contacts were screened for TB	None	NR	NR	NR	Individual that lived in the same dwelling as someone with TB for at least 7 consecutive days during the 3 months prior to diagnostic TB testing	NR	NR	NR	NR	NR	NR	NR	NR	NR	Indirect			NR	TB screening via QuantiFERON (QFT) test	Tested	NR
372	Moyo et al 2021	10.5588/pha.20.0086	Q1|Q2	Not applicable (non-interventional study)	Retrospective review	Retrospective study	3 years	251	574	Tuberculosis	Airborne/ direct contact	Manual	Nurses identified and traced contacts of active TB cases, assessed them for symptoms of active TB and tested them for TB infection, usually by performing TST in young child contacts.	None	NR	children who have had frequent, prolonged and close contact in an enclosed environment with an infectious case, such as all people living in the same dwelling; relatives and friends who have frequent, prolonged and close contact; and childcare colleagues who share the same indoor area on a daily basis.	Casual contacts were defined as children who had a minimum exposure to an infectious index case (cumulatively 4–8 h) such as being exposed at a party or by a visiting relative or friend.	NR	NR	NR	NR	NR	NR	NR	NR	Notification of all forms of TB, whether microbiologically confirmed or not, is mandatory for both clinicians and laboratories	Direct contact by health departmerns or contact tracing teams	Indirect	Contact status	Other	All contacts of TB are also recorded on the statewide TB Surveillance System used for mandatory notification to ensure that any suspected TB reactivation is captured	TB diagnostic assessment included the routine use of culture and genomic testing of appropriate specimens, with routine whole-genome sequencing of culture-positive isolates, accompanied by radiological and clinical examination. Where possible, close contacts were tested for TB infection within days of being identified (baseline) and again at 8–12 weeks after last infectious contact (break of cont…	Tested	NR
374	Swaan et al 2011	10.1186/1471-2334-11-355	Q1|Q2	Not applicable (non-interventional study)	Retrospective	Retrospective study	55 days	24	451	Influenza	Airborne/ direct contact	Manual	Contact tracing was initiated for laboratory-confirmed influenza A/H1N1 2009 cases who traveled on a flight for 4 hours or longer while being contagious (defined as 1 day before, until 7 days after disease onset). The procedure involved multiple steps: Requests for contact tracing were made by Dutch Municipal Health Services (MHS) when a contagious patient was identified among passengers. Other c…	None	NR	NR	NR	NR	NR	laboratory-confirmed influenza A/H1N1 2009 case	NR	NR	NR	NR	NR	NR	NR	Indirect			NR	NR	Not Tested	NR
377	Winfield et al 1985	10.1097/00007435-198501000-00002	Q1|Q2|Q4	Not applicable (non-comparative interventional study)	Prospective	Prospective study	NR	NR	1723	STIs	Sexual contact/ bloodborne	Manual	Issuing contact c+A398+O378	None	Sexual partners of the index cases	NR	NR	NR	NR	An individual with an STI diagnosis	NR	NR	The index case would have to notify the contacts or health personnel would try to trace the contact.	If the index case did not notify the contact, the health personnel would visit the address of the identified case.	Contacts were identified through the contact tracing card, which had the name and address of the contact.	Contacts were interviewed (no further details provided)	NR		NR		Health assistants visited the address of the contact to trace them	NR	Not Tested	NR
378	de la Rosa-Zamboni et al 2022	10.3389/fped.2022.897113	Q1|Q2	Not applicable (non-interventional study)	Prospective	Prospective study	NR	NR	517	COVID-19	Airborne/ direct contact	Manual	in hospital contact tracing for all acses, involving rt-PCR testing and 14 days isolation	None	proximity within 1.5 m for at least 15 min to a confirmed case, while both the case and the contact were not continuously wearing mouth, nose, and eye protection, (b) physical contact with a case without immediate hand hygiene, (c) contact with respiratory secretions, feces, and vomit without immediate hand hygiene or use of gloves, and (d) being in a room where aerosol-generating procedures were…	NR	NR	NR	NR	individual with an RT-PCR positive result	NR	NR	NR	NR	NR	All detected cases were instructed to isolate at home for 14 days	NR		Symptom monitoring and health guidance	Symptom monitoring and health guidance	All detected cases were closely followed for clinical evolution for 14 days of isolation with periodical calls from an ad hoc Call Center, managed by the Hospital’s Epidemiology Department.	a pharyngeal and nasopharyngeal smear was taken for RT-PCR testing in all located contacts as symptoms developed, or 6–8 days after exposure to the confirmed case if asymptomatic.	Tested	NR
379	Lin et al 2012	10.1186/1471-2458-12-533	Q1|Q2	Not applicable (non-comparative interventional study)	Prospective	Prospective study	2 years	398	1403	HIV	Sexual contact/ bloodborne	Manual	Inviting newly reported HIV-infected individuals to participate as index cases in an egocentric contact tracing survey. These index cases provided information about their sexual contacts, including the numbers, types, and contact information. The study encouraged each participant to elicit information on a maximum of eight sexual contacts. The contacts were then approached and consented to partic…	None	Sexual contact of HIV-infected individual	NR	NR	NR	NR	HIV-positive individual	NR	NR	Each newly diagnosed HIV patient was invited to participate	NR	Each index case was encouraged to give information on a maximum of 8 sexual contacts	Information on type of the sexual contact, contact information, HIV status of the sexual contact and condom use for sex with the sexual contact in the past 12 month was collected in a paper-pencil questionnaire interview administered by trained health professionals. A sexual contact who tested positive for HIV was then invited to participate as an ‘index case’ in a new contact tracing survey	Direct contact by health departmerns or contact tracing teams	Indirect	Contact status	Other	NR	Contacts received HIV testing	Tested	NR
380	Nagarajan et al 2022	10.1093/trstmh/trab099	Q1|Q2	Not applicable (non-comparative interventional study)	Cross-sectional Study	Cross-sectional	16 months	300	2544	Tuberculosis	Airborne/ direct contact	Manual	Tracing of network contacts of newly diagnosed individual with TB	None	household and extra-household contacts, which included ‘extended family and relatives’, ‘friends’, ‘neighbours’ and ‘occupational’ contacts	NR	NR	NR	NR	newly diagnosed pulmonary TB patients. The diagnostic definition used for index TB patients and their contacts with TB was taken from the National TB Elimination Program India	NR	NR	NR	NR	NR	NR	NR	Indirect			NR	Contacts were tested for TB	Tested	NR
381	Clark et al 2018	10.2196/jmir.9821	Q1 | Q2	Yes	Randomized Controlled Trials (RCTs)	RCT	2 years	354	NA	Syphilis	Sexual contact/ bloodborne	Digital	Web-based partner notification	Printed referral cards	Sexual partners	NR	NR	NR	NR	Individuals testing positive for primary, secondary or latent syphilis infection	NR	NR	NR	Syphilis testing	Individuals who test positive for syphilis must report on their last 3 sexual partners	NR	NR	NR			NR	NR	Not Tested	NR
382	Lopez et al 2020	10.15585/mmwr.mm6937e3	Q1|Q2|Q4	Not applicable (non-comparative interventional study)	Prospective	Prospective study	4 months	12	184	COVID-19	Airborne/ direct contact	NR	NR	None	anyone who was within 6 feet of a person with COVID-19 for at least 15 minutes ≤2 days before the patient’s symptom onset	NR	NR	NR	NR	laboratory-confirmed COVID-19	NR	illness with COVID-19–compatible symptoms, epidemiologically linked to the outbreak, but with no laboratory testing.	NR	NR	NR	NR	NR	Indirect			Persons with confirmed or probable child care facility–associated COVID-19 were required to isolate upon experiencing symptoms or receiving a positive SARS-CoV-2 test result. Contacts were required to quarantine for 14 days after contact with a person with a confirmed case.	Contacts were tested for COVID-19 with RT-PCR	Tested	NR
383	Cavany et al 2018	10.1038/s41598-018-25149-6	Q1|Q2	Not applicable (non-comparative interventional study)	Prospective	Prospective study	42 days	451	697	Tuberculosis	Airborne/ direct contact	Manual	contact tracing was conducted according to national guidance CG117, which recommended screening household and other close contacts of all cases	None	NR	NR	NR	NR	NR	culture confirmed, or based on the clinician’s decision to treat with a full course of anti-TB therapy	NR	NR	TB cases are notified in England either if they are culture confirmed, or based on the clinician’s decision to treat with a full course of anti-TB therapy	The nurse asked the case for a list of close contacts.	Contacts identified during contact investigations and diagnosed with active TB are linked in the LTBR to the index case of the investigation	NR	NR	NR			First a symptom screen and then testing.	Screening begins with symptom-screen; for asymptomatic contacts this is followed by a tuberculin skin test (TST) or interferon-gamma release assay (IGRA) in those aged under 35 years and consideration of a chest X-ray (CXR) in those aged 35 years and over. Those with a positive symptom-screening, TST/IGRA result or CXR are evaluated for signs of active TB. Those with LTBI are considered for preve…	Tested	NR
385	Cook et al 2007	10.1086/523109	Q1|Q2	Not applicable (non-comparative interventional study)	Prospective	Prospective study	6 months	87	440	Tuberculosis	Airborne/ direct contact	Manual	Recording places of social aggregation of contacts via an interview for all TB patients and their contacts	None	any person named by a patient with pulmonary TB during the routine contact investigation	NR	NR	NR	persons with characteristics known to increase the risk of latent M. tuberculosis infection (e.g., being a contact of a sputum smear-positive TB patient) or of progression from latent M. tuberculosis infection to TB (e.g., having HIV infection)	one that met the CDC surveillance criteria for TB	NR	NR	NR	Index cases were interviewed to obtain information on potential cases	Via interview of the index cases	NR	NR	NR			NR	TST-results were collected	Tested	NR
386	Jashaninejad et al 2021	10.34172/jrhs.2021.48	Q1| Q2	Not applicable (non-comparative interventional study)	Prospective	Prospective study	3 months	323	989	COVID-19	Airborne/ direct contact	Manual	This research used a manual contact tracing approach and investigated suspected people referred to these centers and confirmed them by reverse transcription polymerase chain reaction (RT-PCR) test. The data of positive laboratory-confirmed cases of COVID-19 and their close contacts were collected and traced. Following contact tracing of related close contacts, they were invited to be tested at PH…	None	NR	a person who had exposure or lived with a probable or confirmed case or had direct and face-to-face contact 2 days before and 14 days after exposure with the index case.	NR	NR	NR	NR	cases who showed clinical symptoms, such as fever, cough, fatigue, and another related symptom, or had close contact with a positive COVID-19 case	NR	NR	investigated suspected people referred to these centers and confirmed them by reverse transcription polymerase chain reaction (RT-PCR)	Contacts were identified from confirmed cases	Questionnaire given to contacts, consisted of three parts, including demographic characteristics (age, gender, occupation, weight, height, relationship with patient), clinical features (symptoms and signs, underlying disease, history of close contacts, time of close contact before and after affection to COVID-19 in a day), and the result of RT-PCR test for all contacts	NR		Contact status	Other	NR	Contacts were tested with rt-PCR	Tested	NR
387	Khalilzadeh et al 2006		1,2,4	No	Prospective study	Prospective study	1 year 9 months	NR	147	Tuberculosis	Airborne/ direct contact	Manual	The strategy included detailed data collection of the close contacts, including history, clinical examination, history of contact with TB patients, BCG vaccination record, bacteriologic, and radiological findings. The PPD test was used for TB screening.	NR	Close contacts were defined as individuals living in the same house with a TB patient for a period of 30 days.	NR	NR	NR	NR	Presence of clinical symptoms and/or radiological features along with two positive smear tests and/or one positive smear and one positive culture for M. TB.	NR	For children, a probable case was defined by 3 out of 5 criteria: presence of clinical symptoms, history of close contact with a TB patient, positive radiological findings, positive tuberculin test, and positive bacteriologic or pathological findings in favor of TB.	NR	Involves history taking, clinical examination, and recording the necessary information and data on special questionnaire forms.	Close contacts were identified as those living with a TB patient for more than 30 days.	NR	NR	NR			The study mentions screening contacts and providing treatment to children with negative smear pulmonary TB and chemoprophylaxis for children below five years of age.	Conducted using the PPD test, with results read after 48-72 hours by measuring the diameter of induration.	Tested	NR
388	Cardona et al 1999	10.1046/j.1440-1754.1999.00385.x	Q2		Prospective	Prospective study	NR	1	279	Tuberculosis	Airborne/ direct contact	Manual	Inspections of the school and after-school care centre were conducted to determine potential opportunities for infection among children and staff. Staff were interviewed and school records were examined to determine activities involving close contact between adults and children within 6 months of diagnosis of the index case. Pupils, school staff and some parents considered potentially to be ‘high…	None	NR	NR	NR	NR	those involved in reading classes, canteen roster, and later some parents of Mantoux-positive children	A child with a confirmed TB diagnosis	NR	NR	NR	The index case was hospitalized for an orbital mass, which was found out to be due to TB	Inspections of the school and after-school care centre were conducted to determine potential opportunities for infection among children and staff.	NR	NR	NR			NR	Mantoux testing was conducted on the participants to assess their exposure to TB.	Tested	NR
389	Migueres et al 2010	10.1016/j.medmal.2010.02.007	Q2|Q3	Not applicable (non-comparative interventional study)	Descriptive analysis of case investigations​​	Descriptive	5 years	28 cases of pulmonary tuberculosis among healthcare workers were reported in 30 health establishments	7,730 patients were estimated to be potentially exposed (91.6% informed), and 4,000 personnel (100% informed)	Tuberculosis	Airborne/ direct contact	NR	NR	NR	NR	NR	NR	NR	NR	Healthcare workers who were diagnosed with microbiologically confirmed pulmonary TB	NR	NR	NR	NR	NR	Personnel considered potentially exposed were informed in all establishments​​	NR		Contact status	Other	NR	NR	Not Tested	NR
390	Chheng et al 2015	10.2147/CLEP.S82389	Q1|Q2	Not applicable (non-comparative interventional study)	Cross-sectional Study	Cross-sectional	60 months	31	177	Tuberculosis	Airborne/ direct contact	Manual	Home health visitors visited identified contacts	None	NR	parents, siblings or offspring of the index case, who did not reside in the household of the index case	NR	an individual who had resided in the index household for at least 7 consecutive days during the 3 months period prior to the diagnosis of TB in the index case,	NR	first culture-confirmed TB patient who already had at least two acid-fast bacilli (AFB)-positive smears and was referred from a hospital of the national TB program.	NR	NR	NR	During each household visit, home health visitors conducted an assessment of individual TB risk factors for all recruited IHH and FDR contacts, using a standard questionnaire	contacts living in the index home were contacted by home health visitors who made an initial home visit.	information such as demographics, occupation, medical history, degree of contact with the index case, signs and symptoms, vital signs, and anthropometric measurements was taken from contacts	NR		NR		NR	TST for LTBI. Any contact suspected of having active TB underwent formal TB evaluation, including chest radiography, sputum smear and culture examinations, and TB drug susceptibility, if indicated.	Tested	NR
391	Mwansa-Kambafwile et al 2013	10.1371/journal.pone.0075757	Q2|Q3	Not applicable (non-comparative interventional study)	Prospective	Prospective study	5 months	718	NR	Tuberculosis	Airborne/ direct contact	Manual	Patients with pulmonary as well as extra pulmonary TB were offered small paper slips (90mm×50mm) to take to their contacts	None	people living with index patients and other people index patients spent time with during the day	NR	NR	NR	NR	confirmed pulmonary as well as extra pulmonary TB	NR	NR	The manuscript mentions that TB patients were offered small paper slips to give to their contacts, inviting them to test for TB	NR	Information was passed on to contacts through the paper slips provided to TB patients. These slips contained a message inviting contacts to get screened for TB.	NR	NR	NR			NR	NR	Not Tested	NR
392	Kontturi et al 2021	10.1007/s00431-021-04000-7	Q1, Q2	Not applicable (non-comparative interventional study)	Retrospective cohort study	Retrospective study	4 years	121	526	Tuberculosis	Airborne/ direct contact	NR	identified the index cases and contacts from the epidemiological unit records and collected retrospective data concerning the patient characteristics, exposure, investigations and results from the medical records. Contacts under the age of 16 at the time of exposure were listed as paediatric. Older siblings aged 16 to 17 were included if they underwent investigations together with their younger s…	NR	NR	NR	NR	Residing in the same household	NR	initially identified case of new or recurrent TB. An index case with a sputum smear-positive or cavitary pTB or smear-positive secreting extrapulmonary TB is considered highly infectious.	NR	Nr	NR	Retrospecitvely identified from epi/medical recors	All who have been exposed to highly infectious index case in the same household or enclosed space over eight cumulative hours	NR	NR	NR			NR	Tuberculin Skin Test (TST), Interferon-Gamma Release Assay (IGRA) or both	Tested	NR
393	Jereb et al 2003	https://www.ingentaconnect.com/content/iuatld/ijtld/2003/00000007/A00312s3/art00012#	Q2	Not applicable (non-comparative interventional study)	Cross-sectional	Cross-sectional	NR	9199	67590	Tuberculosis	Airborne/ direct contact	Manual	Health department registers contacts of TB cases	None	a person having sufficient exposure to TB to warrant diagnostic evaluation.	NR	NR	NR	NR	Confirmed TB infection	NR	NR	NR	NR	NR	NR	NR	Indirect			NR	Diagnostic testing was conducted for some contacts	Tested	NR
394	Baran et al 1999	10.1086/503090	Q1, Q2	Not applicable (non-comparative interventional study)	Retrospective	Retrospective study	16 months	65	438	Tuberculosis	Airborne/ direct contact	Manual	Contact tracing was considered when the attending physician and the Infection Control Department were notified of positive AFB smears or cultures. An infection control practi_x0002_tioner reviewed the case, identified those who were not placed in TB iso_x0002_lation, and consulted the attending physician to determine the likelihood of TB and whether a contact tracing was warranted. The medical re…	None	NR	NR	NR	NR	NR	positive AFB smears or cultures.	NR	NR	Notification of exposure was sent to healthcare staff involved in infected patients' care	Positive AFB smears or cultures	The medical record of index cases were reviewed to define the areas where exposure to the source_x0002_case prior to implementing isolation was possible and identify potential exposees	NR	NR	NR			NR	TST with follow up test after 12 weeks	Tested	NR
395	Banner et al 2013	10.1071/NB12096	Q1, Q2	Not applicable (non-comparative interventional study)	Report	Descriptive	NR	1	160	Tuberculosis	Airborne/ direct contact	Manual	The school executive identified 160 children and staff the teacher had the closest contact with; they were included in the high-risk, first screening circle. A letter to parents, TB information, and a screening consent form were sent home with the identified children. The TB Coordinator gave an information session to staff, which was open to any concerned parents. It was decided that case managem…	None	Individulas provided to the TB coordinated at the Chest Clinic	NR	NR	NR	family and others in close contact with the index case (i.e., inner ring circle)	Confirmed TB infection from hospitalized teache	NR	NR	The school was notified of the teacher that was infected	The patient was hospitalized and had a confirmed TB infection.	NR	A letter to parents, TB information, and a screening consent form were sent home with the identified children that index case had the closest contact. The TB Coordinator gave an information session to staff, which was open to any concerned parents. It was decided that case management and screening would be performed at the school	Direct contact by health departmerns or contact tracing teams	Indirect	Symptom monitoring and health guidance; Educational materials and instructions	Symptom monitoring and health guidance	NR	Contacts had TST and chest X rays performed	Tested	NR
396	Baluku et al 2022	10.1186/s12890-022-01860-z	Q1, Q2, Q3	Not applicable (non-comparative interventional study)	Retrospective review	Retrospective study	1 month	778	1350	Tuberculosis	Airborne/ direct contact	Manual	Cases with bacteriologically confirmed TB, TB/HIV co-infected cases and children < 5 years of age were recommended to have contact tracing done. Upon TB diagnosis, health workers elicited household and social contacts of index cases through a face-to-face interview conducted at the health facility. Thereafter, health workers contacted the contacts via telephone (or asked the index case to relay i…	None	NR	NR	NR	NR	NR	bacteriologically confirmed TB	NR	NR	NR	Index cases were interviewed to obtain information on potential cases	Upon TB diagnosis, health workers elicited household and social contacts of index cases through a face-to-face interview conducted at the health facility	NR	NR	NR			Contacts were screened for TB symptoms: cough for ≥ 2 weeks or any duration for people with HIV, persistent fevers, weight loss or anorexia and night sweats	Any contact with presumptive TB was referred for further evaluation and uderwent testing for bacteriologically confirmed or clinically diagnosed TB	Tested	NR
397	Yaşar Durmuş et al 2023	10.1080/20469047.2023.2252167		Not applicable (non-comparative interventional study)	Retrospective cohort Study	Prospective study	4 years (2014-2018)	88	150	Tuberculosis	Airborne/ direct contact	NR	Contact tracing of contacts to TB cases	None	Any person who has been exposed to an index case	A person who is not in the household but shared an enclosed space, such as a social gathering place, workplace or facility, for extended periods during the day with the index case within 3 months before starting treatment		A person who shared the same enclosed living space for one or more nights or frequent or extended periods during the day with the index case within 3 months before starting treatment	NR	The initially identified case of new or recurrent TB in a person of any age in a specific household or other comparable setting in which others might have been exposed	NR	NR	NR	The microbiological results and resistance patterns of the index cases were recorded	NR	NR	NR	Indirect			Following diagnosis, children with TB should be treated, and preventive treatment given to all children who have been in contact with a case of TB but in whom it has not been detected	(i) a careful medical history (cough, fever, weight loss, night sweats, time of admission after diagnosis of the index case), demographic features, physical examina_x0002_tion and tuberculin skin test (TST); (ii) postero-anterior and lateral CXR and, if necessary, chest computed tomography (CT) with contrast material; and (iii) micro_x0002_biological results (gastric aspirate or sputum to isolate…	Tested	NR
398	Kipfer et al 2008	10.4414/smw.2008.12051	Q1, Q2	Not applicable (non-comparative interventional study)	Cross-sectional	Cross-sectional	NR	1	176	Tuberculosis	Airborne/ direct contact	Maual	identification and treatment of all recruits who might have acquired LTBI	None	Every person of the company,military staff and the staff of the military hospital in directcontact with the patient were considered potentially in-fected.	persons of the index patient’splatoon who shared the dormitory	NR	NR	NR	Confirmed TB via CT scan	NR	NR	NR	Chest CT	Every person of the company,military staff and the staff of the military hospital in direct contact with the patient were considered as contacts (potentially infected)	NR	NR	NR			NR	QuantiFERON TB Gold In-Tube assay (QFT-GIT)	Tested	NR	Contacts were placed into different groups (group A extracted as close contact): Group A: persons of the index patient’splatoon who shared the dormitory Group B: persons of the index patient’splatoon not sharing the dormitory Group C: medical staff and patients of themilitary hospital having had contact withindex patientGroup D: persons of the company’s otherthree platoons and the senior military…
399	Grandjean et al 2011	10.5588/ijtld.11.0030	Q1, Q2	Not applicable (non-comparative interventional study)	Retrospective Cohort Study	Retrospective study	3 months	358	2112	Tuberculosis	Airborne/ direct contact	Manual	Household interviews to determine potential TB contacts	None	NR	NR	NR	any individual who lived with the index case for >1 day each week in the period during which the index case was symptomatic with TB disease	NR	The first individual in the house after 1 January 2005 to be diagnosed with symptomatic MDR-TB (one index case/household). All index cases were confi rmed by culture as having MDR-TB.	NR	NR	NR	index cases answered a structured questionnaire that recorded socio_x0002_d emographic, clinical and environmental details of the index case and household contacts. The socio_x0002_demographic variables included age, sex, employment status, socio-economic status	Through interviews with the index cases	NR	NR	NR			NR	Contacts were tested for TB	Tested	NR
400	Martin-Sanchez et al 2019	10.1371/journal.pone.0215322	Q1, Q2	Not applicable (non-comparative interventional study)	Retrospective cohort study	Retrospective study	6 years	565	3097	Tuberculosis	Airborne/ direct contact	Manual	NR	None	At least one hour of contact with the index case per day	in contact every day for ≥6 hours	NR	NR	NR	sputum smear-positive pulmonary TB patients	NR	NR	NR	sputum smear-positive pulmonary TB test	TB contact registry	Data were collected for socio-demographic (sex, country of origin and date of birth) and clinical and epidemiological variables	NR		NR		NR	Depending on the risk of infection, TST injection or by using interferon gamma detection techniques were used to test contacts	Tested	NR
401	Duthie et al 2008	10.2807/ese.13.51.19069-en	Q1, Q2, Q3	Not applicable (non-comparative interventional study)	Report	Descriptive	NR	1	438	Tuberculosis	Airborne/ direct contact	Manual	Close contacts of the index case were screened. Due to the high rate of close contacts with TB, casual contact screening (i.e., of mosque attendees) was done per BTS guidelines. Mosque attendees were invited for contact investigation and screening.	None	NR	Someone from the same household (sharing a kitchen), very close associates, or frequent household visitors	Anyone who regularly attended mosque prayer meetings on Friday lunchtimes or evenings between July 2003 and October 2005. Regularly defined as at least 3 times during the time period.	NR	NR	an individual with a smear-positive sputum sample	NR	NR	Communication to mosque attendees by the Imam and a GP	sputum smear-positive pulmonary TB test after a prolonged illness lasting several months	Leaflets with advice that anyone who met the definition of a casual contact should call a dedicated National Health Service (NHS) helpline to provide their personal details, so that invitations for screening appointments could be sent out.	advice about TB and the risk of transmission, along with advice that anyone who met the definition of a casual contact should call a dedicated National Health Service (NHS) helpline to provide their personal details	Direct contact by health departmerns or contact tracing teams	Indirect	Symptom monitoring and health guidance	Symptom monitoring and health guidance	All adults (aged 16 years and over) were offered a chest X-ray	NR	Not Tested	NR
402	Kisamba et al 2022	10.1371/journal.pone.0278851	Q2	Not applicable (non-comparative interventional study)	Cross-sectional	Cross-sectional	20 months	234	14275	Tuberculosis	Airborne/ direct contact	Manual	Data was extracted from TB contact investigation registers	None	NR	NR	NR	NR	NR	NR	NR	NR	NR	NR	NR	For those contacts diagnosed with TB, their records were reviewed to obtain data on patient characteristics, (age, sex, HIV status, TB type, relation to index, diagnostic test used, common symptoms among the diagnosed TB contacts), number of presumptive TB cases found, the number investigated for TB and the number diagnosed with TB, timing of TB diagnosis among contacts from the day of TB treatme…	NR		NR		NR	Contacts were tested for TB with mear microscopy, culture or WHO approved rapid diagnostics like Xpert MTB/RIF	Tested	NR
403	Bitzegeio et al 2020	10.1016/j.tmaid.2019.101542	Q2, Q4	Not applicable (non-comparative interventional study)	Cross-sectional	Cross-sectional	NR	2	NR	Measles	Airborne/ direct contact	Manual	Manifests from the flights were obtained, containing contact information of passengers and seat numbers. The information allowed for identifying potential contacts.	None	NR	NR	NR	NR	NR	Cases with clinical suspicion or diagnosis of measles were subject to laboratory testing to confirm the presence of the measles virus	NR	NR	NR	NR	From flight manifests, contained passenger seat number and contact details. The local Health authority informed directly all passengers with available information via e-mail about the possibility to have become exposed to an infectious measles case	NR	NR	NR			NR	NR	Not Tested	NR
404	McClean et al 2006	10.1258/095646206776790187	Q2	Not applicable (non-comparative interventional study)	Report	Descriptive	6 months	781	997	Syphilis	Sexual contact/ bloodborne	NR	NR	NR	NR	NR	NR	NR	NR	NR	NR	NR	NR	NR	NR	NR	NR	Indirect			NR	NR	Not Tested	NR
405	Cresswell et al 2021	10.2196/26618	Q3	Not applicable (non-comparative interventional study)	Social media analysis	Cross-sectional	8 months	NR	NR	COVID-19	Airborne/ direct contact	NR	NR	NR	NR	NR	NR	NR	NR	NR	NR	NR	NR	NR	NR	NR	NR	Indirect			NR	NR	Not Tested	NR
406	Kern et al 2022	10.1177/00333549221131372	Q1, Q2, Q3, Q4	Not applicable (non-comparative interventional study)	Retrospective	Retrospective study	5 months	67882	34083	COVID-19	Airborne/ direct contact	Digital	Automated telephone calls and texts to people diagnosed with COVID-19 to provide self-isolation and support information, funding for partner health care facilities (HCFs) to provide on-site CI/CT to their patient populations, and partnering with community-based organizations (CBOs) to deliver contact notification to contacts elicited by case investigators	None	NR	NR	NR	NR	NR	Confirmed COVID (test not specified)	NR	NR	Confirmed cases received a text message with diagnosis and self-isolation instructions from the Healthcare Alert Network	case investigators attempted to interview 37 422 (57.2%) of 65 470 cases	Contacts were named by the cases	NR	NR	NR			NR	NR	Not Tested	Resources were provided including housing placement, medication assistance, mental health services
407	Harrington et al 2022	10.1177/00333549221113866	Q1, Q2, Q4	Not applicable (non-comparative interventional study)	Case study	Descriptive	1 month	265	340	COVID-19	Airborne/ direct contact	Digital	Case investigators contacted students who tested positive for SARS-CoV-2, gathered information on their close contacts, and arranged isolation. On-campus students were provided with isolation accommodations at a nearby hotel, while off-campus students self-isolated and received guidance from the isolation and quarantine team. Contact tracers informed close contacts via text or phone about potenti…	None	NR	individuals who were within 6 feet of an infected person for at least 15 minutes 2 days preceding and since illness onset	NR	NR	NR	COVID-19 cases confirmed by nucleic acid testing via reverse transcription–polymerase chain reaction on saliva or nasopharyngeal samples	NR	NR	Contact tracers notified Emory University–affiliated close contacts via text message or telephone of their possible COVID-19 exposure and the need to initiate evaluation, testing, and quarantine	Case investigators at Emory University called all students with positive SARS-CoV-2 test results to interview them, gather information on close contacts, and initiate isolation.	Interviews with cases identified potential contacts	Mirroring local health authorities, case investigators collected information on demographic characteristics, symptom onset, symptoms and comorbidities, place of residence, in-person class attendance and campus facility use, all on- and off-campus locations visited, and close contacts (within 6 feet for ≥15 minutes) 2 days preceding and since illness onset. Initial case interviews were often follo…	Direct contact by health departmerns or contact tracing teams	Indirect	Symptom monitoring and health guidance; educational materials and instructions	Symptom monitoring and health guidance	Contacts were called again 3, 7, 10, and 14 days after initiating quarantine to assess symptoms, provide updates on testing, and address any questions or concerns during the quarantine period.	Contacts were tested with rt-PCR	Tested	Students who received a positive COVID-19 test result who resided on campus were provided isolation accommodations at a nearby hotel.
408	Machida et al 2022	10.1016/j.puhe.2022.06.018	Q2, Q3	Not applicable (non-comparative interventional study)	Cross-sectional	Cross-sectional	4 days	NR	NR	COVID-19	Airborne/ direct contact	NR	NR	NR	NR	NR	NR	NR	NR	NR	NR	NR	NR	NR	NR	NR	NR	Indirect			NR	NR	Not Tested	NR
409	Andersen et al 1998	10.1093/fampra/15.3.223	Q2	Not applicable (non-comparative interventional study)	Cross-sectional	Cross-sectional	4 weeks	252	NR	Chlamydia	Sexual contact/ bloodborne	NR	NR	NR	NR	NR	NR	NR	NR	NR	NR	NR	NR	NR	NR	NR	NR	Indirect			NR	NR	Not Tested	NR
410	Danquah et al 2019	10.1186/s12879-019-4354-z	Q1, Q2, Q3	Yes	Mixed methods	Mixed methods study	4 months	25	408	Ebola	Direct contact	Digital	a customised three-tier smartphone application developed using Dimagi’s CommCare platform, an open-source mobile platform for electronic data capture and case management, which enables information for an index Ebola case to be linked to multiple contacts per case. Data on the Ebola cases and their contacts could be shared between multiple users.	Paper-based CT	person without any disease signs and symptoms who had physical contact with an Ebola case (alive or dead) or the body fluids of an Ebola case within the last three weeks (used by the Sierra Leone National Emergency Response Centre)	NR	NR	NR	NR	laboratory-confirmed Ebola	NR	NR	NR	NR	NR	NR	NR	Indirect			Cases were monitored with the app	NR	Not Tested	NR
[truncated: 56 more rows]

## Sheet: Sheet2
					Qualitative non-randomized study				Qualitative non-randomized study	11		Retrospective study	82
					Qualitative non-randomized study				Mixed methods study	12		Prospective study	73
					Mixed methods study				Prospective study	72		Descriptive	46
					Prospective study				Descriptive	47		Cross-sectional	44
					Descriptive				Before/after study	10		Mixed methods study	12
					Before/after study				Cross-sectional	42		Qualitative non-randomized study	11
					Qualitative non-randomized study				Retrospective study	81		Before/after study	10
					Qualitative non-randomized study				RCT	10		RCT	10
					Cross-sectional				Quantitative non-randomized study	4		Review	5
					Prospective study				Review	5		Case control study	1
					Cross-sectional				Case control study	1
					Prospective study
					Cross-sectional					295			294
					Descriptive
					Descriptive
					Cross-sectional
					Retrospective study
					Retrospective study
					RCT
					Qualitative non-randomized study
					Qualitative non-randomized study
					Retrospective study
					Prospective study
[truncated: 273 more rows]

## Sheet: Q2
	No.	Author (year)	DOI		Q2. What is the effect of the contact tracing stratgey?				Comments
[truncated: 2,745 more rows]

[truncated: 2 more sheets: Q3, Q4]
